# Supplementary material for: CerS6-dependent ceramide synthesis in hypothalamic neurons promotes ER/mitochondrial stress and impairs glucose homeostasis in obese mice
Source: Nat Commun. 2023 Nov 29;14:7824. doi: 10.1038/s41467-023-42595-7 (PMC10684560; doi:10.1038/s41467-023-42595-7)
Supplement: Supplementary file 4 — Source Data [file 41467_2023_42595_MOESM4_ESM.zip]

Archive with 26 entries (26 files):
- Source Data Fig. 1.xlsx
- __MACOSX/._Source Data Fig. 1.xlsx
- Source Data Fig. 2.xlsx
- __MACOSX/._Source Data Fig. 2.xlsx
- Source Data Fig. 3.xlsx
- __MACOSX/._Source Data Fig. 3.xlsx
- Source Data Fig. 4.xlsx
- __MACOSX/._Source Data Fig. 4.xlsx
- Source Data Fig. 5.xlsx
- __MACOSX/._Source Data Fig. 5.xlsx
- Source Data Fig. 6.xlsx
- __MACOSX/._Source Data Fig. 6.xlsx
- Source Data Supplementary Fig. 1.xlsx
- __MACOSX/._Source Data Supplementary Fig. 1.xlsx
- Source Data Supplementary Fig. 2.xlsx
- __MACOSX/._Source Data Supplementary Fig. 2.xlsx
- Source Data Supplementary Fig. 3.xlsx
- __MACOSX/._Source Data Supplementary Fig. 3.xlsx
- Source Data Supplementary Fig. 4.xlsx
- __MACOSX/._Source Data Supplementary Fig. 4.xlsx
- Source Data Supplementary Fig. 5.xlsx
- __MACOSX/._Source Data Supplementary Fig. 5.xlsx
- Source Data Supplementary Fig. 6.xlsx
- __MACOSX/._Source Data Supplementary Fig. 6.xlsx
- Source Data Supplementary Fig. 7.xlsx
- __MACOSX/._Source Data Supplementary Fig. 7.xlsx
