# Supplementary material for: CerS6-dependent ceramide synthesis in hypothalamic neurons promotes ER/mitochondrial stress and impairs glucose homeostasis in obese mice
Source: Nat Commun. 2023 Nov 29;14:7824. doi: 10.1038/s41467-023-42595-7 (PMC10684560; doi:10.1038/s41467-023-42595-7)
Supplement: Supplementary file 4 — Source Data [file 41467_2023_42595_MOESM4_ESM.zip › Source Data Fig. 1.xlsx]

## Sheet: Fig. 1 a
Relative CerS mRNA expression in hypothalamus homogenates of misty and db/db mice determined by real-time qPCR analysis
Figure 1a
	misty (individual mice)					db/db (individual mice)
gene	A:Y1	A:Y2	A:Y3	A:Y4	A:Y5	B:Y1	B:Y2	B:Y3	B:Y4	B:Y5	B:Y6	B:Y7
CerS1	0.98699	0.949084	1.11815	0.985281	0.9605	1.01123	1.065	1.08795	0.989387	0.991791	1.05216	0.989902
CerS2	1.08266	0.937301	0.951704	1.04869	0.979647	1.12473	1.10063	0.994527	1.04108	0.986631	1.04452	0.995044
CerS4	0.954602	1.03956	1.09541	0.97466	0.935767	0.975336	0.951135	1.06472	0.911599	0.886057	0.88621	0.835216
CerS5	1.0237	1.08734	0.930321	0.872242	1.0864	1.14338	1.24449	1.08508	1.73003	1.57222	1.09585	1.07814
CerS6	0.980227	1.05131	1.23729	1.02115	0.710023	1.05716	1.23152	1.23216	1.23131	1.0899	1.39953	1.42152
Statistics
comparison: misty vs. db/db	CerS1	CerS2	CerS4	CerS5	CerS6
Unpaired t-test
P value	0.4123	0.2552	0.1263	0.0504	0.0302
P value summary	ns	ns	ns	ns	*
Significantly different (P < 0.05)?	No	No	No	No	Yes
One- or two-tailed P value?	Two-tailed	Two-tailed	Two-tailed	Two-tailed	Two-tailed
t, df	t=0.8555, df=10	t=1.207, df=10	t=1.668, df=10	t=2.224, df=10	t=2.524, df=10
How big is the difference?
Mean of group A (misty)	1	1	1	1	1
Mean of group B (db/db)	1.027	1.041	0.93	1.278	1.238
Difference between means (B - A) ± SEM	0.02677 ± 0.03130	0.04102 ± 0.03399	-0.06996 ± 0.04195	0.2785 ± 0.1252	0.2376 ± 0.09412
95% confidence interval	-0.04296 to 0.09651	-0.03470 to 0.1167	-0.1634 to 0.02350	-0.0005464 to 0.5575	0.02786 to 0.4473
R squared (eta squared)	0.0682	0.1272	0.2176	0.3309	0.3892

## Sheet: Fig. 1b
Relative CerS mRNA expression in hypothalamus homogenates of CD and HFD-fed mice determined by real-time qPCR analysis
Figure 1b
	CD (individual mice)												HFD (individual mice)
gene	A:Y1	A:Y2	A:Y3	A:Y4	A:Y5	A:Y6	A:Y7	A:Y8	A:Y9	A:Y10	A:Y11	A:Y12	B:Y1	B:Y2	B:Y3	B:Y4	B:Y5	B:Y6	B:Y7	B:Y8	B:Y9	B:Y10	B:Y11	B:Y12
CerS1	0.749973	1.13654	0.940268	0.976147	0.88369	0.663979	0.820395	0.974055	1.56129	1.04815	1.14276	1.10276	0.929808	0.941232	1.13351	0.870012	1.01896	0.919352	0.739414	1.04234	1.38967	1.35125	1.60445	1.12455
CerS2	0.719602	1.27294	0.946058	1.00104	0.577785	1.06143	0.755226	1.17803	1.02811	0.987286	1.09356	1.37894	1.21524	0.921175	0.961898	0.979008	1.16464	0.921155	0.823963	1.01469	0.597505	1.2185	1.10382	1.15037
CerS4	0.847492	1.22024	0.797037	1.02326	0.966208	0.549806	0.970065	0.873761	1.6015	1.03599	1.1084	1.00624	0.93937	0.980109	1.10722	1.22691	0.801719	0.950598	1.47088	0.871899	1.58053	1.06789	1.09749	1.46878
CerS5	1.02609	1.1969	1.11221	0.8245	0.616371	0.879154	0.880072	1.29539	1.01743	1.14228	1.05687	0.952729	5.6391	4.1636	2.51336	2.52095	1.58686	0.966276	5.81981	6.08009	1.67423	1.94338	1.45529	1.18837
CerS6	0.909402	1.0788	1.01801	0.971199	1.04556	0.510686	0.914258	0.952764	1.53051	0.95879	1.08978	1.02025	1.15297	1.09863	1.3497	1.32873	1.03998	1.08329	1.54521	1.11009	0.992048	1.22961	1.22344	1.30746
Statistics
comparison CD vs. HFD	CerS1	CerS2	CerS4	CerS5	CerS6
Unpaired t-test
P value	0.3764	0.9441	0.2228	0.002	0.017
P value summary	ns	ns	ns	**	*
Significantly different (P < 0.05)?	No	No	No	Yes	Yes
One- or two-tailed P value?	Two-tailed	Two-tailed	Two-tailed	Two-tailed	Two-tailed
t, df	t=0.9029, df=22	t=0.07088, df=22	t=1.255, df=22	t=3.511, df=22	t=2.583, df=22
How big is the difference?
Mean of group A (CD)	1	1	1	1	1
Mean of group B (HFD)	1.089	1.006	1.13	2.963	1.205
Difference between means (B - A) ± SEM	0.08871 ± 0.09825	0.005996 ± 0.08460	0.1303 ± 0.1038	1.963 ± 0.5590	0.2051 ± 0.07940
95% confidence interval	-0.1151 to 0.2925	-0.1694 to 0.1814	-0.08506 to 0.3456	0.8032 to 3.122	0.04044 to 0.3698
R squared (eta squared)	0.03573	0.0002283	0.06678	0.3591	0.2327

## Sheet: Fig. 1c
Western Blot analysis of CerS6 protein in hypothalamus homogenates of CD and HFD-fed mice
Figure 1c
Denistrometric analysis					Protein levels relative to mean of CD (normalized to Calnexin)				Statistics
Sample (individual mice)	Protein band intensisites (AU)				Sample (individual mice)	Protein (rel. to CD)			comparison: CD vs. HFD	CerS6
	CerS6	Calnexin				CerS6			Unpaired t-test
CD1	2874.94	31577.8		CD	CD1	0.948784			P value	0.0186
CD2	2872.77	33416.7			CD2	0.895898			P value summary	*
CD3	2001.46	23745.8			CD3	0.878375			Significantly different (P < 0.05)?	Yes
CD4	1762.87	27809.4			CD4	0.660617			One- or two-tailed P value?	Two-tailed
CD5	2528.46	26947.3			CD5	0.977826			t, df	t=2.543, df=22
CD6	3352.04	28617.8			CD6	1.22066
CD7	1753.75	23992.1			CD7	0.761764			How big is the difference?
CD8	3705.58	29042.3			CD8	1.32967			Mean of group A (CD)	1
CD9	3707.28	32371.2			CD9	1.19349			Mean of group B (HFD)	1.445
CD10	3327.28	29364.7			CD10	1.18083			Difference between means (B - A) ± SEM	0.4450 ± 0.1750
CD11	2332.75	31281.2			CD11	0.777151			95% confidence interval	0.08204 to 0.8080
CD12	3592.58	31864.8			CD12	1.17494			R squared (eta squared)	0.2271
HFD1	6716.65	29297.8		HFD	HFD1	2.38912
HFD2	3544.11	34049.2			HFD2	1.08473
HFD3	6114.41	32259.1			HFD3	1.97525
HFD4	5894.06	28034			HFD4	2.19104
HFD5	4335.82	32075.5			HFD5	1.4087
HFD6	4974.94	28435.9			HFD6	1.82323
HFD7	4041.11	30874.1			HFD7	1.36404
HFD8	3315.41	29347			HFD8	1.17732
HFD9	5187.06	33645.6			HFD9	1.60662
HFD10	2478.36	26147.5			HFD10	0.987764
HFD11	1575.18	22815.8			HFD11	0.719475
HFD12	1156.16	19654.6			HFD12	0.613021
Uncropped scans

## Sheet: Fig. 1d
Lipidomic analysis of ceramides in the hypothalamus of CD and HFD-fed mice
Figure 1d
	Sample (individual mice)	Acyl chain ceramide species (relative to CD C16:0)
		C14:0	C16:0	C16:1	C18:0	C18:1	C20:0	C22:0	C22:1	C24:0	C24:1	C26:0	C26:1
CD	CD1	0.281299	1.12519	0.566266	43.6013	0.283745	3.52235	1.39426	0.753391	0.628641	4.90193	0.0905048	0.333889
	CD2	0.275183	1.00656	0.450078	35.6356	0.19324	3.03313	1.16678	0.610296	0.445186	4.01279	0.09662	0.429286
	CD3	0.322882	1.0457	0.518568	39.2889	0.399933	3.41961	1.15577	0.62008	0.500222	4.25128	0.200578	0.498999
	CD4	0.308205	0.980876	0.510007	33.5014	0.366911	3.08939	1.16922	0.578497	0.484323	4.02624	0.112519	0.430509
	CD5	0.297198	1.05181	0.464754	37.0813	0.337558	3.23616	1.22059	0.70447	0.533244	4.76129	0.185902	0.545475
	CD6	0.255615	1.05548	0.45497	40.2171	0.33022	3.23493	1.18268	0.600511	0.562597	4.59862	0.121081	0.435401
	CD7	0.227485	0.790082	0.474539	33.7938	0.288637	2.67234	1.19735	0.450078	0.53569	3.40616	0.139426	0.385257
	CD8	0.225039	0.988214	0.473316	32.9706	0.310652	2.63565	1.0139	0.532021	0.355904	3.2068	0.0782744	0.408495
	CD9	0.227485	0.930732	0.423171	34.7355	0.30209	2.97687	1.18268	0.540583	0.519791	4.48121	0.101512	0.402379
	CD10	0.281299	1.04447	0.451301	36.8208	0.206693	3.08939	1.0457	0.55159	0.473316	3.92106	0.0880587	0.385257
	CD11	0.675117	0.980876	0.478208	30.2372	0.26173	2.86802	1.09951	0.623749	0.481877	3.95408	0.146765	0.644541
HFD	HFD1	0.530798	1.0775	0.532021	41.889	0.447632	6.55548	1.11174	0.594396	0.53569	4.22315	0.229931	0.359573
	HFD2	0.222593	1.18268	0.585835	32.8826	0.388926	4.24394	1.13131	0.487992	0.491661	3.37069	0.192017	0.26173
	HFD3	0.935624	1.12153	0.643318	37.0287	0.326551	4.8946	1.3221	0.600511	0.552813	4.31243	0.18101	0.522237
	HFD4	0.253169	0.928286	0.472093	40.5853	0.337558	3.39638	1.11908	0.596842	0.395041	4.02502	0.0892817	0.324105
	HFD5	0.428063	1.03347	0.458639	36.8795	0.399933	3.86602	1.11541	0.634756	0.474539	4.59618	0.158995	0.30209
	HFD6	0.431732	1.04937	0.545475	38.8009	0.424394	3.69602	1.20592	0.593173	0.546698	4.54603	0.114966	0.421948
	HFD7	0.979653	1.16678	0.678786	39.498	0.749722	8.2127	1.33923	0.766845	0.600511	5.57094	0.196909	0.518568
	HFD8	0.621303	1.25606	0.677563	35.7824	0.549144	7.75161	1.25361	0.642095	0.666555	4.69646	0.196909	0.568712
	HFD9	0.204247	1.11174	0.533244	43.6086	0.31799	9.95063	1.24261	0.681232	0.556482	4.35401	0.158995	0.435401
	HFD10	0.684901	1.03469	0.536914	36.2313	0.295975	4.93496	1.01879	0.715477	0.451301	4.30754	0.139426	0.521014
	HFD11	1.25973	1.48721	1.03224	34.6401	0.724038	3.73271	1.2634	0.750945	0.590727	4.30754	0.269068	0.653102
	Statistics
	comparison: CD vs. HFD	C14:0	C16:0	C16:1	C18:0	C18:1	C20:0	C22:0	C22:1	C24:0	C24:1	C26:0	C26:1
	Unpaired t-test
	P value	0.0166	0.0187	0.0159	0.2404	0.0074	0.0014	0.5372	0.2108	0.3295	0.2746	0.0161	0.9827
	P value summary	*	*	*	ns	**	**	ns	ns	ns	ns	*	ns
	Significantly different (P < 0.05)?	Yes	Yes	Yes	No	Yes	Yes	No	No	No	No	Yes	No
	One- or two-tailed P value?	Two-tailed	Two-tailed	Two-tailed	Two-tailed	Two-tailed	Two-tailed	Two-tailed	Two-tailed	Two-tailed	Two-tailed	Two-tailed	Two-tailed
	t, df	t=2.614, df=20	t=2.559, df=20	t=2.634, df=20	t=1.210, df=20	t=2.978, df=20	t=3.709, df=20	t=0.6279, df=20	t=1.293, df=20	t=0.9995, df=20	t=1.123, df=20	t=2.627, df=20	t=0.02196, df=20
	How big is the difference?
	Mean of group A (CD)	0.307	1	0.4787	36.17	0.2983	3.071	1.166	0.5968	0.5019	4.138	0.1237	0.4454
	Mean of group B (HFD)	0.5956	1.132	0.6087	37.98	0.4511	5.567	1.193	0.6422	0.5329	4.392	0.1752	0.4444
	Difference between means (B - A) ± SEM	0.2886 ± 0.1104	0.1318 ± 0.05149	0.1301 ± 0.04939	1.813 ± 1.498	0.1528 ± 0.05130	2.496 ± 0.6730	0.02680 ± 0.04267	0.04536 ± 0.03509	0.03102 ± 0.03104	0.2535 ± 0.2257	0.05148 ± 0.01959	-0.001001 ± 0.04556
	95% confidence interval	0.05826 to 0.5190	0.02435 to 0.2392	0.02705 to 0.2331	-1.313 to 4.939	0.04575 to 0.2598	1.092 to 3.900	-0.06222 to 0.1158	-0.02783 to 0.1186	-0.03372 to 0.09576	-0.2173 to 0.7243	0.01061 to 0.09235	-0.09604 to 0.09403
	R squared (eta squared)	0.2546	0.2466	0.2575	0.0682	0.3072	0.4075	0.01933	0.07713	0.04758	0.05934	0.2566	2.412e-05

## Sheet: Fig. 1e
Linar regression model of C16:0 ceramides over body weight in CD- and HFD-fed mice
Figure 1e
	BW	C16:0 ceramide (pmol/mg protein)		Statistics
Mouse #1	47.9	8.81		Simple linear regression
Mouse #2	44.1	9.67		Best-fit values
Mouse #3	27.5	9.2		Slope	0.07948
Mouse #4	33.2	8.23		Y-intercept	5.831
Mouse #5	27.8	8.55		X-intercept	-73.37
Mouse #6	33.7	8.02		1/slope	12.58
Mouse #7	29.7	8.6
Mouse #8	29.3	8.63		Std. Error
Mouse #9	26.8	6.46		Slope	0.02632
Mouse #10	27.8	8.08		Y-intercept	0.9757
Mouse #11	29.1	7.61
Mouse #12	41	9.17		95% Confidence Intervals
Mouse #13	36.4	7.59		Slope	0.02458 to 0.1344
Mouse #14	38.3	8.45		Y-intercept	3.796 to 7.867
Mouse #15	49.1	8.58		X-intercept	-318.4 to -28.39
Mouse #16	44.5	9.54
Mouse #17	49.1	10.27		Goodness of Fit
Mouse #18	39.4	9.09		R squared	0.3132
Mouse #19	41.8	8.46		Sy.x	0.9427
Mouse #20	43.1	12.16
Mouse #21	31.5	8.54		Is slope significantly non-zero?
Mouse #22	27.1	8.02		F	9.121
				DFn, DFd	1, 20
				P value	0.0068
				Deviation from zero?	Significant
				Equation	Y = 0.07948*X + 5.831

## Sheet: Fig. 1f
Linar regression model of C18:0 ceramides over body weight in CD- and HFD-fed mice
Figure 1f
	BW	C18:0 ceramide (pmol/mg protein)		Statistics
Mouse #1	47.9	342.5		Simple linear regression
Mouse #2	44.1	268.86		Best-fit values
Mouse #3	27.5	356.5		Slope	0.7
Mouse #4	33.2	291.37		Y-intercept	277.8
Mouse #5	27.8	321.24		X-intercept	-396.8
Mouse #6	33.7	273.92		1/slope	1.429
Mouse #7	29.7	303.19
Mouse #8	29.3	328.83		Std. Error
Mouse #9	26.8	276.31		Slope	0.8161
Mouse #10	27.8	269.58		Y-intercept	30.26
Mouse #11	29.1	284.01
Mouse #12	41	302.76		95% Confidence Intervals
Mouse #13	36.4	331.84		Slope	-1.002 to 2.402
Mouse #14	38.3	301.54		Y-intercept	214.6 to 340.9
Mouse #15	49.1	317.25		X-intercept	-infinity to -89.75
Mouse #16	44.5	322.95
Mouse #17	49.1	292.57		Goodness of Fit
Mouse #18	39.4	356.56		R squared	0.03548
Mouse #19	41.8	296.24		Sy.x	29.23
Mouse #20	43.1	283.23
Mouse #21	31.5	301.06		Is slope significantly non-zero?
Mouse #22	27.1	247.23		F	0.7357
				DFn, DFd	1, 20
				P value	0.4012
				Deviation from zero?	Not Significant
				Equation	Y = 0.7000*X + 277.8

## Sheet: Fig. 1g
umapscvi_1	umapscvi_2	C7_named	Cell_ID	Cers1	Cers2	Cers3	Cers4	Cers5	Cers6
2.14337	-2.24257	C7-1: GLU	AAACCCAAGGGTGAAA-1_SRR14252354	0	0	0	0	0	0
4.00861	-2.2901	C7-1: GLU	AAACCCATCCCGAAAT-1_SRR14252354	0	0	0	0	0	0
4.76656	-0.304007	C7-1: GLU	AAACGAAAGTGTAGTA-1_SRR14252354	0	0	0	0	0	0
-3.05683	1.79886	C7-1: GLU	AAACGAATCGCTGACG-1_SRR14252354	0	1.42349	0	2.34706	0	0
-2.91192	-0.0776817	C7-1: GLU	AAACGAATCTGTGTGA-1_SRR14252354	0	0	0	0	0	0
-1.85695	1.18938	C7-1: GLU	AAACGCTAGTCTCTGA-1_SRR14252354	1.30494	0	0	1.85237	1.30494	0
1.18317	-1.04069	C7-1: GLU	AAACGCTCAGCTACCG-1_SRR14252354	0	0	0	0	0	0
3.42331	0.904408	C7-1: GLU	AAACGCTGTACTGAGG-1_SRR14252354	0	0.992969	0	1.80791	0	0
4.03457	-0.862506	C7-1: GLU	AAACGCTGTAGGACTG-1_SRR14252354	0	0	0	0	0	0
5.2376	-2.66005	C7-1: GLU	AAAGAACTCAAACGTC-1_SRR14252354	0	0	0	0	2.24483	0
-0.536388	0.836298	C7-1: GLU	AAAGAACTCGGTCGAC-1_SRR14252354	0	0	0	0	0	0
2.93758	2.70823	C7-1: GLU	AAAGAACTCGTCCATC-1_SRR14252354	0	0	0	1.37104	1.37104	0
-4.05455	3.65204	C7-1: GLU	AAAGGGCGTCCATACA-1_SRR14252354	0	0	0	1.39134	0	0
-1.4762	1.96518	C7-1: GLU	AAAGGGCTCACGGTCG-1_SRR14252354	0	0	0	1.69062	0	0
2.46079	-0.391883	C7-1: GLU	AAAGGTAAGCACTTTG-1_SRR14252354	0	0	0	0	0	0
2.71071	0.449984	C7-1: GLU	AAAGGTACAAGTGGGT-1_SRR14252354	0	0	0	0	0	0
-2.46056	1.50616	C7-1: GLU	AAAGGTAGTAGTTACC-1_SRR14252354	0	1.27332	0	1.27332	0	0
2.73161	0.488414	C7-1: GLU	AAAGTCCAGAGTGGCT-1_SRR14252354	0	0	0	1.34739	1.34739	0
-1.59218	5.06912	C7-1: GLU	AAAGTGAAGCTATCCA-1_SRR14252354	0	0	0	1.08701	0	0
3.91519	-0.16436	C7-1: GLU	AAAGTGATCCTTATGT-1_SRR14252354	0	0	0	0	0	0
2.19036	-2.22462	C7-1: GLU	AAATGGAAGGACGCTA-1_SRR14252354	0	0	0	0	0	0
5.2313	1.02777	C7-1: GLU	AAATGGACACAGCATT-1_SRR14252354	0	0	0	1.42781	0	0
3.68493	0.137328	C7-1: GLU	AAATGGAGTCTTGCTC-1_SRR14252354	0	0	0	0	0	0
-1.12124	4.24828	C7-1: GLU	AACAAAGAGCTGGCCT-1_SRR14252354	0	0	0	0	1.4827	0
-2.74614	4.12038	C7-1: GLU	AACAAAGGTATTGGCT-1_SRR14252354	0	0	0	1.94061	0	0
-2.083	8.87229	C7-1: GLU	AACAAAGGTATTTCCT-1_SRR14252354	0	0	0	0	0	0
0.743058	-5.97695	C7-1: GLU	AACAAAGGTCACAATC-1_SRR14252354	0	0	0	0	0	0
4.82891	0.970724	C7-1: GLU	AACAACCAGACCCTTA-1_SRR14252354	0	0	0	0	1.40141	0
1.5292	4.0277	C7-1: GLU	AACAACCCAAGTCGTT-1_SRR14252354	0	1.08183	0	1.08183	1.08183	1.08183
-2.99574	0.140965	C7-1: GLU	AACAAGAGTTGGTACT-1_SRR14252354	0	0	0	0	0	0
-0.808466	4.31778	C7-1: GLU	AACAAGATCACAGAGG-1_SRR14252354	0	0	0	0	0	0
3.18555	2.74159	C7-1: GLU	AACACACCAATGAACA-1_SRR14252354	0	1.39498	0	1.95583	0	0
0.823938	-1.27181	C7-1: GLU	AACAGGGCAATGTCTG-1_SRR14252354	0	0	0	1.32507	0	0
3.99245	-0.0968685	C7-1: GLU	AACAGGGGTGATACAA-1_SRR14252354	0	0	0	0	0	0
4.08661	1.17916	C7-1: GLU	AACCAACGTCCAGCGT-1_SRR14252354	0	0	0	0	0	0
-0.379114	-0.74067	C7-1: GLU	AACCAACGTGGACTAG-1_SRR14252354	0	0	0	1.48139	0	1.48139
-3.94333	3.60441	C7-1: GLU	AACCACAAGAGACAAG-1_SRR14252354	0	0	0	0	0	0
1.52433	-0.366069	C7-1: GLU	AACCACAGTGGGATTG-1_SRR14252354	0	0	0	0	0	0
3.2312	0.195931	C7-1: GLU	AACCACATCATGTCAG-1_SRR14252354	0	0	0	2.19936	0	0
1.22125	3.56589	C7-1: GLU	AACCACATCTGGAAGG-1_SRR14252354	0	0	0	0	0	0
-1.74424	5.40958	C7-1: GLU	AACCATGTCTAACACG-1_SRR14252354	0	0	0	0	0	0
3.01244	0.603885	C7-1: GLU	AACCCAAAGGGCAATC-1_SRR14252354	0	0	0	1.8782	0	0
1.20165	-1.09221	C7-1: GLU	AACCCAACAGAGTTCT-1_SRR14252354	0	0	0	1.58958	0	0
1.51142	1.94516	C7-1: GLU	AACCCAACAGGCAATG-1_SRR14252354	0	0	0	2.19829	0	0
3.92413	-1.19672	C7-1: GLU	AACCCAAGTAACTGCT-1_SRR14252354	0	0	0	0	0	0
-1.76889	4.96744	C7-1: GLU	AACCTGAAGGCCGCTT-1_SRR14252354	0	0	0	0	0	1.95349
-2.52131	1.88816	C7-1: GLU	AACCTGAGTCTGTAGT-1_SRR14252354	0	0	0	2.10893	0	0
-3.15595	1.38866	C7-1: GLU	AACCTGATCGAGCACC-1_SRR14252354	0	0	0	1.46225	0	0
-2.39113	4.54589	C7-1: GLU	AACCTGATCGTGCGAC-1_SRR14252354	0	0	0	0	0	0
3.07859	2.80517	C7-1: GLU	AACCTTTCAGAAGCGT-1_SRR14252354	0	1.48985	0	1.48985	1.48985	0
4.0692	-0.890552	C7-1: GLU	AACCTTTGTACTAACC-1_SRR14252354	0	0	0	1.74578	0	0
-2.07506	2.72	C7-1: GLU	AACCTTTGTGGTAACG-1_SRR14252354	1.97724	1.97724	0	0	0	0
1.55289	-0.192048	C7-1: GLU	AACGAAAAGGTTCCAT-1_SRR14252354	0	0	0	0	0	0
1.21061	0.638533	C7-1: GLU	AACGAAAGTCAACCAT-1_SRR14252354	0	0	0	0	0	0
3.89649	0.920641	C7-1: GLU	AACGAAAGTTCAGTAC-1_SRR14252354	0	0	0	2.09683	0	0
1.35943	3.66347	C7-1: GLU	AACGGGAGTATACGGG-1_SRR14252354	0	0	0	2.30837	0	0
-1.03931	4.33742	C7-1: GLU	AACGGGAGTTCGGACC-1_SRR14252354	0	0	0	0	0	0
4.28624	-0.946266	C7-1: GLU	AACGTCAAGTCCCGAC-1_SRR14252354	0	0	0	0	0	0
3.06529	0.797418	C7-1: GLU	AACGTCACAATGGCAG-1_SRR14252354	0	1.48693	0	1.48693	0	0
-2.93406	-0.0284294	C7-1: GLU	AACGTCACAGTAGAAT-1_SRR14252354	0	0	0	1.18736	1.18736	0
3.50167	1.17987	C7-1: GLU	AACGTCAGTTGAATCC-1_SRR14252354	0	0	0	2.17548	0	2.17548
1.22465	3.81285	C7-1: GLU	AACTTCTCACAGAGCA-1_SRR14252354	0	0	0	2.20473	0	1.61619
2.63225	0.291972	C7-1: GLU	AACTTCTCACAGCCTG-1_SRR14252354	0	0	0	0.956398	0	0
-3.4277	3.42639	C7-1: GLU	AACTTCTCATATCGGT-1_SRR14252354	0	0	0	0	0	0
4.03936	-0.50908	C7-1: GLU	AAGAACAAGCAATTCC-1_SRR14252354	0	0	0	0	2.33827	0
3.21868	0.284341	C7-1: GLU	AAGAACAAGCTTAGTC-1_SRR14252354	0	0	0	2.18196	0	1.28681
2.98622	0.296342	C7-1: GLU	AAGAACAGTACCTAAC-1_SRR14252354	0	0	0	0	0	0
1.45616	3.28978	C7-1: GLU	AAGACAACAGGTCCCA-1_SRR14252354	0	0	0	1.64105	0	0
3.9546	-0.228387	C7-1: GLU	AAGACAAGTCCCGTGA-1_SRR14252354	0	2.21157	0	0	0	0
-2.61072	3.07763	C7-1: GLU	AAGACTCAGAGGCCAT-1_SRR14252354	0	0	0	1.51871	0	0
3.56448	-0.55649	C7-1: GLU	AAGATAGAGGTCATAA-1_SRR14252354	0	0	0	0	0	0
0.742	-0.272915	C7-1: GLU	AAGATAGGTCGCATTA-1_SRR14252354	0	0	0	0	0	0
-3.04955	3.47734	C7-1: GLU	AAGCATCCATGACGTT-1_SRR14252354	0	0	0	0	0	0
-1.58905	3.44408	C7-1: GLU	AAGCATCGTAGCGAGT-1_SRR14252354	0	0	0	0	0	0
1.44443	1.70749	C7-1: GLU	AAGCATCGTTTACGAC-1_SRR14252354	0	0	0	0	0	0
-1.06782	3.77093	C7-1: GLU	AAGCCATCACATCCCT-1_SRR14252354	0	2.13963	0	2.13963	0	0
5.62394	-1.18338	C7-1: GLU	AAGCGAGCAAGAGAGA-1_SRR14252354	0	1.22457	0	2.10512	1.75879	0
0.873297	1.32052	C7-1: GLU	AAGCGAGCAGAACGCA-1_SRR14252354	0	0	0	1.89074	0	1.55805
3.35456	-0.953779	C7-1: GLU	AAGCGAGGTGACATCT-1_SRR14252354	0	0	0	0	0	0
2.47001	0.211118	C7-1: GLU	AAGCGAGGTGTCCTAA-1_SRR14252354	0	0	0	1.60434	0	0
4.84497	-0.131162	C7-1: GLU	AAGCGAGGTTCACGAT-1_SRR14252354	0	0	0	1.52487	1.52487	0
0.0764578	-0.400367	C7-1: GLU	AAGCGAGGTTCCTAGA-1_SRR14252354	0	0	0	1.79615	0	0
2.19221	-2.1908	C7-1: GLU	AAGCGTTAGTGCTCAT-1_SRR14252354	0	0	0	0	0	0
-0.962127	4.3981	C7-1: GLU	AAGCGTTGTTATGGTC-1_SRR14252354	0	1.5411	0	0	0	0
3.49437	-0.677936	C7-1: GLU	AAGGAATCAACCGGAA-1_SRR14252354	0	0	0	1.7448	0	0
2.74681	0.381864	C7-1: GLU	AAGGTAAAGCTCGAAG-1_SRR14252354	0	0	0	2.01912	0	0
-3.93642	2.46688	C7-1: GLU	AAGGTAACAGGCTACC-1_SRR14252354	0	0	0	0	0	0
-3.32658	3.63079	C7-1: GLU	AAGTACCAGGCCATAG-1_SRR14252354	0	0	0	2.15949	1.26852	0
-1.21543	3.46446	C7-1: GLU	AAGTACCCAAGTTTGC-1_SRR14252354	0	0	0	2.10154	0	0
-4.01884	3.65826	C7-1: GLU	AAGTACCCATCGGTTA-1_SRR14252354	0	0	0	1.76357	0	0
-1.80572	0.890147	C7-1: GLU	AAGTACCGTAACTTCG-1_SRR14252354	0	0	0	0	0	0
-2.42132	2.2209	C7-1: GLU	AAGTACCTCAGTCTTT-1_SRR14252354	0	0	0	0	0	0
-0.00479821	1.57798	C7-1: GLU	AAGTACCTCTAGAACC-1_SRR14252354	0	1.28738	0	1.28738	0	0
2.25099	-2.15282	C7-1: GLU	AAGTACCTCTTAGCTT-1_SRR14252354	0	2.32568	0	0	0	0
-3.86389	3.40225	C7-1: GLU	AAGTCGTAGATGACAT-1_SRR14252354	0	0	0	0	0	0
-3.96874	3.62149	C7-1: GLU	AAGTCGTAGATTTGCC-1_SRR14252354	0	0	0	0	0	0
0.789785	-0.0437215	C7-1: GLU	AAGTCGTTCGCGCCAA-1_SRR14252354	0	0	0	0	0	0
5.17074	-0.922534	C7-1: GLU	AAGTGAAAGAGTAACT-1_SRR14252354	0	1.58155	0	0	0	0
-2.86876	1.12912	C7-1: GLU	AAGTGAAAGGGTTAGC-1_SRR14252354	0	0	0	0	0	0
-3.19905	0.815572	C7-1: GLU	AAGTGAACAAAGACTA-1_SRR14252354	0	0	0	2.04563	0	0
3.4191	-2.01116	C7-1: GLU	AAGTGAATCGATTGGT-1_SRR14252354	0	0	0	0	1.24549	0
-2.57311	1.48651	C7-1: GLU	AAGTTCGAGCATCCCG-1_SRR14252354	0	0	0	0	1.13654	0
5.19576	-2.54752	C7-1: GLU	AAGTTCGCAACGTAAA-1_SRR14252354	0	0	0	0	0	0
-1.7151	1.26184	C7-1: GLU	AATAGAGAGGCAGGTT-1_SRR14252354	0	0	0	0	0	0
1.35737	3.87819	C7-1: GLU	AATAGAGCAATTGGTC-1_SRR14252354	0	2.20652	0	2.20652	0	0
2.74894	0.339309	C7-1: GLU	AATAGAGCACAAACGG-1_SRR14252354	0	0	0	0	0	0
-3.97104	3.07851	C7-1: GLU	AATAGAGCAGTCGGAA-1_SRR14252354	0	0	0	0	0	0
2.07559	2.40726	C7-1: GLU	AATCACGAGGCAATGC-1_SRR14252354	0	0	0	0	0	0
-1.34926	3.58367	C7-1: GLU	AATCACGCACCAGTTA-1_SRR14252354	1.70116	1.70116	0	1.70116	0	1.70116
-3.24963	1.29211	C7-1: GLU	AATCACGTCGCCACTT-1_SRR14252354	0	0	0	1.28549	1.82984	1.28549
-4.04186	3.50618	C7-1: GLU	AATCGACAGGTCGTAG-1_SRR14252354	0	0	0	0	0	0
-4.02937	2.56015	C7-1: GLU	AATCGACCAGTAGAAT-1_SRR14252354	0	0	0	0	0	0
3.71886	0.990612	C7-1: GLU	AATCGACGTTGCGGCT-1_SRR14252354	0	0	0	0	0	0
-3.08667	0.640385	C7-1: GLU	AATCGACTCGTGGCGT-1_SRR14252354	0	0	0	0	0	0
-4.08683	2.55912	C7-1: GLU	AATCGTGAGTGAGTTA-1_SRR14252354	0	0	0	1.31104	1.31104	0
3.65526	0.0949543	C7-1: GLU	AATGAAGCAAACTAGA-1_SRR14252354	0	0	0	2.39744	0	0
-4.11983	2.81674	C7-1: GLU	AATGAAGGTGCGGATA-1_SRR14252354	0	0	0	0	0	0
3.23978	-0.329723	C7-1: GLU	AATGACCCACTCAGAT-1_SRR14252354	0	0	0	0	0	0
-1.53152	0.80491	C7-1: GLU	AATGACCCAGCGTGCT-1_SRR14252354	0	0	0	0	0	0
-5.71477	-1.30823	C7-1: GLU	AATGACCGTGCCAAGA-1_SRR14252354	0	0	0	0	1.58679	1.58679
-1.72088	5.43685	C7-1: GLU	AATGCCAAGACCATTC-1_SRR14252354	0	0	0	0	0	0
5.00528	-0.0454579	C7-1: GLU	AATGGAAAGGATTTCC-1_SRR14252354	0	0	0	1.0027	0	0
3.81667	0.459013	C7-1: GLU	AATGGAACACATTGTG-1_SRR14252354	0	0	0	1.88385	0	0
-2.06849	8.7508	C7-1: GLU	AATGGAACACGTACTA-1_SRR14252354	0	0	0	0	0	0
-0.898088	4.49358	C7-1: GLU	AATGGAAGTAAGGCCA-1_SRR14252354	0	0	0	1.85464	0	1.85464
1.44067	3.60117	C7-1: GLU	AATGGCTCAAGTGCTT-1_SRR14252354	0	1.08093	0	1.58818	0	0
-2.2944	2.03258	C7-1: GLU	AATGGCTCATACCATG-1_SRR14252354	0	0	0	0	0	1.6104
1.68848	1.14718	C7-1: GLU	AATGGCTTCATGGCCG-1_SRR14252354	0	2.16928	0	0	2.16928	0
-0.0359315	1.53316	C7-1: GLU	AATTCCTAGCTAGAGC-1_SRR14252354	0	0	0	1.25527	0	0
3.42177	-2.045	C7-1: GLU	AATTCCTAGGCAGCTA-1_SRR14252354	0	0	0	1.82067	0	0
2.68867	2.71155	C7-1: GLU	AATTCCTCAAACGGCA-1_SRR14252354	0	0	0	1.60497	0	0
1.36198	3.66185	C7-1: GLU	AATTCCTCAAATTAGG-1_SRR14252354	0	0	0	1.28416	0	0
5.00926	0.907132	C7-1: GLU	AATTCCTTCATGCCCT-1_SRR14252354	0	2.29461	0	0	0	0
3.30613	0.800937	C7-1: GLU	AATTTCCAGCTAAGTA-1_SRR14252354	0	0	0	0	0	0
4.33337	-2.38127	C7-1: GLU	ACAAAGAGTCGAACAG-1_SRR14252354	0	0	0	0	0	0
-1.42716	-13.5287	C7-1: GLU	ACAAAGAGTGTTGATC-1_SRR14252354	0	0	0	0	0	0
0.618731	-1.49326	C7-1: GLU	ACAAAGATCCTGGGTG-1_SRR14252354	0	0	0	2.18086	0	0
-1.25119	3.72697	C7-1: GLU	ACAACCACACTTCATT-1_SRR14252354	0	0	0	0	0	0
-2.56812	4.66902	C7-1: GLU	ACAACCATCCATACTT-1_SRR14252354	0	1.66756	0	0	0	0
5.29674	-1.32267	C7-1: GLU	ACAAGCTAGCACCTGC-1_SRR14252354	0	0	0	0	0	0
-0.66209	1.69696	C7-1: GLU	ACAAGCTAGTAAACTG-1_SRR14252354	0	1.45365	0	0	0	1.45365
1.42428	3.63994	C7-1: GLU	ACAAGCTGTAGGAGTC-1_SRR14252354	0	0	0	0	0	0
4.20896	0.610384	C7-1: GLU	ACAAGCTGTTAAGTCC-1_SRR14252354	0	0	0	1.29696	0	0
-2.85434	3.52636	C7-1: GLU	ACAAGCTTCTGCATAG-1_SRR14252354	0.847526	0	0	0	0	0
2.34375	-1.28866	C7-1: GLU	ACACAGTCAATCCTTT-1_SRR14252354	0	0	0	0	0	1.25169
4.71437	0.443302	C7-1: GLU	ACACAGTGTAAGCAAT-1_SRR14252354	0	0	0	2.25968	0	0
-5.74452	-1.39401	C7-1: GLU	ACACCAAAGCGTACAG-1_SRR14252354	0	0	0	0	0	0
3.9501	-0.33848	C7-1: GLU	ACACCAATCGGACTTA-1_SRR14252354	0	0	0	0	0	1.79301
5.60789	-1.22267	C7-1: GLU	ACACCAATCTGATTCT-1_SRR14252354	0	0	0	1.35567	0	0
-2.34193	4.81919	C7-1: GLU	ACACGCGCAACACGTT-1_SRR14252354	0	0	0	0	0	0
-1.10405	4.3105	C7-1: GLU	ACACTGAAGGTAAACT-1_SRR14252354	0	0	0	0	0.94318	0
-2.46974	1.75877	C7-1: GLU	ACACTGACAAGACAAT-1_SRR14252354	0	0	0	1.95271	0	0
3.14215	1.12672	C7-1: GLU	ACACTGACACTGGCGT-1_SRR14252354	0	0	0	0	0	0
-1.1787	0.665678	C7-1: GLU	ACACTGACATGTCAGT-1_SRR14252354	0	2.12003	0	0	0	0
4.01761	-0.919437	C7-1: GLU	ACACTGAGTCATCGGC-1_SRR14252354	0	0	0	1.70889	0	0
-0.743466	0.572843	C7-1: GLU	ACACTGAGTTGCCAAT-1_SRR14252354	0	0	0	1.24163	0	0
2.66022	0.239457	C7-1: GLU	ACACTGATCCCAACTC-1_SRR14252354	0	0	0	0	0	0
-3.11227	2.47258	C7-1: GLU	ACACTGATCCGGCTTT-1_SRR14252354	0	0	0	0	0	0
-2.70464	2.33213	C7-1: GLU	ACAGAAAAGGAATCGC-1_SRR14252354	0	0	0	0	0	0
2.72281	0.298133	C7-1: GLU	ACAGAAAAGGTTAAAC-1_SRR14252354	0	0	0	0	0	0
-3.28759	1.27541	C7-1: GLU	ACAGAAACACACGCCA-1_SRR14252354	0	0	0	1.76799	1.76799	0
-3.07898	3.75366	C7-1: GLU	ACAGAAAGTCGTGGTC-1_SRR14252354	0	0	0	1.34739	0	0
-0.355803	-0.805884	C7-1: GLU	ACAGAAATCGAGCACC-1_SRR14252354	0	1.30474	0	1.30474	0	0
-0.84007	8.02378	C7-1: GLU	ACAGCCGAGTCTAGAA-1_SRR14252354	0	0	0	0	0	0
1.56482	-0.46269	C7-1: GLU	ACAGCCGCATGGAGAC-1_SRR14252354	0	0	0	0	2.20832	1.61943
3.16764	0.918509	C7-1: GLU	ACAGGGAAGACGGATC-1_SRR14252354	0	0	0	1.52656	0	0
3.44345	-1.79733	C7-1: GLU	ACAGGGAGTGGAACCA-1_SRR14252354	0	0	0	1.38077	0	0
2.67835	0.358858	C7-1: GLU	ACAGGGATCATGTCTT-1_SRR14252354	0	0	0	0	0	0
0.858196	-0.846198	C7-1: GLU	ACATCCCAGACCAAGC-1_SRR14252354	0	0	0	0	0	0
-3.97022	2.89224	C7-1: GLU	ACATCCCCAAGGTCTT-1_SRR14252354	0	0	0	1.3967	0	0.924621
2.16329	-0.421363	C7-1: GLU	ACATCCCCACGTCGTG-1_SRR14252354	0	0	0	1.32122	1.32122	0
3.89459	0.896688	C7-1: GLU	ACATCCCTCTACACAG-1_SRR14252354	0	1.48349	0	0	0	0
-2.73439	1.44592	C7-1: GLU	ACATCGAAGAGACAAG-1_SRR14252354	0	0	0	0	0	1.59144
5.51321	-1.03183	C7-1: GLU	ACATCGAAGTGGTTAA-1_SRR14252354	0	0	0	0	0	0
3.48328	-2.00192	C7-1: GLU	ACATGCAAGCTAGATA-1_SRR14252354	0	0	0	0	1.51261	0
1.51978	3.76058	C7-1: GLU	ACATGCACAACCTAAC-1_SRR14252354	0	0	0	0	0	0
1.31976	3.69255	C7-1: GLU	ACATTTCAGTACAGCG-1_SRR14252354	0	0	0	1.31521	0	0
1.40433	0.69615	C7-1: GLU	ACATTTCCAGTTAGGG-1_SRR14252354	0	1.71597	0	1.71597	0	0
-1.04623	4.32922	C7-1: GLU	ACATTTCCATCATTGG-1_SRR14252354	0	0	0	0	2.10343	0
-1.05348	3.55403	C7-1: GLU	ACATTTCCATCGCCTT-1_SRR14252354	0	0	0	0	0	0
4.79522	-1.09618	C7-1: GLU	ACATTTCGTTTACACG-1_SRR14252354	0	2.74173	0	0	0	0
-2.50348	4.88269	C7-1: GLU	ACATTTCTCCTCTCGA-1_SRR14252354	0	0	0	0	0	0
-2.92535	0.000244948	C7-1: GLU	ACCAAACCAGGCCTGT-1_SRR14252354	0	0	0	0	0	0
2.22563	2.73592	C7-1: GLU	ACCAACAAGGCACGAT-1_SRR14252354	0	1.68237	0	0	0	0
-0.461285	1.85635	C7-1: GLU	ACCAACACAACTCATG-1_SRR14252354	0	0	0	2.09246	0	0
3.79581	0.3789	C7-1: GLU	ACCAACACAGTCGCAC-1_SRR14252354	0	1.16005	0	2.27833	1.16005	0
4.93102	-0.0870952	C7-1: GLU	ACCAACATCTCTCGCA-1_SRR14252354	0	0	0	0	0	0
3.07253	-0.0822071	C7-1: GLU	ACCACAAAGTGAGGCT-1_SRR14252354	0	0	0	0	0	1.37899
4.63356	0.532147	C7-1: GLU	ACCACAATCTGCGGCA-1_SRR14252354	0	0	0	1.41353	0	0
-1.76982	5.5684	C7-1: GLU	ACCATTTCAAGTCCAT-1_SRR14252354	0	0	0	0	0	0
-2.32081	1.862	C7-1: GLU	ACCATTTTCAGGAAGC-1_SRR14252354	0	1.68594	0	0	0	0
-1.23871	1.97743	C7-1: GLU	ACCCAAAAGAACTTCC-1_SRR14252354	0.915541	0	0	0.915541	0	0
-1.74472	5.52679	C7-1: GLU	ACCCAAAAGACGACTG-1_SRR14252354	0	0	0	0	0	0
-1.90833	3.83402	C7-1: GLU	ACCCAAAAGGCAGTCA-1_SRR14252354	0	0	0	0	1.37258	0
4.03115	-1.58582	C7-1: GLU	ACCCAAACACTTACAG-1_SRR14252354	0	0	0	0	0	0
-3.72735	3.24433	C7-1: GLU	ACCCAAACAGACAATA-1_SRR14252354	0	1.60402	0	0	0	0
1.20987	-1.06408	C7-1: GLU	ACCCTCACAACTGCCG-1_SRR14252354	0	0	0	0	0	0
-3.15647	3.58577	C7-1: GLU	ACCCTCATCATCTGTT-1_SRR14252354	0	0	0	0	0	0
-3.06936	0.141893	C7-1: GLU	ACCCTCATCCCAAGCG-1_SRR14252354	0	0	0	0	0	1.58432
-1.717	5.48384	C7-1: GLU	ACCCTTGAGAGAATCT-1_SRR14252354	0	1.52374	0	0	0	0
-1.91922	1.09224	C7-1: GLU	ACCCTTGAGAGTTCGG-1_SRR14252354	0	0	0	2.75507	0	0
-2.62335	0.261662	C7-1: GLU	ACCCTTGCAGAATCGG-1_SRR14252354	0	0	0	1.35162	0	0
0.637962	-1.46748	C7-1: GLU	ACCCTTGCAGTCTACA-1_SRR14252354	0	0	0	0	0	0
-1.97828	8.84981	C7-1: GLU	ACCCTTGCATCACAGT-1_SRR14252354	1.23294	0	0	1.23294	0	0
-2.89445	-0.200081	C7-1: GLU	ACCCTTGGTATGGGAC-1_SRR14252354	0	1.40581	0	1.40581	0	0
-1.68241	5.40603	C7-1: GLU	ACCCTTGGTATGTCTG-1_SRR14252354	0	0	0	2.38885	0	0
-4.14212	2.64959	C7-1: GLU	ACCCTTGGTCTCACAA-1_SRR14252354	0	0	0	0	0	0
4.59904	0.579318	C7-1: GLU	ACCGTTCAGGACGCTA-1_SRR14252354	0	0	0	1.36776	0	0
-3.91831	3.29681	C7-1: GLU	ACCGTTCCAGGTATGG-1_SRR14252354	0	0	0	2.17341	0	0
2.99733	0.429709	C7-1: GLU	ACCGTTCTCCACAGGC-1_SRR14252354	0	2.23508	0	0	0	0
3.64821	0.692978	C7-1: GLU	ACCTACCAGAGCCATG-1_SRR14252354	0	1.88456	0	0	0	0
-2.46737	1.22738	C7-1: GLU	ACCTACCCACAGCTTA-1_SRR14252354	0	0	0	2.00927	0	0
-1.6896	1.65917	C7-1: GLU	ACCTACCCATCGGAAG-1_SRR14252354	0	0	0	1.82415	0	0
-2.72073	2.94948	C7-1: GLU	ACCTACCGTAATTAGG-1_SRR14252354	0	0	0	0	0	0
-1.01163	1.21216	C7-1: GLU	ACCTACCGTGCAAGAC-1_SRR14252354	0	0	0	1.4072	0	0
2.25793	-2.17078	C7-1: GLU	ACCTGAAAGTATGGCG-1_SRR14252354	0	1.70926	0	2.0525	1.18248	0
-4.033	3.6458	C7-1: GLU	ACCTGAACAGAGACTG-1_SRR14252354	0	0	0	0	0	0
-1.94878	-0.0566618	C7-1: GLU	ACCTGAATCTCTGACC-1_SRR14252354	0	1.08754	0	0	0	1.08754
-2.99374	0.681397	C7-1: GLU	ACCTGTCTCACGTCCT-1_SRR14252354	0	0	0	0	0	0
2.31734	-2.10545	C7-1: GLU	ACCTGTCTCGGTGTTA-1_SRR14252354	0	0	0	2.02795	1.45844	0
2.76045	0.715061	C7-1: GLU	ACGATCACACTACCCT-1_SRR14252354	0	0	0	2.0843	0	0
-3.08344	4.1644	C7-1: GLU	ACGATCACAGCCCAGT-1_SRR14252354	0	0	0	0	0	0
-0.0279667	-0.489	C7-1: GLU	ACGATCACAGCGCTTG-1_SRR14252354	0	0	0	0	0	0
-2.29946	2.46196	C7-1: GLU	ACGATCATCTATTCGT-1_SRR14252354	0	0	0	0	0	0
2.25649	-0.16183	C7-1: GLU	ACGATCATCTGGGCAC-1_SRR14252354	0	0	0	0	0	0
4.38355	-2.11469	C7-1: GLU	ACGATGTAGCCAAGCA-1_SRR14252354	0	0	0	1.43557	0	0
-2.22827	1.92619	C7-1: GLU	ACGATGTAGTCCCAGC-1_SRR14252354	0	0	0	0	0	0
2.26546	2.76159	C7-1: GLU	ACGCACGTCCGTATAG-1_SRR14252354	0	0	0	0	0	0
-1.34524	1.68261	C7-1: GLU	ACGCACGTCCTTCAGC-1_SRR14252354	0	0	0	0	0	0
3.25024	0.275933	C7-1: GLU	ACGGAAGAGTACGTCT-1_SRR14252354	0	0	0	1.26559	0	0
-0.423059	-0.296769	C7-1: GLU	ACGGAAGCACGTGTGC-1_SRR14252354	0	0	0	0	0	0
4.1411	-1.21674	C7-1: GLU	ACGGAAGTCAGAACCT-1_SRR14252354	0	0	0	1.38885	0	0
-1.08108	7.98449	C7-1: GLU	ACGGAAGTCGAGATAA-1_SRR14252354	0	0	0	0	0	1.07606
3.60148	0.429669	C7-1: GLU	ACGGGTCAGCTCGCAC-1_SRR14252354	0	0	0	1.07036	0	1.07036
-3.07231	0.2957	C7-1: GLU	ACGGGTCTCACGGAGA-1_SRR14252354	0	0	0	0	0	0
-2.66805	3.24557	C7-1: GLU	ACGGGTCTCCATCTGC-1_SRR14252354	1.32264	0	0	1.87282	0	0
3.19125	-1.02875	C7-1: GLU	ACGGTCGAGTAGCAAT-1_SRR14252354	1.58278	0	0	0	1.58278	0
3.47036	0.12706	C7-1: GLU	ACGGTCGAGTGGCAGT-1_SRR14252354	0	1.76598	0	1.76598	0	0
2.52482	-5.73056	C7-1: GLU	ACGGTCGCAGTAACAA-1_SRR14252354	0	0	0	2.29461	0	0
-1.81706	5.33713	C7-1: GLU	ACGGTCGGTAATTGGA-1_SRR14252354	0	0	0	0	0	1.49412
-1.57158	5.21022	C7-1: GLU	ACGGTTAAGCACTCGC-1_SRR14252354	0	0	0	0	0	0
-1.81913	7.97488	C7-1: GLU	ACGGTTACAAATGAAC-1_SRR14252354	0	2.35278	0	0	0	0
-3.29226	3.25078	C7-1: GLU	ACGGTTAGTAGAGACC-1_SRR14252354	0	0	0	0	2.05151	0
1.19608	1.14753	C7-1: GLU	ACGGTTAGTCGTGATT-1_SRR14252354	0	0	0	0	0	0
-1.03974	8.16849	C7-1: GLU	ACGGTTAGTCTTACTT-1_SRR14252354	0	0	0	1.70741	0	0
0.562857	-0.351365	C7-1: GLU	ACGGTTAGTGGCTTAT-1_SRR14252354	0	1.59394	0	1.59394	0	0
-3.37324	2.05769	C7-1: GLU	ACGTAACAGCCTCGTG-1_SRR14252354	0	2.3502	0	0	0	0
-1.19861	5.27002	C7-1: GLU	ACGTAACAGTAGGAAG-1_SRR14252354	0	2.0878	0	0	0	0
2.20377	-2.19963	C7-1: GLU	ACGTAACCACCTAAAC-1_SRR14252354	0	0	0	1.71821	0	0
5.40335	-1.3015	C7-1: GLU	ACGTAACGTCCCGCAA-1_SRR14252354	0	0	0	0	0	0
-2.08876	-0.0297677	C7-1: GLU	ACGTAACGTGGAACCA-1_SRR14252354	0	0	0	0	0	1.64256
-3.82289	2.5953	C7-1: GLU	ACGTAACGTTGGTAGG-1_SRR14252354	0	0	0	0	0	0
-1.94999	8.83461	C7-1: GLU	ACGTAACTCAACCTCC-1_SRR14252354	0	0	0	0	0	0
1.49392	1.2116	C7-1: GLU	ACGTACAGTCCCTCAT-1_SRR14252354	0	0	0	0	0	0
4.17814	-0.326091	C7-1: GLU	ACGTACATCACACGAT-1_SRR14252354	0	0	0	2.72115	0	0
-0.883324	7.96968	C7-1: GLU	ACGTAGTAGGTCATTC-1_SRR14252354	0	0	0	0	1.46148	0
-2.27464	0.101029	C7-1: GLU	ACGTAGTAGTCAATCC-1_SRR14252354	0	0	0	1.94437	0	1.09741
5.08586	-0.884551	C7-1: GLU	ACGTAGTAGTGTAGTA-1_SRR14252354	0	0	0	1.20852	0	0
0.828159	0.821708	C7-1: GLU	ACGTAGTCACTGATTG-1_SRR14252354	0	0	0	1.72463	0	0
1.52779	3.91181	C7-1: GLU	ACGTAGTGTACCGTCG-1_SRR14252354	0	0	0	1.61976	0	0
-1.62611	3.59126	C7-1: GLU	ACGTAGTGTAGAGATT-1_SRR14252354	0	0	0	0	0	0
4.09066	-2.26662	C7-1: GLU	ACGTAGTGTAGCGTAG-1_SRR14252354	0	0	0	2.67131	0	0
1.38262	3.8458	C7-1: GLU	ACGTAGTGTGACTCGC-1_SRR14252354	0	0	0	1.72919	0	0
-2.71498	4.06586	C7-1: GLU	ACGTCCTAGCGTGTCC-1_SRR14252354	0	0	0	0	0	1.48587
-3.88597	2.78762	C7-1: GLU	ACGTCCTAGTGGTTCT-1_SRR14252354	1.09278	0	0	0	0	0
-2.27398	1.86684	C7-1: GLU	ACGTCCTGTTGTAAAG-1_SRR14252354	0	0	0	0	0	0
-1.84799	5.4576	C7-1: GLU	ACGTTCCAGTGATGGC-1_SRR14252354	1.67581	0	0	1.15422	1.15422	0
-1.62568	1.07685	C7-1: GLU	ACGTTCCCACGGCTAC-1_SRR14252354	0	0	0	0	0	0
3.68834	0.199396	C7-1: GLU	ACTACGAAGATCCTAC-1_SRR14252354	0	0	0	1.53165	0	1.03422
-0.818764	1.50193	C7-1: GLU	ACTACGACAAATACGA-1_SRR14252354	0	0	0	0	0	1.22423
-0.505375	0.981622	C7-1: GLU	ACTACGATCGACCTAA-1_SRR14252354	0	0	0	2.14693	0	0
3.53207	0.717121	C7-1: GLU	ACTATCTCAGGCAATG-1_SRR14252354	1.75363	0	0	2.72959	0	0
3.92211	0.4958	C7-1: GLU	ACTATCTTCTAGGCAT-1_SRR14252354	0	0	0	1.90205	0	0
-2.64544	1.22015	C7-1: GLU	ACTATGGAGCCTATCA-1_SRR14252354	0	0	0	0	0	1.43217
-1.78538	0.931069	C7-1: GLU	ACTATGGGTAGGGAGG-1_SRR14252354	0	0	0	1.44939	0	0
-3.75264	2.58993	C7-1: GLU	ACTATGGGTTATCTTC-1_SRR14252354	0	0	0	0	0	0
-1.75203	5.57329	C7-1: GLU	ACTATTCAGCATATGA-1_SRR14252354	0	0	0	0	0	0
3.29809	-5.6423	C7-1: GLU	ACTATTCAGGCAATGC-1_SRR14252354	0	0	0	0	0	0
0.941453	-0.833059	C7-1: GLU	ACTATTCAGGGTCACA-1_SRR14252354	0	1.65426	0	0	0	0
-3.64764	3.16573	C7-1: GLU	ACTATTCGTACAGTTC-1_SRR14252354	0	0	0	0	0	0
-2.49486	2.16824	C7-1: GLU	ACTATTCTCTTAGCTT-1_SRR14252354	0	0	0	2.12977	0	0
4.48242	0.602047	C7-1: GLU	ACTCCCAAGATGACAT-1_SRR14252354	0	0	0	0	1.8185	1.8185
5.47136	-0.919244	C7-1: GLU	ACTCCCATCAGCGGAA-1_SRR14252354	0	0	0	0	0	0
3.46841	0.671449	C7-1: GLU	ACTCTCGCATAATGCC-1_SRR14252354	0	0	0	0	0	0
3.58573	0.880486	C7-1: GLU	ACTCTCGCATGGCACC-1_SRR14252354	0	0	0	0	0	0
-3.47103	3.42532	C7-1: GLU	ACTCTCGTCTTTCCAA-1_SRR14252354	0	0	0	0	0	0
-2.28125	1.12258	C7-1: GLU	ACTGATGAGGGATCAC-1_SRR14252354	0	0	0	1.93375	0	0
4.63419	-2.40948	C7-1: GLU	ACTGATGGTATGTGTC-1_SRR14252354	0	1.16992	0	1.16992	0	1.16992
-1.98797	1.83132	C7-1: GLU	ACTGCAAGTTCGTAAC-1_SRR14252354	0	0	0	0	0	0
2.19652	-2.21486	C7-1: GLU	ACTGCAATCAGACCTA-1_SRR14252354	0	0	0	0	0	0
-2.02313	8.65802	C7-1: GLU	ACTGTCCAGCGTTGTT-1_SRR14252354	0	0	0	2.15634	0	0
4.63459	0.535508	C7-1: GLU	ACTGTCCAGTGCCGAA-1_SRR14252354	0	0	0	0	0	0
4.76478	0.61984	C7-1: GLU	ACTGTCCCAAGCACAG-1_SRR14252354	0	0	0	1.30357	1.30357	0
4.08245	-0.291739	C7-1: GLU	ACTGTCCGTGTCTCCT-1_SRR14252354	0	0	0	0	0	1.28153
-1.49329	5.32134	C7-1: GLU	ACTGTCCTCGCGGTAC-1_SRR14252354	0	0	0	0	0	0
5.52512	-1.09467	C7-1: GLU	ACTGTGAAGCTGGCCT-1_SRR14252354	1.31322	0	0	1.86195	0	0
-2.61798	1.70951	C7-1: GLU	ACTGTGAGTCGAGCTC-1_SRR14252354	0	0	0	0	0	0
0.672127	-1.49597	C7-1: GLU	ACTTAGGAGAGTCAAT-1_SRR14252354	0	0	0	0	0	0
1.10525	-1.19962	C7-1: GLU	ACTTAGGCAGATCCTA-1_SRR14252354	0	0	0	0	0	0
4.25381	-1.77422	C7-1: GLU	ACTTATCAGACGTCCC-1_SRR14252354	0	0	0	0	0	1.1331
3.83646	-0.321827	C7-1: GLU	ACTTATCAGCAGCAGT-1_SRR14252354	0	0	0	0	0	0
3.95352	-0.147981	C7-1: GLU	ACTTATCAGGATGCGT-1_SRR14252354	0	2.1638	0	0	0	0
4.40736	-0.156321	C7-1: GLU	ACTTATCCAACACAGG-1_SRR14252354	0	0	0	0	0	0
0.647539	-1.53669	C7-1: GLU	ACTTATCCACCTCGTT-1_SRR14252354	0	0	0	1.89529	0	0
4.05368	-0.953606	C7-1: GLU	ACTTCCGAGGAACGAA-1_SRR14252354	0	0	0	1.70982	0	0
3.85933	-1.5568	C7-1: GLU	ACTTCCGGTCGACTTA-1_SRR14252354	0	0	0	0	0	0
3.78576	-0.527722	C7-1: GLU	ACTTCCGGTCTCAGAT-1_SRR14252354	0	0	0	0	0	0
-3.90846	2.67858	C7-1: GLU	ACTTCGCCATCGGCCA-1_SRR14252354	0	0	0	3.29654	0	0
-2.11869	4.35534	C7-1: GLU	ACTTCGCGTACGGTTT-1_SRR14252354	0	0	0	0	0	0
2.84044	-0.350347	C7-1: GLU	ACTTCGCGTATATGGA-1_SRR14252354	0	0	0	0	0	0
-2.40619	0.368365	C7-1: GLU	ACTTCGCGTTCGGACC-1_SRR14252354	0	0	0	2.66052	0	0
-3.26163	1.58638	C7-1: GLU	ACTTCGCGTTTCAGAC-1_SRR14252354	0	0	0	1.2665	0	0
5.21205	1.04625	C7-1: GLU	ACTTTCAAGAGCGACT-1_SRR14252354	0	0	0	1.37744	0	0
-1.56719	4.92275	C7-1: GLU	ACTTTCAAGTATAGAC-1_SRR14252354	0	0	0	1.44442	0	0
3.24428	-1.86743	C7-1: GLU	ACTTTCACAGAAGCGT-1_SRR14252354	0	0	0	1.53279	0	0
-2.07136	8.85389	C7-1: GLU	ACTTTCACAGATCCTA-1_SRR14252354	0	0	0	1.10424	0	0
-3.73092	3.09646	C7-1: GLU	AGAAATGCACAAGCTT-1_SRR14252354	0	0	0	0	0	0
3.45835	-1.12946	C7-1: GLU	AGAAATGTCCGGCTTT-1_SRR14252354	0	0	0	0	0	0
4.05372	-0.236777	C7-1: GLU	AGAAATGTCTGTCAGA-1_SRR14252354	0	0	0	1.70189	0	0
4.13543	0.91267	C7-1: GLU	AGAACAATCCTTCTTC-1_SRR14252354	0	0	0	0	0	0
4.88674	-0.0390521	C7-1: GLU	AGAACCTAGGCGATAC-1_SRR14252354	0	0	0	0	0	0
1.24897	-1.08529	C7-1: GLU	AGAACCTAGGGAGGGT-1_SRR14252354	0	0	0	1.89122	0	0
2.34056	2.24659	C7-1: GLU	AGAACCTAGTTACGTC-1_SRR14252354	0	0	0	0	1.50113	2.07612
0.95098	-0.978244	C7-1: GLU	AGAACCTCAAGACAAT-1_SRR14252354	0	0	0	0	0	0
-3.70786	2.51077	C7-1: GLU	AGAACCTTCCCAGTGG-1_SRR14252354	0	0	0	0	0	0
-3.03775	1.76598	C7-1: GLU	AGAACCTTCTCATTAC-1_SRR14252354	0	0	0	0	0	0
-1.81164	5.38316	C7-1: GLU	AGAAGCGCAGACGCTC-1_SRR14252354	0	0	0	1.54864	0	0
-3.83697	3.20655	C7-1: GLU	AGAAGCGTCAAACGTC-1_SRR14252354	0	1.3455	0	0	0	0
-3.84445	2.87239	C7-1: GLU	AGAAGTACAAACTAAG-1_SRR14252354	0	0	0	0	0	0
5.45077	-1.08538	C7-1: GLU	AGACAAAAGCAGGCAT-1_SRR14252354	0	1.31342	0	1.31342	0	0
-0.361213	1.63239	C7-1: GLU	AGACACTCAGTTAAAG-1_SRR14252354	0	3.11478	0	0	0	0
3.61935	0.239728	C7-1: GLU	AGACACTCATTGCTGA-1_SRR14252354	0	1.58834	0	1.58834	0	0
-0.563188	-12.535	C7-1: GLU	AGACAGGAGCGCCATC-1_SRR14252354	0	0	0	0	0	0
-2.88428	0.288709	C7-1: GLU	AGACCATAGCAGCGAT-1_SRR14252354	0	0	0	0	0	0
2.89342	0.402865	C7-1: GLU	AGACCATCAGGCTATT-1_SRR14252354	0	0	0	0	0	0
4.10833	-2.33056	C7-1: GLU	AGACCCGAGTAACAGT-1_SRR14252354	0	0	0	0	0	0
3.9992	-0.820398	C7-1: GLU	AGACTCAGTGATACAA-1_SRR14252354	0	0	0	0	0	0
-2.00675	3.19062	C7-1: GLU	AGACTCAGTTGCGAAG-1_SRR14252354	0	0	0	0	0	0
-0.472597	-0.420425	C7-1: GLU	AGAGAATGTAGCACGA-1_SRR14252354	0	0	0	1.6456	0	1.6456
3.93792	-0.150864	C7-1: GLU	AGAGAATTCACTAGCA-1_SRR14252354	0	1.69423	0	2.66217	0	0
5.48262	-1.21275	C7-1: GLU	AGAGAATTCGCTCTAC-1_SRR14252354	0	2.47249	0	1.86034	0	0
-2.06692	8.56305	C7-1: GLU	AGAGAGCTCAGGACGA-1_SRR14252354	0	0	0	2.0178	0	1.15497
1.63961	-0.500773	C7-1: GLU	AGAGCAGCACCGGAAA-1_SRR14252354	0	0	0	1.72538	0	0
3.77784	0.119881	C7-1: GLU	AGAGCAGTCCAATCCC-1_SRR14252354	0	1.40256	0	0	0	0
-2.09517	3.91776	C7-1: GLU	AGAGCCCAGACGCCAA-1_SRR14252354	0	0	0	0	0	0
-2.41929	1.09525	C7-1: GLU	AGAGCCCTCATGAGAA-1_SRR14252354	0	0	0	2.12803	1.24303	0
0.509885	-14.3322	C7-1: GLU	AGATAGAAGATCCCAT-1_SRR14252354	0	0.92729	0	1.71972	0	0.92729
2.86553	0.0727049	C7-1: GLU	AGATAGAAGTTTCGAC-1_SRR14252354	0	0	0	1.34845	0	0
-3.60087	2.97607	C7-1: GLU	AGATAGACAATTTCCT-1_SRR14252354	0	2.28822	0	0	0	0
4.0685	0.332229	C7-1: GLU	AGATAGAGTAGCGCCT-1_SRR14252354	0	0	0	0	0	0
0.89304	0.423553	C7-1: GLU	AGATCCACAAAGACTA-1_SRR14252354	0	0	0	1.54024	0	0
-2.99399	4.17294	C7-1: GLU	AGATCCAGTAGGATAT-1_SRR14252354	0	0	0	0	0	0
-3.23192	3.57675	C7-1: GLU	AGATCCAGTATGCTAC-1_SRR14252354	0	0	0	0	0	0
2.25909	-2.2609	C7-1: GLU	AGATCCAGTTGAAGTA-1_SRR14252354	0	0	0	0	0	0
-2.22997	4.34663	C7-1: GLU	AGATCGTTCAAGTCTG-1_SRR14252354	0	0	0	0	0	0
2.15892	-2.21348	C7-1: GLU	AGATGCTAGGACTTCT-1_SRR14252354	0	0	0	2.09902	0	0
2.27205	-2.123	C7-1: GLU	AGATGCTCAACCACAT-1_SRR14252354	0	0	0	1.30454	1.30454	0
-3.68203	3.43901	C7-1: GLU	AGATGCTCACAAGCCC-1_SRR14252354	0	0	0	1.16398	0	0
-3.99216	3.48729	C7-1: GLU	AGATGCTCATGTAACC-1_SRR14252354	0	0	0	0	0	0
1.20009	3.52179	C7-1: GLU	AGATGCTGTACAAGCG-1_SRR14252354	0	0	0	1.67071	0	0
-3.4789	2.33517	C7-1: GLU	AGCATCACAGCAGACA-1_SRR14252354	0	0	0	2.2152	0	0
0.973499	-0.837037	C7-1: GLU	AGCCAATAGCGAATGC-1_SRR14252354	0	0	0	1.36428	0	0
2.84825	0.428861	C7-1: GLU	AGCCAATAGTTATGGA-1_SRR14252354	0	2.24408	0	0	0	0
3.65991	-0.65558	C7-1: GLU	AGCCAATGTACCGTGC-1_SRR14252354	0	0	0	1.42325	0.945966	0.945966
-0.425388	-0.832851	C7-1: GLU	AGCCAATTCAGCTTCC-1_SRR14252354	0	0	0	0	0	0
3.67715	0.387327	C7-1: GLU	AGCCACGCACGGTCTG-1_SRR14252354	0	0	0	1.80649	0	0
4.10427	-2.47195	C7-1: GLU	AGCCACGCACTTCTCG-1_SRR14252354	0	0	0	1.33221	0	0
0.0504579	0.217235	C7-1: GLU	AGCCAGCCAGTGTGCC-1_SRR14252354	0	0	0	0	2.23434	0
3.87973	1.17872	C7-1: GLU	AGCCAGCTCACGAGGA-1_SRR14252354	0	2.34849	0	0	0	0
-1.65285	8.62718	C7-1: GLU	AGCCAGCTCCACAGCG-1_SRR14252354	0	0	0	0	0	0
3.81514	-2.34076	C7-1: GLU	AGCGATTAGGCCACTC-1_SRR14252354	0	0	0	0	0	0
-0.769309	4.39243	C7-1: GLU	AGCGATTAGTAAAGCT-1_SRR14252354	0	0	0	0	0	0
-3.33841	3.46758	C7-1: GLU	AGCGATTCACCCTCTA-1_SRR14252354	0	0	0	0	0	0
-2.46805	1.94238	C7-1: GLU	AGCGATTGTAGTCACT-1_SRR14252354	0	0	0	0	0	0
0.832581	1.11981	C7-1: GLU	AGCGATTTCCTCGCAT-1_SRR14252354	0	0	0	0	0	0
2.1758	-2.16751	C7-1: GLU	AGCGCCAGTTGTGTAC-1_SRR14252354	0	0	0	2.09277	2.09277	0
2.19063	-1.57351	C7-1: GLU	AGCGCTGAGCATATGA-1_SRR14252354	0	0	0	0	0	0
-3.99291	3.48814	C7-1: GLU	AGCGCTGCACATAACC-1_SRR14252354	0	0	0	1.66235	0	1.66235
-2.96443	1.3772	C7-1: GLU	AGCGCTGGTTGGGACA-1_SRR14252354	0	0	0	0	0	0
1.40936	3.89299	C7-1: GLU	AGCGCTGTCTGAACGT-1_SRR14252354	0	0	0	1.11763	0	0
2.95688	0.786928	C7-1: GLU	AGCGTATAGAAGTATC-1_SRR14252354	0	0	0	0	0	0
4.01087	0.866153	C7-1: GLU	AGCGTATGTAAGTTGA-1_SRR14252354	0	0	0	1.5788	0	0
3.36792	-1.26914	C7-1: GLU	AGCGTATGTAGCACAG-1_SRR14252354	0	0	0	1.59833	0	0
-3.22925	3.08826	C7-1: GLU	AGCGTCGGTCTTGAGT-1_SRR14252354	0	0	0	0	0	0
-4.01766	2.863	C7-1: GLU	AGCTACATCGAGCACC-1_SRR14252354	0	0	0	1.45717	0	0
3.87531	-1.13332	C7-1: GLU	AGCTCAACACAAGTGG-1_SRR14252354	0	1.81076	0	2.4186	0	0
-1.64363	0.964936	C7-1: GLU	AGCTCAACAGCGGATA-1_SRR14252354	0	0	0	1.85101	0	0
-2.72117	1.91098	C7-1: GLU	AGCTTCCTCAAGTTGC-1_SRR14252354	0	1.95505	0	0	0	0
-1.55266	5.50952	C7-1: GLU	AGCTTCCTCTTCGGAA-1_SRR14252354	0	0	0	0	0	0
4.12986	1.32156	C7-1: GLU	AGGAAATCACTGGACC-1_SRR14252354	0	0	0	0	0	0
4.71928	-2.44639	C7-1: GLU	AGGAAATGTAACTGCT-1_SRR14252354	0	0	0	1.23901	0	0
2.77887	0.936344	C7-1: GLU	AGGAAATGTAGAGGAA-1_SRR14252354	0	0	0	0	0	0
5.10237	0.956156	C7-1: GLU	AGGAAATGTTCGTACA-1_SRR14252354	0	0	0	1.11763	0	0
3.5407	-0.698321	C7-1: GLU	AGGAATAAGAGTCGAC-1_SRR14252354	0	0	0	0	1.9401	0
2.4415	-1.3348	C7-1: GLU	AGGAATAAGTTACTCG-1_SRR14252354	0	0	0	0	2.01347	0
2.98161	-1.76675	C7-1: GLU	AGGAATACACGTGTGC-1_SRR14252354	0	0	0	0.998998	0.998998	0.998998
-5.65782	-1.31804	C7-1: GLU	AGGAATAGTACATACC-1_SRR14252354	0	0	0	1.49978	1.49978	0
1.21613	0.669717	C7-1: GLU	AGGAATATCATTTGGG-1_SRR14252354	0	0	0	0	0	0
-3.15047	1.82278	C7-1: GLU	AGGACGACACAGCATT-1_SRR14252354	0	0	0	0	0	0
3.87671	-0.385147	C7-1: GLU	AGGACGAGTCGTCTCT-1_SRR14252354	0	0	0	1.30181	0	0
-1.19761	3.53276	C7-1: GLU	AGGACTTCACCATTCC-1_SRR14252354	0	0	0	1.1713	0	1.1713
2.82959	0.335279	C7-1: GLU	AGGACTTCACGGTGTC-1_SRR14252354	0	2.11681	0	0	0	0
3.07231	-0.351422	C7-1: GLU	AGGACTTCATAATGCC-1_SRR14252354	0	0	0	1.85988	0	0
-3.66548	2.02465	C7-1: GLU	AGGAGGTAGGTAGACC-1_SRR14252354	0	1.80352	0	0	0	0
-2.03322	8.79021	C7-1: GLU	AGGAGGTAGGTGCCTC-1_SRR14252354	0	2.11617	0	0	0	0
-2.48034	4.74332	C7-1: GLU	AGGATAAGTACGGCAA-1_SRR14252354	1.26595	0	0	1.26595	0	1.26595
-2.78573	2.5763	C7-1: GLU	AGGATCTAGCTGACCC-1_SRR14252354	0	0	0	0	0	0
3.61132	0.343445	C7-1: GLU	AGGATCTCACAGCATT-1_SRR14252354	0	0	0	0	0	0
-3.15896	1.38118	C7-1: GLU	AGGATCTTCGACCCAG-1_SRR14252354	0	0	0	0	0	0
2.73812	0.395632	C7-1: GLU	AGGCATTCAAGTGGTG-1_SRR14252354	0	0	0	0	0	0
2.79308	2.71606	C7-1: GLU	AGGCATTCAGCGTTGC-1_SRR14252354	0	0	0	2.01123	0	0
4.31677	-2.29192	C7-1: GLU	AGGCATTGTTGCCGAC-1_SRR14252354	0	0	0	0	0	0
1.166	-1.08255	C7-1: GLU	AGGCATTTCGTTGTTT-1_SRR14252354	0	0	0	0	0	0
3.98028	-0.145417	C7-1: GLU	AGGCCACAGAATAGTC-1_SRR14252354	0	0	0	1.78471	0	0
4.05937	1.18832	C7-1: GLU	AGGCCACAGGTTGGAC-1_SRR14252354	0	0	0	0	0	0
2.65984	0.246324	C7-1: GLU	AGGCCACCAATGGGTG-1_SRR14252354	0	0	0	2.28056	0	1.36798
1.56541	4.07984	C7-1: GLU	AGGCCACCAGAACTAA-1_SRR14252354	0	0	0	1.81699	0	0
-3.54553	3.39882	C7-1: GLU	AGGCCACGTCATGCAT-1_SRR14252354	0	1.40326	0	2.32291	0	1.40326
-1.72027	5.54331	C7-1: GLU	AGGCCACGTGTCTTAG-1_SRR14252354	0	0	0	1.61232	0	0
-3.93068	3.57606	C7-1: GLU	AGGCTGCCACGACCTG-1_SRR14252354	0	0	0	1.4702	0	0
2.5322	2.69801	C7-1: GLU	AGGCTGCGTGGCTTAT-1_SRR14252354	0	0	0	0	0	0
-0.996261	3.86849	C7-1: GLU	AGGCTGCGTGGGCTTC-1_SRR14252354	0	0	0	1.82984	0	0
-4.18198	2.6583	C7-1: GLU	AGGGAGTAGAATCGCG-1_SRR14252354	0	0	0	1.82984	1.28549	0
-3.094	1.17669	C7-1: GLU	AGGGAGTCACGGAAGT-1_SRR14252354	0	0	0	2.10501	0	0
3.08181	0.62473	C7-1: GLU	AGGGAGTTCAGACCTA-1_SRR14252354	0	0	0	1.48905	0	0
-0.0621292	3.71868	C7-1: GLU	AGGGCCTCACATAACC-1_SRR14252354	1.45164	0	0	0	0	0
-3.55056	2.77339	C7-1: GLU	AGGGCCTTCAACACGT-1_SRR14252354	0	0	0	0	0	0
-2.12375	8.79978	C7-1: GLU	AGGGCCTTCCAGTGTA-1_SRR14252354	0	0	0	0	0	0
-2.23147	0.876514	C7-1: GLU	AGGGCTCAGAGTTGAT-1_SRR14252354	0	0	0	2.38288	0	1.45365
-2.18312	0.50265	C7-1: GLU	AGGGCTCGTTCTAACG-1_SRR14252354	0	0	0	2.02556	0	0
-1.82128	1.1402	C7-1: GLU	AGGGCTCGTTTATGCG-1_SRR14252354	0	0	0	1.37899	0	0
-3.40471	3.38961	C7-1: GLU	AGGGCTCTCGGACGTC-1_SRR14252354	0	0	0	0	0	0
4.83315	0.571147	C7-1: GLU	AGGGCTCTCTTTCGAT-1_SRR14252354	0	0	0	0	0	0
2.11833	2.41731	C7-1: GLU	AGGGTCCAGGGTCTTT-1_SRR14252354	0	0	0	0	0	0
-1.45859	1.34278	C7-1: GLU	AGGGTCCTCTAAGGAA-1_SRR14252354	0	0	0	0	1.28549	0
-2.41793	4.71443	C7-1: GLU	AGGGTGAGTCCGGACT-1_SRR14252354	0	0	0	1.16292	0	0
1.49026	-4.88843	C7-1: GLU	AGGGTGATCCGACAGC-1_SRR14252354	0	0	0	1.47981	0	0
4.69309	-2.13436	C7-1: GLU	AGGGTGATCTCGTCAC-1_SRR14252354	0	0	0	0	0	0
-3.09134	4.05512	C7-1: GLU	AGGGTTTAGTGATAAC-1_SRR14252354	0	1.90327	0	0	0	0
-3.53125	3.29982	C7-1: GLU	AGGTAGGCATGATAGA-1_SRR14252354	1.19022	0	0	1.7184	0	0
-0.867862	0.886009	C7-1: GLU	AGGTCTACACACCTAA-1_SRR14252354	0	2.88275	0	0	0	0
2.11996	-0.797137	C7-1: GLU	AGGTGTTGTCTCTCAC-1_SRR14252354	0	0	0	2.18944	0	0
4.02951	-2.27901	C7-1: GLU	AGGTGTTTCCATAAGC-1_SRR14252354	0	0	0	0	0	0
3.94217	0.752632	C7-1: GLU	AGGTGTTTCCTCGCAT-1_SRR14252354	0	0	0	1.86095	0	0
-1.66844	5.51967	C7-1: GLU	AGGTTACGTTGCTCCT-1_SRR14252354	0	0	0	1.40604	0	0
5.46684	-0.880964	C7-1: GLU	AGGTTACTCACCTACC-1_SRR14252354	0	1.95818	0	0	1.95818	0
4.12641	1.37349	C7-1: GLU	AGGTTACTCGAATGCT-1_SRR14252354	0	0	0	1.14787	0	0
3.76453	0.835044	C7-1: GLU	AGGTTGTGTACAAAGT-1_SRR14252354	0	0	0	0	1.62236	0
-0.625022	3.77312	C7-1: GLU	AGTAACCCAACGGCTC-1_SRR14252354	0	0	0	2.23434	0	0
-2.53209	4.46102	C7-1: GLU	AGTAACCCAGACGGAT-1_SRR14252354	0	0	0	0	0	0
4.19951	0.68551	C7-1: GLU	AGTAACCCAGAGATGC-1_SRR14252354	0	0	0	0	0	0
5.50506	-1.15413	C7-1: GLU	AGTAACCGTGTAAACA-1_SRR14252354	0	0	0	0	0	0
-2.50325	2.15075	C7-1: GLU	AGTACCAAGCGAGTCA-1_SRR14252354	0	0	0	0	0	0
-2.48759	2.56637	C7-1: GLU	AGTACCAGTTCGGTAT-1_SRR14252354	0	0	0	0	0	0
-1.68748	5.53524	C7-1: GLU	AGTACTGCACGTGAGA-1_SRR14252354	0	0	0	1.6483	0	0
2.97645	-0.548978	C7-1: GLU	AGTACTGGTGGCCTCA-1_SRR14252354	0	2.29381	0	0	0	0
1.36976	-0.455034	C7-1: GLU	AGTACTGTCCATAGAC-1_SRR14252354	0	0	0	0	0	0
-2.48119	0.931713	C7-1: GLU	AGTAGCTGTAACCCTA-1_SRR14252354	0	0	0	1.78554	0	0
-1.48184	1.0213	C7-1: GLU	AGTAGCTTCCATTGCC-1_SRR14252354	0	2.24861	0	0	0	0
-1.42462	3.67764	C7-1: GLU	AGTAGCTTCGCCGTGA-1_SRR14252354	0	0	0	0	0	0
-0.217826	1.19866	C7-1: GLU	AGTCAACAGGATGTTA-1_SRR14252354	0	0	0	0	0	0
1.31785	-1.09408	C7-1: GLU	AGTCACACATAATCCG-1_SRR14252354	0	0	0	0	0	0
2.05196	-1.48527	C7-1: GLU	AGTCACATCAGGAAAT-1_SRR14252354	0	0	0	0	0	0
-1.96825	8.83105	C7-1: GLU	AGTCACATCGGCACTG-1_SRR14252354	0	0	0	0	0	1.61716
2.30642	-2.11625	C7-1: GLU	AGTCATGTCTACCCAC-1_SRR14252354	0	0	0	0	0	0
-0.7174	4.33751	C7-1: GLU	AGTCTCCAGCTTTCCC-1_SRR14252354	0	0	0	0.974416	0	0
1.00879	-1.09343	C7-1: GLU	AGTCTCCCACATGACT-1_SRR14252354	0	0	0	1.7311	1.7311	0
-1.95188	8.81209	C7-1: GLU	AGTCTCCGTGCCCACA-1_SRR14252354	0	2.83926	0	0	0	0
2.22053	2.52185	C7-1: GLU	AGTCTCCTCGTTGCCT-1_SRR14252354	0	0	0	0	0	0
1.18635	3.59616	C7-1: GLU	AGTGACTCAGGCGTTC-1_SRR14252354	0	0	0	0	0	0
4.89265	-1.16845	C7-1: GLU	AGTGACTCAGTGGTGA-1_SRR14252354	0	0	0	0	0	0
-2.41879	2.09899	C7-1: GLU	AGTGATCGTATGTGTC-1_SRR14252354	0	0	0	1.62991	0	0
5.07892	0.958536	C7-1: GLU	AGTGCCGGTCCAAGAG-1_SRR14252354	0	0	0	2.05092	0	0
4.87326	-0.132711	C7-1: GLU	AGTGTTGAGTCACACT-1_SRR14252354	0	0	0	0	0	0
3.39721	-0.0158408	C7-1: GLU	AGTGTTGAGTGTAGTA-1_SRR14252354	0	0	0	1.55598	0	0
-2.20091	-0.271169	C7-1: GLU	AGTGTTGCAGCTTCCT-1_SRR14252354	0	0	0	0	0	0
-3.50825	3.40451	C7-1: GLU	AGTGTTGCATCGAGCC-1_SRR14252354	0	0	0	1.41235	0	0
-1.54365	5.39886	C7-1: GLU	AGTGTTGGTGATACAA-1_SRR14252354	0	0	0	0	2.09277	0
-0.900754	4.00588	C7-1: GLU	AGTTAGCCAGCTCCTT-1_SRR14252354	0	0	0	1.75127	0	0
-3.18304	2.6858	C7-1: GLU	AGTTCCCCAACACTAC-1_SRR14252354	0	1.18248	0	1.18248	0	0
4.52822	0.721858	C7-1: GLU	AGTTCCCTCACGGGCT-1_SRR14252354	0	1.28871	0	0	0	0
-0.693578	3.54458	C7-1: GLU	AGTTCCCTCGAACCTA-1_SRR14252354	0	0	0	0	0	0
3.35006	0.161981	C7-1: GLU	AGTTCGAGTTATGTCG-1_SRR14252354	0	0	0	0	0	0
-2.50433	1.90066	C7-1: GLU	AGTTCGATCAAGGAGC-1_SRR14252354	0	1.25205	0	0	1.25205	0
-3.59955	2.48441	C7-1: GLU	ATACCGACAAATGCGG-1_SRR14252354	0	0	0	0	0	0
4.2861	-0.643172	C7-1: GLU	ATACCGACATTGAAAG-1_SRR14252354	0	1.51455	0	2.45463	0	0
-0.356077	-0.786866	C7-1: GLU	ATACCGATCCTTATGT-1_SRR14252354	0	0	0	1.42926	0	0
-0.0465063	1.56487	C7-1: GLU	ATACCTTCAGATTCGT-1_SRR14252354	0	0	0	1.16808	1.16808	0
3.96422	-0.606707	C7-1: GLU	ATACCTTCATGCTGCG-1_SRR14252354	0	0	0	0	0	0
-2.08265	8.60389	C7-1: GLU	ATACTTCAGATGGTAT-1_SRR14252354	0	0	0	1.79594	0	0
3.06182	1.09092	C7-1: GLU	ATACTTCTCGGTAACT-1_SRR14252354	0	0	0	2.37135	0	1.44392
1.45579	3.47821	C7-1: GLU	ATACTTCTCTACTGCC-1_SRR14252354	0	0	0	2.02366	2.02366	0
-3.39941	3.04585	C7-1: GLU	ATAGACCCAGAGTGTG-1_SRR14252354	0	0	0	0	0	0
-1.95116	8.76617	C7-1: GLU	ATAGACCGTTCGGTAT-1_SRR14252354	0	1.34592	0	1.34592	0	0
3.69845	0.444663	C7-1: GLU	ATAGACCTCCAGCAAT-1_SRR14252354	0	0	0	0	0	0
2.67802	-0.964543	C7-1: GLU	ATAGACCTCGAACGGA-1_SRR14252354	0	1.15363	0	2.47219	1.6751	0
0.474571	-1.56246	C7-1: GLU	ATAGACCTCTACGGGC-1_SRR14252354	0	0	0	2.11233	1.23037	1.23037
2.54321	2.70286	C7-1: GLU	ATAGACCTCTCCCAAC-1_SRR14252354	0	0	0	1.69116	0	0
3.14069	2.6832	C7-1: GLU	ATAGACCTCTCCCATG-1_SRR14252354	0	0	0	0	0	0
-0.371541	-0.709587	C7-1: GLU	ATAGAGAGTAGACAGC-1_SRR14252354	0	0	0	0	0	0
-2.31403	0.623942	C7-1: GLU	ATAGAGAGTGAACTAA-1_SRR14252354	0	0	0	0	0	0
-2.3199	2.76558	C7-1: GLU	ATAGAGATCGTGGCGT-1_SRR14252354	0	0	0	1.38659	0	0
-4.02488	2.43494	C7-1: GLU	ATAGGCTTCCAGCACG-1_SRR14252354	1.17453	0	0	0	0	0
1.50567	1.21584	C7-1: GLU	ATATCCTCAACCTAAC-1_SRR14252354	0	0	0	1.30298	0	0
1.35907	3.57665	C7-1: GLU	ATATCCTCAATTGTGC-1_SRR14252354	0	0	0	0	0	0
-1.21751	3.64482	C7-1: GLU	ATATCCTGTAACCCTA-1_SRR14252354	0	0	0	0	0	0
-3.21943	1.3278	C7-1: GLU	ATATCCTTCGTCCTTG-1_SRR14252354	0	0	0	0.695103	0	0
3.07484	-1.39358	C7-1: GLU	ATCACAGCAACTCCAA-1_SRR14252354	0	0	0	2.02252	0	0
-2.43211	3.43887	C7-1: GLU	ATCACAGCACAACATC-1_SRR14252354	0	0	0	1.67387	1.67387	0
-1.24174	3.51991	C7-1: GLU	ATCACGAGTTAGAGTA-1_SRR14252354	0	0	0	2.06613	0	0
0.678466	-1.38455	C7-1: GLU	ATCACTTGTGTTTACG-1_SRR14252354	0	2.17686	0	0	0	0
-0.873306	-12.8701	C7-1: GLU	ATCAGGTAGGGTCAAC-1_SRR14252354	0	2.28109	0	0	0	0
3.71582	0.261621	C7-1: GLU	ATCAGGTCAAGAGTAT-1_SRR14252354	0	0	0	0	0	0
-2.7112	2.04881	C7-1: GLU	ATCAGGTTCTACTATC-1_SRR14252354	0	0	0	1.40129	0.928307	0
3.90918	-2.14784	C7-1: GLU	ATCAGGTTCTATCGCC-1_SRR14252354	0	0	0	0	0	0
-1.75657	1.21094	C7-1: GLU	ATCCACCCACCCTAGG-1_SRR14252354	0	0	0	1.49051	0	0
1.83463	0.95588	C7-1: GLU	ATCCACCCATCCTCAC-1_SRR14252354	0	0	0	1.49771	0.768783	0
-3.18124	2.2929	C7-1: GLU	ATCCACCGTATCGTAC-1_SRR14252354	0	0	0	0	0	0
5.26313	-1.29695	C7-1: GLU	ATCCATTAGCGACAGT-1_SRR14252354	1.22559	0	0	1.75998	0	0
-3.08881	1.50488	C7-1: GLU	ATCCATTCAGTGTATC-1_SRR14252354	0	0	0	1.8248	0	0
0.753261	-1.13507	C7-1: GLU	ATCCCTGAGGCCTAAG-1_SRR14252354	0	0	0	2.43984	0	0
2.71499	-0.78403	C7-1: GLU	ATCCCTGCACGACGCT-1_SRR14252354	0	0	0	0	0	0
4.16171	-0.387622	C7-1: GLU	ATCCCTGGTCACGCTG-1_SRR14252354	1.57332	0	0	0	0	0
0.800965	-1.35302	C7-1: GLU	ATCCGTCCAGAGGGTT-1_SRR14252354	0	0	0	1.83601	0	0
3.27388	0.618547	C7-1: GLU	ATCCTATAGAGTGAAG-1_SRR14252354	0	0	0	0	0	0
-2.12578	0.775564	C7-1: GLU	ATCCTATTCGCCGTGA-1_SRR14252354	0	0	0	0	1.71	1.71
0.866502	-3.25347	C7-1: GLU	ATCCTATTCTGGGCGT-1_SRR14252354	0	0	0	0	0	0
-3.12647	2.39977	C7-1: GLU	ATCGATGAGCACCGAA-1_SRR14252354	0	0	0	1.38704	0	0
-1.05227	3.52009	C7-1: GLU	ATCGCCTAGAAAGCGA-1_SRR14252354	0	0	0	2.24937	0	0
-5.51533	-1.00441	C7-1: GLU	ATCGCCTCAACTGCCG-1_SRR14252354	0	0	0	0	1.33674	0
1.33012	3.80448	C7-1: GLU	ATCGCCTCACGGATCC-1_SRR14252354	0	0	0	0	0	0
3.77246	-0.425195	C7-1: GLU	ATCGCCTCATCCGTGG-1_SRR14252354	0	0	0	1.10776	1.10776	0
3.32922	0.514625	C7-1: GLU	ATCGCCTGTCTGCAAT-1_SRR14252354	0	0	0	1.27443	0	0
-0.882426	3.60531	C7-1: GLU	ATCGCCTTCAGACCTA-1_SRR14252354	0	0	0	0	0	0
-3.96103	3.61067	C7-1: GLU	ATCGCCTTCTATGTGG-1_SRR14252354	0	1.188	0	1.71578	0	0
1.03307	0.0147183	C7-1: GLU	ATCGGATCAGAGTAAT-1_SRR14252354	0	0	0	0	0	0
-2.14021	8.58073	C7-1: GLU	ATCGGATGTGGAACCA-1_SRR14252354	0	0	0	0	0	0
4.27633	-2.1966	C7-1: GLU	ATCGGATTCTCATGCC-1_SRR14252354	0	0	0	0	0	0
-4.10678	2.92119	C7-1: GLU	ATCGGCGAGGTGCCAA-1_SRR14252354	0	0	0	0	0	1.56072
-2.15111	8.78231	C7-1: GLU	ATCGGCGCAGCTAACT-1_SRR14252354	0	0	0	0	0	0
0.771858	-1.51601	C7-1: GLU	ATCGGCGTCGGAGTAG-1_SRR14252354	0	0	0	0	0	0
3.61647	0.988934	C7-1: GLU	ATCGTAGAGATGCTTC-1_SRR14252354	0	0	0	0	0	1.37544
-2.83571	1.1531	C7-1: GLU	ATCGTCCAGATGCAGC-1_SRR14252354	0	0	0	2.66217	0	0
1.08633	-1.26988	C7-1: GLU	ATCGTCCAGTACAGCG-1_SRR14252354	0	0	0	0	0	0
3.72524	0.318009	C7-1: GLU	ATCGTCCCAAACGGCA-1_SRR14252354	0	1.86494	0	0	0	0
4.37976	0.892322	C7-1: GLU	ATCGTCCCAATCCTAG-1_SRR14252354	0	0	0	0	0	0
-1.14072	4.31078	C7-1: GLU	ATCGTCCGTGTCTTAG-1_SRR14252354	0	0	0	0	2.35883	0
-0.845921	-3.83023	C7-1: GLU	ATCGTCCTCGAATCCA-1_SRR14252354	0	0	0	0	0	0
-0.914201	7.98844	C7-1: GLU	ATCGTGAAGAGGTCGT-1_SRR14252354	0	0	0	0	0	1.88504
-1.64948	1.69421	C7-1: GLU	ATCGTGACAATAGTAG-1_SRR14252354	0	0	0	1.72881	0	0
4.76062	0.888692	C7-1: GLU	ATCGTGAGTCTCACGG-1_SRR14252354	1.39475	1.39475	0	0	0	0
-4.08632	3.57582	C7-1: GLU	ATCGTGAGTTATAGAG-1_SRR14252354	0	0	0	1.1193	0	0
-3.72854	3.71375	C7-1: GLU	ATCGTGAGTTCCAAAC-1_SRR14252354	0	0	0	0	0	0
3.95614	-0.258516	C7-1: GLU	ATCGTGATCTGTCCGT-1_SRR14252354	0	0	0	1.40837	0	0
1.63033	2.24368	C7-1: GLU	ATCTCTACAAGGCCTC-1_SRR14252354	0	0	0	0	0	0
-1.15386	3.46846	C7-1: GLU	ATCTCTAGTAAGGAGA-1_SRR14252354	0	0.96386	0	1.44541	0	0
-3.77318	2.73101	C7-1: GLU	ATCTCTAGTTATTCCT-1_SRR14252354	0	0	0	2.08163	0	2.08163
-0.95531	4.52472	C7-1: GLU	ATCTCTATCAGAGTGG-1_SRR14252354	0	0	0	1.33241	0	0
-0.905943	4.49924	C7-1: GLU	ATCTCTATCCGTTGAA-1_SRR14252354	0	0	0	0	0	0
4.86361	0.14997	C7-1: GLU	ATCTTCAAGACCATTC-1_SRR14252354	0	1.48297	0	0	0	0
0.749853	-0.136029	C7-1: GLU	ATCTTCACAGTCAACT-1_SRR14252354	0	2.13107	0	0	0	0
-2.8157	3.74301	C7-1: GLU	ATGAAAGCAAGTTCCA-1_SRR14252354	0	0	0	0	0	0
0.856859	0.92444	C7-1: GLU	ATGAAAGCAATAGTAG-1_SRR14252354	0	0	0	0	0	0
-2.57695	4.41158	C7-1: GLU	ATGAAAGGTGCGGATA-1_SRR14252354	0	0	0	0	0	0
5.69361	-1.24945	C7-1: GLU	ATGAAAGTCGATGGAG-1_SRR14252354	0	0	0	0	0	0
-1.15748	3.21028	C7-1: GLU	ATGAAAGTCGCCAGTG-1_SRR14252354	0	0	0	0	0	0
-1.86525	8.71049	C7-1: GLU	ATGACCAAGTCTTGGT-1_SRR14252354	0	0	0	0	0	0
-3.55773	3.21259	C7-1: GLU	ATGACCACACTGCACG-1_SRR14252354	0	0	0	0	0	0
-0.773074	4.38564	C7-1: GLU	ATGACCACAGCCTTCT-1_SRR14252354	0	1.73148	0	1.73148	0	0
-1.21301	5.25805	C7-1: GLU	ATGACCAGTTCAAAGA-1_SRR14252354	0	0	0	1.61555	0	0
3.82512	0.790831	C7-1: GLU	ATGACCATCCCTCTAG-1_SRR14252354	0	0	0	0	0	0
4.70737	-1.25517	C7-1: GLU	ATGACCATCTTTCCAA-1_SRR14252354	0	0	0	1.69387	0	0
-2.75014	-0.235352	C7-1: GLU	ATGAGGGCAATCGCGC-1_SRR14252354	0	1.29793	0	1.29793	0	0
2.37345	2.91357	C7-1: GLU	ATGAGGGGTACCGTCG-1_SRR14252354	0	0	0	0	0	0
-0.259002	0.883167	C7-1: GLU	ATGAGTCAGTCTGCGC-1_SRR14252354	0	0	0	2.22951	0	0
-1.23693	0.225492	C7-1: GLU	ATGAGTCCACAACATC-1_SRR14252354	0	0	0	0	0	0
-1.6591	5.54378	C7-1: GLU	ATGAGTCTCATTCACT-1_SRR14252354	0	0	0	2.48634	0	0
3.36873	-1.45508	C7-1: GLU	ATGATCGAGATGCTTC-1_SRR14252354	0	0	0	2.18874	1.83779	1.29234
3.49118	-1.57432	C7-1: GLU	ATGATCGCAGTAGTTC-1_SRR14252354	0	2.26624	0	0	0	0
-2.81444	1.95582	C7-1: GLU	ATGATCGGTGAAGCTG-1_SRR14252354	0	0	0	1.07543	0	1.07543
-0.242435	1.78639	C7-1: GLU	ATGCATGAGGATATGT-1_SRR14252354	0	0	0	0	0	0
2.0673	-1.5051	C7-1: GLU	ATGCGATAGTCTGCGC-1_SRR14252354	0	0	0	1.59191	1.08403	1.59191
2.36057	2.68049	C7-1: GLU	ATGGATCCAATAGTAG-1_SRR14252354	0	2.2058	0	0	0	0
0.661701	-0.966471	C7-1: GLU	ATGGATCTCCAATGCA-1_SRR14252354	0	0	0	1.72047	0	0
0.451389	-1.40716	C7-1: GLU	ATGGGAGAGGGTGAGG-1_SRR14252354	0	0	0	1.80948	0	0
3.98907	-0.963425	C7-1: GLU	ATGGGAGAGGTAACTA-1_SRR14252354	0	0	0	1.50821	0	0
-2.01911	2.75377	C7-1: GLU	ATGGGAGCAGGATCTT-1_SRR14252354	0	0	0	1.92195	0	0
3.6576	-2.41088	C7-1: GLU	ATGGGAGGTCACTTAG-1_SRR14252354	0	0	0	0	1.36039	0
4.59234	-0.965878	C7-1: GLU	ATGGGTTCAACAGAGC-1_SRR14252354	0	2.39336	0	0	0	0
0.707165	-1.39637	C7-1: GLU	ATGGGTTGTTGTCAGT-1_SRR14252354	0.919603	0	0	0.919603	0	0
-2.45537	2.44575	C7-1: GLU	ATGGGTTTCACAGAGG-1_SRR14252354	0	0	0	2.0036	0	0
-2.88936	1.33052	C7-1: GLU	ATGTCCCTCATCACAG-1_SRR14252354	0	0	0	0	0	0
2.84672	0.0920943	C7-1: GLU	ATGTCTTAGATAGCTA-1_SRR14252354	0	0	0	1.36385	0	0
-2.00581	8.85087	C7-1: GLU	ATGTCTTAGCGATGCA-1_SRR14252354	0	1.37921	0	1.37921	1.37921	0
-3.8548	2.34424	C7-1: GLU	ATGTCTTGTTGCTTGA-1_SRR14252354	0	2.01799	0	0	0	0
-2.70428	3.92374	C7-1: GLU	ATGTCTTTCCTAGCCT-1_SRR14252354	0	0	0	0	0	0
3.36479	-0.947913	C7-1: GLU	ATTACCTGTAGTCTGT-1_SRR14252354	0	1.05414	0	0	0	0
-5.69378	-1.34532	C7-1: GLU	ATTACCTTCGTAACTG-1_SRR14252354	0	0	0	0	0	0
-3.33997	2.71131	C7-1: GLU	ATTACCTTCTAGCCTC-1_SRR14252354	0	0	0	1.39089	1.39089	0
3.59917	-1.76547	C7-1: GLU	ATTACTCGTGACAACG-1_SRR14252354	0	0	0	1.84403	0	0
2.68362	2.48964	C7-1: GLU	ATTATCCAGTCTCCTC-1_SRR14252354	0	1.30906	0	1.85714	0	0
0.730117	0.0493137	C7-1: GLU	ATTATCCTCAGACCGC-1_SRR14252354	0	0	0	0	0	0
-1.26603	5.30261	C7-1: GLU	ATTATCCTCTACCACC-1_SRR14252354	0	0	0	1.03073	1.03073	0
3.69364	-0.736199	C7-1: GLU	ATTCACTAGTAGAGTT-1_SRR14252354	0	0	0	1.84135	0	0
4.89549	-0.90241	C7-1: GLU	ATTCACTCAGGATGAC-1_SRR14252354	0	0	0	1.37854	0	0
-1.54874	1.96964	C7-1: GLU	ATTCACTCATCATCTT-1_SRR14252354	0	0	0	1.7845	0	0
-1.01534	8.22846	C7-1: GLU	ATTCACTTCATGCCAA-1_SRR14252354	0	1.49359	0	0	0	0
-3.82119	2.87183	C7-1: GLU	ATTCACTTCGACTCCT-1_SRR14252354	0	0	0	1.72576	0	0
5.4115	-1.27841	C7-1: GLU	ATTCAGGAGACTCAAA-1_SRR14252354	0	0	0	1.24903	0	0
2.2458	-2.15891	C7-1: GLU	ATTCAGGTCCTCGCAT-1_SRR14252354	0	1.17872	0	1.17872	0	0
1.09888	-0.901001	C7-1: GLU	ATTCATCAGGTCTACT-1_SRR14252354	0	0	0	0	0	0
4.50493	-0.299453	C7-1: GLU	ATTCATCTCTAAGGAA-1_SRR14252354	0	0	0	0	0	0
1.40481	3.80301	C7-1: GLU	ATTCCTAAGTCCTACA-1_SRR14252354	0	0	0	0	0	0
1.08782	-1.12532	C7-1: GLU	ATTCCTAAGTGCAGCA-1_SRR14252354	0.998673	0	0	2.25899	0	1.81548
-4.11651	2.2516	C7-1: GLU	ATTCCTAAGTGCCCGT-1_SRR14252354	0	0	0	1.73339	0	0
3.94568	-1.05222	C7-1: GLU	ATTCCTACACTGTCGG-1_SRR14252354	0	0	0	2.22914	0	0
5.61454	-1.10877	C7-1: GLU	ATTCCTAGTGTGAGCA-1_SRR14252354	0	0	0	1.55186	1.55186	0
-0.623422	0.945501	C7-1: GLU	ATTCGTTCAGCAGTGA-1_SRR14252354	0	0	0	1.66218	0	1.14275
-1.39256	1.94023	C7-1: GLU	ATTCGTTTCCTCTCTT-1_SRR14252354	0	0	0	2.22508	0	0
5.37417	-2.50364	C7-1: GLU	ATTCTACCATCGCTAA-1_SRR14252354	0	0	0	2.42234	0	0
2.99499	-0.26039	C7-1: GLU	ATTCTTGAGCACTCCG-1_SRR14252354	0	0	0	0	1.3455	0
4.19222	-0.702843	C7-1: GLU	ATTCTTGCAAAGCTAA-1_SRR14252354	0	0.983022	0	0.983022	0	0
-2.8133	3.92484	C7-1: GLU	ATTCTTGCATGACTAC-1_SRR14252354	0	0	0	2.40276	0	0
3.68645	-1.42044	C7-1: GLU	ATTCTTGGTAACATCC-1_SRR14252354	0	0	0	0	0	0
-1.7278	1.65727	C7-1: GLU	ATTCTTGTCTTCACAT-1_SRR14252354	0	0	0	0	0	0
2.4943	-0.439819	C7-1: GLU	ATTGGGTTCTCGCTTG-1_SRR14252354	0	0	0	0	0	0
4.65894	0.485462	C7-1: GLU	ATTGTTCGTCTAGGCC-1_SRR14252354	0	0	0	2.38058	1.23918	0
2.77954	2.82872	C7-1: GLU	ATTTACCAGCCATTGT-1_SRR14252354	0	0	0	0	0	0
-1.56519	-0.341271	C7-1: GLU	ATTTACCCATCACGGC-1_SRR14252354	0	0	0	1.2345	0	0
-2.51085	1.29649	C7-1: GLU	ATTTACCTCCCGTGAG-1_SRR14252354	0	1.10858	0	1.9587	0	0
-1.61726	-0.337389	C7-1: GLU	ATTTACCTCGGCCCAA-1_SRR14252354	0	1.84358	0	0	0	0
-0.937361	-12.8587	C7-1: GLU	ATTTCACAGTTGGAGC-1_SRR14252354	0	0	0	1.73282	0	0
-0.863355	8.11644	C7-1: GLU	ATTTCACGTCTTGCTC-1_SRR14252354	0	0	0	0	0	0
-1.53148	-0.160359	C7-1: GLU	ATTTCACTCAACTGGT-1_SRR14252354	0	0	0	0	0	0
-3.2501	3.39549	C7-1: GLU	ATTTCTGAGTGTTGTC-1_SRR14252354	0	0	0	0	0	0
3.28208	1.12352	C7-1: GLU	ATTTCTGCACTACAGT-1_SRR14252354	0	0	0	1.50276	0	0
0.642174	-0.720008	C7-1: GLU	ATTTCTGTCGCCGTGA-1_SRR14252354	0	0	0	0	0	0
4.21879	-0.650189	C7-1: GLU	CAAAGAACAACAGCCC-1_SRR14252354	0	0	0	0	0	0
-2.29285	4.5975	C7-1: GLU	CAAAGAAGTCTTGAAC-1_SRR14252354	0	0	0	0	0	0
-1.47732	3.39211	C7-1: GLU	CAACAACAGGCTTTCA-1_SRR14252354	0	1.23467	0	1.23467	0	0
-3.17731	2.7637	C7-1: GLU	CAACAACAGGGATCGT-1_SRR14252354	0	0	0	0	0	0
4.1679	1.42615	C7-1: GLU	CAACAACAGGTAGCCA-1_SRR14252354	0	1.41376	0	0	0	0
1.89957	-1.45716	C7-1: GLU	CAACAACAGTATTGCC-1_SRR14252354	0	0	0	0	0	0
-1.13806	3.44363	C7-1: GLU	CAACAACGTTTGCCGG-1_SRR14252354	0	0	0	2.15904	1.26815	0
-2.68717	3.33053	C7-1: GLU	CAACAGTAGCTTTGTG-1_SRR14252354	0	0	0	0	0	0
-0.550348	4.32085	C7-1: GLU	CAACAGTAGGCTCTAT-1_SRR14252354	0	0	0	0	0	0
3.24507	0.100394	C7-1: GLU	CAACAGTGTAGCCCTG-1_SRR14252354	0	0	0	0	0	0
-4.03987	2.96789	C7-1: GLU	CAACAGTGTTCTCTAT-1_SRR14252354	1.14377	0	0	1.14377	0	0
2.57342	-1.77457	C7-1: GLU	CAACAGTTCTGTCGCT-1_SRR14252354	0	1.33447	0	1.33447	0	0
2.68045	0.269125	C7-1: GLU	CAACCAAAGCGACCCT-1_SRR14252354	0	0	0	1.42301	0	0
-2.06737	8.83475	C7-1: GLU	CAACCAAGTGACCGTC-1_SRR14252354	0	0	0	1.26231	0	1.26231
3.28559	1.27879	C7-1: GLU	CAACCAATCCGGTAAT-1_SRR14252354	0	0	0	2.6085	0	0
2.65289	2.81842	C7-1: GLU	CAACCAATCGACCACG-1_SRR14252354	0	0	0	0	0	2.11521
3.63026	0.226116	C7-1: GLU	CAACCTCAGCGTTCCG-1_SRR14252354	0	0	0	0	0	0
3.24559	-0.42561	C7-1: GLU	CAACCTCAGCTAATCC-1_SRR14252354	0	0	0	0	0	1.63322
-1.73037	5.50194	C7-1: GLU	CAACCTCGTAGAATAC-1_SRR14252354	0	0	0	0	0	0
3.43056	0.816944	C7-1: GLU	CAACGATCACCTATCC-1_SRR14252354	1.48376	1.48376	0	1.48376	0	0
-2.86296	3.74129	C7-1: GLU	CAACGGCCAAATGAAC-1_SRR14252354	0	0	0	0	0	0
-1.10424	5.18649	C7-1: GLU	CAACGGCCACTCCACT-1_SRR14252354	0	1.07556	0	1.07556	0	0
-1.72736	5.59196	C7-1: GLU	CAACGGCTCTCGGCTT-1_SRR14252354	0	1.00095	0	1.49105	0	0
-2.34117	3.93685	C7-1: GLU	CAAGACTGTCATTCCC-1_SRR14252354	0	0	0	2.10249	0	0
-3.71244	3.57668	C7-1: GLU	CAAGAGGCAGTGCGCT-1_SRR14252354	0	1.18389	0	2.05427	0	0
2.27792	-2.16316	C7-1: GLU	CAAGAGGTCCTTGAAG-1_SRR14252354	0	0	0	0	0	0
-1.4368	3.47951	C7-1: GLU	CAAGCTAAGCTCTTCC-1_SRR14252354	0	1.63988	0	0	0	0
0.794641	-0.178365	C7-1: GLU	CAAGGGACAATTCACG-1_SRR14252354	0	0	0	1.25116	0	0
-1.62801	1.18002	C7-1: GLU	CAAGGGAGTAACCAGG-1_SRR14252354	0	0	0	1.86678	0	0
-0.213307	1.25176	C7-1: GLU	CAAGGGATCACACGAT-1_SRR14252354	0	0	0	1.37766	0	1.37766
-2.35606	2.35958	C7-1: GLU	CAATACGAGCCTCTGG-1_SRR14252354	0	0	0	1.383	0	0
-0.369565	1.49328	C7-1: GLU	CAATACGCAGGATTCT-1_SRR14252354	0	0	0	1.23484	0	0
4.19908	-0.261197	C7-1: GLU	CAATACGTCACCTACC-1_SRR14252354	0	0	0	0	0	0
4.47497	-1.01406	C7-1: GLU	CAATACGTCACTCACC-1_SRR14252354	1.1489	0	0	2.01011	0	0
0.712306	-0.060786	C7-1: GLU	CAATCGACAATAACCC-1_SRR14252354	0	0	0	0	0	0
-1.73742	-0.496091	C7-1: GLU	CAATCGACAGTCCGTG-1_SRR14252354	0	0	0	0	0	0
-1.78682	4.59408	C7-1: GLU	CAATGACAGACAGCTG-1_SRR14252354	0	0	0	1.50562	0	0
-2.6716	1.53722	C7-1: GLU	CAATGACGTGAGCCAA-1_SRR14252354	0	0	0	1.36493	1.92146	0
3.01684	2.76306	C7-1: GLU	CAATTTCAGCACCTGC-1_SRR14252354	1.08468	0	0	1.08468	0	0
-3.00037	-0.0897849	C7-1: GLU	CAATTTCCAGCCGGTT-1_SRR14252354	0	1.16035	0	2.27873	0	0
1.46673	3.20731	C7-1: GLU	CAATTTCTCTCTGACC-1_SRR14252354	0	0	0	0	0	0
1.37521	3.84155	C7-1: GLU	CACAACAAGCCTGAAG-1_SRR14252354	0	0	0	1.78101	0	0
-2.88674	0.547012	C7-1: GLU	CACAACACAGTCAGTT-1_SRR14252354	1.87189	0	0	0	0	0
3.83849	0.863449	C7-1: GLU	CACACAAAGCTAGTTC-1_SRR14252354	0	0	0	0	0	0
3.03089	0.250216	C7-1: GLU	CACACAAAGGTGGTTG-1_SRR14252354	0	0	0	1.47929	0	0
1.0864	-1.1678	C7-1: GLU	CACACAACAACTGATC-1_SRR14252354	0	0	0	1.56131	0	0
3.85686	-2.21291	C7-1: GLU	CACACAAGTATCGCTA-1_SRR14252354	0	0	0	2.10007	0	1.22051
-2.49517	2.0803	C7-1: GLU	CACACAAGTGAGGATC-1_SRR14252354	1.05438	0	0	1.05438	0	0
4.30462	-2.71858	C7-1: GLU	CACACAATCATGCCCT-1_SRR14252354	0	1.29081	0	1.83601	0	0
-2.39098	4.78758	C7-1: GLU	CACAGATAGAATCGTA-1_SRR14252354	0	0	0	0	0	0
-3.80636	2.65382	C7-1: GLU	CACAGATAGACATGCG-1_SRR14252354	0	0	0	0	0	1.30239
-2.10941	1.05324	C7-1: GLU	CACAGATAGCCATATC-1_SRR14252354	0	0	0	1.08222	1.08222	0
1.21889	0.3404	C7-1: GLU	CACAGATTCCATGAGT-1_SRR14252354	0	0	0	0	0	0
-4.09854	3.45171	C7-1: GLU	CACAGATTCCCGAGAC-1_SRR14252354	0	0	0	1.26687	0	1.26687
-3.53499	2.75108	C7-1: GLU	CACAGATTCTACTGAG-1_SRR14252354	0	0	0	0	0	0
-2.04656	8.52299	C7-1: GLU	CACAGGCAGTGCTCGC-1_SRR14252354	0	0	0	0	0	0
4.40148	-1.87404	C7-1: GLU	CACAGGCCAATAGGAT-1_SRR14252354	0	0	0	1.62138	0	0
4.46949	-2.37058	C7-1: GLU	CACAGGCCAATCCTAG-1_SRR14252354	0	0	0	0	0	0
-1.64842	0.935413	C7-1: GLU	CACATGACAGTTTCGA-1_SRR14252354	0	2.31821	0	0	0	0
-3.93664	3.55088	C7-1: GLU	CACATGAGTAAGGTCG-1_SRR14252354	0	0	0	1.31521	0	1.31521
2.12799	-1.30408	C7-1: GLU	CACATGAGTACGGGAT-1_SRR14252354	0	0	0	1.47894	1.18138	0
5.59262	-1.26198	C7-1: GLU	CACATGAGTTACAGCT-1_SRR14252354	0	0	0	0	0	0
-2.91057	1.43493	C7-1: GLU	CACCAAAAGCATCAGG-1_SRR14252354	1.27165	0	0	0	0	0
3.73193	0.0529374	C7-1: GLU	CACCAAACAAGGACAC-1_SRR14252354	0	0	0	0	0	0
4.05971	-2.57582	C7-1: GLU	CACCAAACACATATCG-1_SRR14252354	0	0	0	1.31701	0	0
-3.7666	3.14647	C7-1: GLU	CACCAAATCGTTCATT-1_SRR14252354	0	0	0	0	0	0
-2.67917	2.03168	C7-1: GLU	CACCGTTCAAGGAGTC-1_SRR14252354	0	0	0	0	0	0
-2.37488	1.19931	C7-1: GLU	CACCGTTCAGGACTAG-1_SRR14252354	0	0	0	0	0	0
-1.15092	3.54665	C7-1: GLU	CACCGTTGTTGGGATG-1_SRR14252354	0	0	0	2.29944	0	0
4.01839	-0.657262	C7-1: GLU	CACCGTTTCGCAGAGA-1_SRR14252354	0	1.74852	0	2.35063	0	0
3.71168	1.02331	C7-1: GLU	CACGAATAGCACTTTG-1_SRR14252354	0	0	0	0	0	0
-2.3051	4.85878	C7-1: GLU	CACGAATCACTCAAGT-1_SRR14252354	0	0	0	0	0	0
-2.17649	1.41611	C7-1: GLU	CACGAATGTCTTGAGT-1_SRR14252354	0	0	0	0	0	0
-1.47341	5.17219	C7-1: GLU	CACGGGTAGACTTAAG-1_SRR14252354	0.998348	0	0	2.25853	0	0
-3.05811	3.42764	C7-1: GLU	CACGGGTAGGTTCAGG-1_SRR14252354	0	1.16808	0	1.69224	0	0
-2.87491	1.81037	C7-1: GLU	CACGGGTCACCATATG-1_SRR14252354	0	0	0	2.27951	0	0
-0.575996	-13.4958	C7-1: GLU	CACGGGTCAGCAGATG-1_SRR14252354	0	0	0	0	0	0
1.41046	3.86669	C7-1: GLU	CACGTGGGTCAACATC-1_SRR14252354	0	0	0	0	0	0
-3.67159	3.05823	C7-1: GLU	CACGTGGGTGACTGAG-1_SRR14252354	0	0	0	0	0	0
-2.73908	3.43818	C7-1: GLU	CACGTTCAGTTCCATG-1_SRR14252354	0	0	0	1.5437	0	0
4.08962	-0.826428	C7-1: GLU	CACGTTCTCCGTCAAA-1_SRR14252354	0	0	0	0	0	1.85259
-0.372561	1.39736	C7-1: GLU	CACGTTCTCGAACACT-1_SRR14252354	0	0	0	1.50657	1.50657	0
0.65013	0.0068987	C7-1: GLU	CACGTTCTCTTGCAAG-1_SRR14252354	0	1.50684	0	0	1.50684	0
4.25566	-0.857843	C7-1: GLU	CACTAAGTCCTCACTG-1_SRR14252354	0	1.41873	0	0	0	0
1.8485	2.03816	C7-1: GLU	CACTAAGTCTCCATAT-1_SRR14252354	0	0	0	1.73148	0	0
-1.3163	5.23583	C7-1: GLU	CACTGAACAACGATTC-1_SRR14252354	0	0	0	1.71391	1.18641	0
2.22145	-0.964631	C7-1: GLU	CACTGAAGTCAAGGCA-1_SRR14252354	0	0	0	0	0	0
5.59997	-1.39287	C7-1: GLU	CACTGAAGTGATTCTG-1_SRR14252354	0	0	0	0	0	0
9.85954	-0.234086	C7-1: GLU	CACTGGGAGAATTGTG-1_SRR14252354	0	0	0	1.90084	0	0
-0.710312	4.21097	C7-1: GLU	CACTGTCGTATGCGTT-1_SRR14252354	0	0	0	2.31	1.71149	0
3.24477	0.856804	C7-1: GLU	CACTTCGAGTCCCAAT-1_SRR14252354	0	0	0	0	0	0
2.29994	3.02992	C7-1: GLU	CAGAGCCAGTCCCAAT-1_SRR14252354	0	0	0	0	0	0
2.75756	-1.63249	C7-1: GLU	CAGAGCCTCGCACGGT-1_SRR14252354	0	1.3943	0	0	0	0
3.20344	-1.04097	C7-1: GLU	CAGATACAGGGCCTCT-1_SRR14252354	0	0	0	0	0	0
4.91716	-0.596264	C7-1: GLU	CAGATACCACAAGGTG-1_SRR14252354	0	0	0	2.18173	0	2.18173
-1.8099	5.52111	C7-1: GLU	CAGATACGTGCCGGTT-1_SRR14252354	0	0	0	0	0	0
-4.1502	3.61618	C7-1: GLU	CAGATCAAGACACACG-1_SRR14252354	0	0	0	0	1.80141	0
-2.467	1.69779	C7-1: GLU	CAGATCACAAGTGGCA-1_SRR14252354	0	0	0	2.23359	0	0
2.286	-2.01969	C7-1: GLU	CAGATCAGTATCAGCT-1_SRR14252354	0	0	0	2.61083	1.42373	0
-1.16932	1.26311	C7-1: GLU	CAGATTGCAGGACGAT-1_SRR14252354	0	0	0	1.21298	0	0
-2.03843	8.83345	C7-1: GLU	CAGATTGTCTTCCCAG-1_SRR14252354	0	0	0	1.82502	0	0
5.05724	-1.06413	C7-1: GLU	CAGCAATCAAACTCTG-1_SRR14252354	0	0	0	0	0	0
-2.92825	3.47044	C7-1: GLU	CAGCAATCACATAACC-1_SRR14252354	0	0	0	0	0	0
3.90919	-2.23678	C7-1: GLU	CAGCAATGTATCCCTC-1_SRR14252354	0	0	0	0	0	0
0.81071	-1.28103	C7-1: GLU	CAGCACGAGGTAAGAG-1_SRR14252354	0	0	0	1.96237	0	0
3.44667	-1.01383	C7-1: GLU	CAGCACGGTGCTGTCG-1_SRR14252354	0	0	0	1.30592	0	0
-2.18242	0.928644	C7-1: GLU	CAGCACGTCACGACTA-1_SRR14252354	0	0	0	1.75462	0	1.22102
-1.1858	4.42418	C7-1: GLU	CAGCAGCGTATGGAGC-1_SRR14252354	0	1.58648	0	0	0	0
0.823764	1.10959	C7-1: GLU	CAGCAGCGTGACACGA-1_SRR14252354	0	0	0	0	0	0
-2.25028	2.55604	C7-1: GLU	CAGCAGCTCCGCTGTT-1_SRR14252354	0	0	0	0	0	0
4.50207	0.400258	C7-1: GLU	CAGCCAGAGACCATTC-1_SRR14252354	0	0	0	0	0	0
-0.366205	1.6171	C7-1: GLU	CAGCCAGCAAGACGAC-1_SRR14252354	0	0	0	0	0	0
-1.24469	1.27593	C7-1: GLU	CAGCCAGTCCTCAGAA-1_SRR14252354	0	0	0	0	0	0
2.03891	2.43894	C7-1: GLU	CAGCGTGAGAAAGCGA-1_SRR14252354	0	0	0	0	1.20835	0
-3.19254	2.97213	C7-1: GLU	CAGCGTGAGGACCCAA-1_SRR14252354	0	0	0	0	0	0
1.44144	1.0094	C7-1: GLU	CAGGCCAAGACTCCGC-1_SRR14252354	0	0	0	0	0	0
3.67721	0.62125	C7-1: GLU	CAGGCCACATCCGGTG-1_SRR14252354	0	0	0	1.8691	0	0
-1.82134	1.09944	C7-1: GLU	CAGGCCACATCGCTGG-1_SRR14252354	0	0	0	0	0	0
0.901808	-0.979754	C7-1: GLU	CAGGGCTTCCGTTGGG-1_SRR14252354	0	0	0	0	0	0
-2.93511	2.90995	C7-1: GLU	CAGGTATAGAGGGTGG-1_SRR14252354	0	0	0	0	0	0
1.52374	3.7583	C7-1: GLU	CAGGTATAGCCTCTCT-1_SRR14252354	0	0	0	2.22202	0	0
-3.629	2.86895	C7-1: GLU	CAGGTATCAACCGCCA-1_SRR14252354	0	0	0	1.14202	0	0
-2.7188	0.854669	C7-1: GLU	CAGGTATCACAAAGTA-1_SRR14252354	0	0	0	1.25959	0	0
4.35686	-2.85695	C7-1: GLU	CAGGTATGTGATCGTT-1_SRR14252354	0	0	0	2.21921	0	0
-2.9434	0.24353	C7-1: GLU	CAGGTATTCACTTATC-1_SRR14252354	0	0	0	0	0	0
5.34139	-0.962199	C7-1: GLU	CAGTGCGAGCCGCTTG-1_SRR14252354	0	0	0	1.63954	0	0
-1.5491	3.49892	C7-1: GLU	CAGTGCGCACGTACTA-1_SRR14252354	0	0	0	1.24567	1.24567	1.24567
-3.70651	2.50203	C7-1: GLU	CAGTGCGGTACTCGTA-1_SRR14252354	0	0	0	1.78265	0	0
2.30114	-2.14849	C7-1: GLU	CAGTTAGAGGTAAACT-1_SRR14252354	0	0	0	0	0	0
4.08559	-2.35657	C7-1: GLU	CAGTTAGCATAGCACT-1_SRR14252354	0	0	0	0	0	0
4.84348	-0.811429	C7-1: GLU	CAGTTAGGTTATAGAG-1_SRR14252354	0	0	0	1.12069	0	1.97421
-2.40021	1.97427	C7-1: GLU	CAGTTAGTCTTTCCGG-1_SRR14252354	0	0	0	0	0	0
4.23843	-0.168427	C7-1: GLU	CAGTTCCAGCTGTGCC-1_SRR14252354	0	0	0	1.53536	0	0
5.25993	-1.26712	C7-1: GLU	CAGTTCCCATCATGAC-1_SRR14252354	1.22746	0	0	0	0	0
-0.814677	3.66659	C7-1: GLU	CAGTTCCGTTTGGGAG-1_SRR14252354	0	0	0	2.04974	0	0
1.28084	0.269495	C7-1: GLU	CAGTTCCTCTGGTGCG-1_SRR14252354	0	0	0	1.85578	0	1.85578
2.27493	-0.562149	C7-1: GLU	CATAAGCAGACTCGAG-1_SRR14252354	0	0	0	0	2.38437	0
2.36906	-1.97589	C7-1: GLU	CATAAGCTCACTGATG-1_SRR14252354	0	0	0	0	0	0
1.03465	-0.943167	C7-1: GLU	CATACAGCAAGCCTGC-1_SRR14252354	0	0	0	0	0	0
-2.50112	1.92602	C7-1: GLU	CATACAGCAAGGCAAC-1_SRR14252354	0	0	0	1.62826	0	0
-2.42686	3.8063	C7-1: GLU	CATACAGGTCCGGACT-1_SRR14252354	0	1.09542	0	1.60561	0	0
-1.64311	1.04608	C7-1: GLU	CATACCCGTCTTCTAT-1_SRR14252354	0	0	0	0	0	0
-3.59486	2.0189	C7-1: GLU	CATACTTGTTTACCTT-1_SRR14252354	0	0	0	0	0	0
-2.52727	1.71192	C7-1: GLU	CATACTTTCCCTGGTT-1_SRR14252354	0	0	0	1.496	0	0
-2.4266	1.96054	C7-1: GLU	CATAGACAGTATTCCG-1_SRR14252354	0	0	0	0	0	1.62859
2.74703	0.230596	C7-1: GLU	CATAGACCATTGTCGA-1_SRR14252354	0	0	0	0	0	0
-0.833579	3.91583	C7-1: GLU	CATAGACGTGAGTGAC-1_SRR14252354	0	0	0	0	0	0
-0.837499	4.25534	C7-1: GLU	CATAGACTCCGATCGG-1_SRR14252354	0	2.03543	0	2.66104	0	0
2.77005	0.671798	C7-1: GLU	CATCAAGAGCTCCATA-1_SRR14252354	0	0	0	0	1.47382	0
2.78489	-0.167442	C7-1: GLU	CATCAAGCATAGACTC-1_SRR14252354	0	0	0	0	0	0
-2.68523	1.08949	C7-1: GLU	CATCAAGGTATCATGC-1_SRR14252354	0	0	0	0	0	0
-1.17659	8.20416	C7-1: GLU	CATCAAGGTCGAGTGA-1_SRR14252354	0	0	0	0	1.77163	0
1.53786	4.08388	C7-1: GLU	CATCCACCAGAGGCAT-1_SRR14252354	0	0	0	1.06349	0	0
-0.118186	1.43836	C7-1: GLU	CATCCACTCGGTTGTA-1_SRR14252354	0	0	0	1.37082	0	1.37082
3.9205	0.347825	C7-1: GLU	CATCCCAAGGTCATCT-1_SRR14252354	0	0	0	1.96897	1.4065	0
3.54599	0.940113	C7-1: GLU	CATCCCACATTAGGCT-1_SRR14252354	0	0	0	0	0	0
5.0826	1.03047	C7-1: GLU	CATCCCAGTCGCTGCA-1_SRR14252354	0	1.75958	0	0	0	0
3.84376	0.804332	C7-1: GLU	CATCCGTCACTCCACT-1_SRR14252354	0	0	0	1.15288	0	0
-2.90737	2.15838	C7-1: GLU	CATCCGTGTACGTGAG-1_SRR14252354	0	1.50684	0	2.08255	0	0
0.709722	-1.22856	C7-1: GLU	CATCGGGGTTCAATCG-1_SRR14252354	0	0	0	0	0	0
-3.95731	2.81344	C7-1: GLU	CATCGTCAGATGGCAC-1_SRR14252354	0	0	0	0	0	0
2.46257	2.85895	C7-1: GLU	CATCGTCAGGAAGTAG-1_SRR14252354	0	1.99789	0	0	0	0
4.12335	-0.648226	C7-1: GLU	CATCGTCAGGCGTTAG-1_SRR14252354	0	0	0	1.18705	0	0
-1.03001	4.4342	C7-1: GLU	CATGAGTAGTGCTACT-1_SRR14252354	0	1.78389	0	0	0	0
3.69508	0.358874	C7-1: GLU	CATGAGTCACGGCACT-1_SRR14252354	0	0	0	0	0	0
-2.06717	2.30659	C7-1: GLU	CATGAGTCACTACTTT-1_SRR14252354	0	1.38908	0	1.38908	1.38908	0
1.27761	-1.19547	C7-1: GLU	CATGAGTCATACTTTC-1_SRR14252354	0	0	0	0	0	0
3.81337	-1.52493	C7-1: GLU	CATGCAAAGACGCTCC-1_SRR14252354	0	0	0	1.32649	0	0
-3.83748	2.5382	C7-1: GLU	CATGCAAAGGTAAAGG-1_SRR14252354	0	0	0	0	1.19118	0
2.76377	0.213704	C7-1: GLU	CATGCAAGTAGAGACC-1_SRR14252354	0	1.22848	0	1.22848	0	0
4.07475	-1.50327	C7-1: GLU	CATGCAAGTGCCGTAC-1_SRR14252354	0	0	0	0	1.85033	0
4.08995	-0.445703	C7-1: GLU	CATGCCTCATGTCAGT-1_SRR14252354	0	0	0	1.24443	0	1.24443
-2.70529	1.80867	C7-1: GLU	CATGCCTGTTCAGCTA-1_SRR14252354	0	0	0	0	0	0
-1.38571	1.93348	C7-1: GLU	CATGCGGTCAGTCTTT-1_SRR14252354	0	2.82796	0	0	0	0
-1.46003	1.14077	C7-1: GLU	CATGCTCAGTAAGCAT-1_SRR14252354	0	1.54081	0	2.12067	0	1.54081
-0.0309729	1.64291	C7-1: GLU	CATGCTCCATTCGGGC-1_SRR14252354	0	0	0	1.93198	0	0
-1.5114	5.39034	C7-1: GLU	CATGCTCGTGGTCAAG-1_SRR14252354	0	0	0	1.45164	1.45164	1.45164
3.81633	-2.25593	C7-1: GLU	CATGCTCTCGTCAACA-1_SRR14252354	0	0	0	0	0	0
-2.062	5.05971	C7-1: GLU	CATGGATAGCGAGTCA-1_SRR14252354	0	0	0	1.62301	0	0
3.68071	0.295031	C7-1: GLU	CATGGATAGTTCATCG-1_SRR14252354	0	1.45591	0	1.45591	0	1.45591
0.585773	-1.30282	C7-1: GLU	CATGGATGTAGCGCCT-1_SRR14252354	0	0	0	2.07126	0	0
-3.0584	0.0801563	C7-1: GLU	CATGGATGTGGCACTC-1_SRR14252354	0	1.2364	0	1.77264	1.2364	0
4.02357	-0.590709	C7-1: GLU	CATGGATGTTACGGAG-1_SRR14252354	0	1.5545	0	1.5545	0	1.5545
2.68524	-0.880707	C7-1: GLU	CATGGATTCTTCTTCC-1_SRR14252354	0	2.13567	0	0	0	0
-4.03466	3.58285	C7-1: GLU	CATGGTACACTATGTG-1_SRR14252354	0	0	0	0	0	0
5.02848	-0.0741368	C7-1: GLU	CATTCATGTGAGGCAT-1_SRR14252354	0	1.5788	0	1.5788	0	0
2.78625	0.249246	C7-1: GLU	CATTCATGTTGCTCCT-1_SRR14252354	0	0	0	1.64357	0	1.12714
-2.2778	5.02772	C7-1: GLU	CATTCATTCGACGCGT-1_SRR14252354	0	0	0	0	0	0
-2.96538	2.59558	C7-1: GLU	CATTCCGAGTGATCGG-1_SRR14252354	0	0	0	1.49735	0	0
-2.89624	1.61456	C7-1: GLU	CATTCCGGTGGAACAC-1_SRR14252354	0	1.04857	0	1.04857	0	1.04857
-2.58316	2.34292	C7-1: GLU	CATTCTAGTTCGGACC-1_SRR14252354	0	0	0	1.34277	0	0
1.13234	-1.15073	C7-1: GLU	CATTCTATCGTAGGGA-1_SRR14252354	0	0	0	1.7325	0	0
1.97659	-1.57068	C7-1: GLU	CATTGAGAGTGGAAAG-1_SRR14252354	0	1.32344	0	0	0	0
-0.751437	0.797782	C7-1: GLU	CATTGAGTCGTTAGTG-1_SRR14252354	0	1.59082	0	0	0	0
-3.00802	3.3979	C7-1: GLU	CATTGCCCACTACGGC-1_SRR14252354	0	0	0	0	0	0
4.69835	-2.48739	C7-1: GLU	CATTGCCGTTCCACGG-1_SRR14252354	0	0	0	0	0	0
-3.8043	3.62972	C7-1: GLU	CATTGTTAGACCAAGC-1_SRR14252354	0	0	0	1.15765	0	0
-1.58265	8.62207	C7-1: GLU	CATTGTTCAACGACAG-1_SRR14252354	0	1.87765	0	2.12634	0	0
-0.79642	4.33728	C7-1: GLU	CATTGTTCAGACAAGC-1_SRR14252354	0	0	0	0	0	0
-2.1401	1.02633	C7-1: GLU	CATTGTTTCTCACCCA-1_SRR14252354	0	0	0	0	0	0
-1.19085	3.69658	C7-1: GLU	CATTTCACATAATCGC-1_SRR14252354	0	0	0	2.18488	0	2.18488
-2.41255	4.61638	C7-1: GLU	CCAAGCGAGGTTCCGC-1_SRR14252354	0	0	0	1.68344	0	0
5.11115	-0.684626	C7-1: GLU	CCAAGCGAGTATAACG-1_SRR14252354	0	0	0	0	0	0
4.77137	-0.0619372	C7-1: GLU	CCAAGCGAGTCACACT-1_SRR14252354	0	0	0	0	0	0
0.935616	1.21641	C7-1: GLU	CCAAGCGGTCCCACGA-1_SRR14252354	0	0	0	1.79699	0	0
-1.99701	1.52773	C7-1: GLU	CCAAGCGGTCGTTCAA-1_SRR14252354	0	0	0	0	0	1.43753
-2.41283	1.65892	C7-1: GLU	CCAATGACAATCGCCG-1_SRR14252354	0	0	0	0	0	0
4.03247	-2.70476	C7-1: GLU	CCAATGACAGTCACGC-1_SRR14252354	0	0	0	1.5625	0	1.5625
-2.08473	2.72728	C7-1: GLU	CCAATGAGTTCCAGGC-1_SRR14252354	0	0	0	0	0	0
-0.911663	0.464808	C7-1: GLU	CCAATGATCCCTCTTT-1_SRR14252354	0	0	0	2.29261	0	0
-3.04432	2.59743	C7-1: GLU	CCAATGATCCTCAGGG-1_SRR14252354	0	0	0	0	0	0
-3.14315	4.19606	C7-1: GLU	CCAATTTCACACACTA-1_SRR14252354	0	0	0	0	0	0
-2.32528	2.5325	C7-1: GLU	CCAATTTCATACAGCT-1_SRR14252354	0	0	0	0	0	0
5.55693	-1.07401	C7-1: GLU	CCAATTTGTATCGTAC-1_SRR14252354	0	0	0	0	0	0
3.02198	0.205883	C7-1: GLU	CCAATTTGTATCGTTG-1_SRR14252354	0	0	0	0	0	0
-4.02702	3.49655	C7-1: GLU	CCACAAAAGTACGTCT-1_SRR14252354	0	0	0	1.14728	0	0
-1.34499	3.28959	C7-1: GLU	CCACAAACATTGACTG-1_SRR14252354	0	0	0	2.16142	1.57727	1.57727
-2.8233	2.43064	C7-1: GLU	CCACACTAGCCGAATG-1_SRR14252354	0	1.32446	0	2.48828	0	0
-2.55315	2.29767	C7-1: GLU	CCACACTCAAGTGGCA-1_SRR14252354	0	1.47278	0	1.47278	0	0
-4.03751	3.35514	C7-1: GLU	CCACCATCAGTCGAGA-1_SRR14252354	0	2.10596	0	0	0	0
3.78098	0.694118	C7-1: GLU	CCACCATTCACATACG-1_SRR14252354	0	1.37633	0	1.37633	1.37633	0
-2.74861	2.70783	C7-1: GLU	CCACGAGAGCTGAGTG-1_SRR14252354	0	0	0	1.82197	0	0
-2.08265	1.82089	C7-1: GLU	CCACGAGAGTCTTCGA-1_SRR14252354	0	0	0	1.26176	0	1.26176
-2.20121	0.588981	C7-1: GLU	CCACGTTCAAAGGAGA-1_SRR14252354	0	0	0	1.88504	0	0
-2.78207	3.54832	C7-1: GLU	CCACGTTTCGAGAGAC-1_SRR14252354	0	0	0	0	0	0
1.85187	2.16315	C7-1: GLU	CCACTTGCAAGACCGA-1_SRR14252354	0	1.28171	0	0	0	0
3.29306	2.89616	C7-1: GLU	CCACTTGGTATCCTTT-1_SRR14252354	0	0	0	0	0	0
3.97215	-2.24404	C7-1: GLU	CCACTTGGTTACGTAC-1_SRR14252354	0	0	0	0	0	0
1.58297	1.6572	C7-1: GLU	CCATAAGCAGCTGTCG-1_SRR14252354	0	2.03862	0	0	0	0
3.51793	0.456794	C7-1: GLU	CCATAAGCAGTCTCTC-1_SRR14252354	0	0	0	0	0	0
5.00661	-0.0707956	C7-1: GLU	CCATAAGGTGACTGTT-1_SRR14252354	0	1.6774	0	0	0	0
1.32837	1.02424	C7-1: GLU	CCATAAGTCAGTGTGT-1_SRR14252354	1.29696	1.84314	0	1.29696	1.29696	1.29696
1.55233	-0.541474	C7-1: GLU	CCATCACGTTCTCGTC-1_SRR14252354	0	0	0	0	0	0
-0.54691	4.25586	C7-1: GLU	CCCAACTTCGTACACA-1_SRR14252354	0	0	0	0	0	0
0.79294	-0.873299	C7-1: GLU	CCCATTGCATGATGCT-1_SRR14252354	0	0	0	0	0	0
-1.18433	5.33205	C7-1: GLU	CCCATTGGTGAGTTTC-1_SRR14252354	0	0	0	0	0	0
2.178	-2.23966	C7-1: GLU	CCCATTGGTGATGAAT-1_SRR14252354	0	0	0	0	1.20901	0
4.91875	0.879307	C7-1: GLU	CCCATTGTCGGATACT-1_SRR14252354	0	0	0	1.69763	0.911073	0
-1.62169	8.5258	C7-1: GLU	CCCGAAGTCAAGTAAG-1_SRR14252354	0	0	0	0	0	0
-0.683902	3.6261	C7-1: GLU	CCCGGAAAGAAACTAC-1_SRR14252354	0	0	0	1.78101	0	1.78101
-2.02286	2.15274	C7-1: GLU	CCCGGAACATACGCAT-1_SRR14252354	0	0	0	0	0	0
3.83842	-0.401529	C7-1: GLU	CCCTAACCATAGGAGC-1_SRR14252354	0	0	0	0	0	0
-1.76228	0.895933	C7-1: GLU	CCCTAACGTAAGTCAA-1_SRR14252354	0	0	0	0	0	0
-2.92852	0.587278	C7-1: GLU	CCCTAACTCCGCACTT-1_SRR14252354	0	0	0	2.15162	0	0
1.36334	1.30274	C7-1: GLU	CCCTCAACAAAGGGTC-1_SRR14252354	0	1.7384	0	0	0	0
-3.04518	0.127889	C7-1: GLU	CCCTCTCGTGGCAACA-1_SRR14252354	0	0	0	1.79051	0	0
-1.82084	8.68465	C7-1: GLU	CCCTGATCATGTCTAG-1_SRR14252354	1.22593	0	0	2.10681	0	0
3.97666	-0.117228	C7-1: GLU	CCCTGATGTCGTGATT-1_SRR14252354	0	0	0	1.38975	0	0
-0.90295	3.9725	C7-1: GLU	CCCTTAGTCGATACTG-1_SRR14252354	0	1.82328	0	1.82328	0	1.82328
-3.2845	2.84915	C7-1: GLU	CCGAACGTCAAGGCTT-1_SRR14252354	0	1.34803	0	0	0	1.34803
-2.75745	1.12495	C7-1: GLU	CCGAACGTCAGTGATC-1_SRR14252354	0	0	0	0	0	0
1.15347	-1.73069	C7-1: GLU	CCGATCTCAGGCCCTA-1_SRR14252354	0	0	0	0	0	0
-4.20566	3.43311	C7-1: GLU	CCGATCTGTCACCGCA-1_SRR14252354	0	0	0	1.92595	0	0
1.45924	1.11928	C7-1: GLU	CCGATGGGTCTCACAA-1_SRR14252354	0	1.66896	0	0	0	0
-2.59059	3.47802	C7-1: GLU	CCGCAAGAGGATTCCT-1_SRR14252354	0	0	0	0	0	0
4.85239	-0.213813	C7-1: GLU	CCGCAAGCACTTACAG-1_SRR14252354	0	0	0	0	0	0
-3.2435	1.56141	C7-1: GLU	CCGCAAGGTAGCTTTG-1_SRR14252354	0	0	0	0	0	0
1.2432	3.78036	C7-1: GLU	CCGCAAGGTCGCATCG-1_SRR14252354	0	0	0	0	0	1.49681
4.13597	-2.27034	C7-1: GLU	CCGCAAGTCACTGAAC-1_SRR14252354	0	2.14427	0	0	0	0
4.8213	-0.645448	C7-1: GLU	CCGGACATCAGCCCAG-1_SRR14252354	0	0	0	0	0	0
-2.5086	2.12206	C7-1: GLU	CCGGACATCCAGTGTA-1_SRR14252354	0	1.69532	0	2.29221	0	0
-1.38349	1.94437	C7-1: GLU	CCGGGTAGTGATATAG-1_SRR14252354	0	0	0	1.27928	0	0
-2.59093	1.34937	C7-1: GLU	CCGGGTAGTTGGGTTT-1_SRR14252354	0	0	0	0	0	0
-0.233015	0.771007	C7-1: GLU	CCGGGTATCCGCACTT-1_SRR14252354	0	0	0	0	0	0
-2.56313	4.71327	C7-1: GLU	CCGGGTATCGGTGCAC-1_SRR14252354	0	1.20868	0	2.08533	0	1.20868
-1.71069	8.56991	C7-1: GLU	CCGGTAGAGATGCGAC-1_SRR14252354	0	0	0	2.39336	0	0
3.39323	0.0731148	C7-1: GLU	CCGGTAGAGTCTGGTT-1_SRR14252354	0	0	0	1.29158	0	0
-1.70073	0.571859	C7-1: GLU	CCGGTAGCAAATTAGG-1_SRR14252354	0	0	0	0	1.08558	0
3.33299	0.593247	C7-1: GLU	CCGGTAGTCGCTGTCT-1_SRR14252354	0	0	0	2.80724	0	0
-3.06224	0.0446963	C7-1: GLU	CCGGTGAAGATGGGCT-1_SRR14252354	0	1.42805	0	0	1.42805	1.42805
-2.37853	0.589217	C7-1: GLU	CCGGTGACATCCTATT-1_SRR14252354	0	0	0	2.16928	0	0
3.10646	-0.882303	C7-1: GLU	CCGGTGAGTTAGGGTG-1_SRR14252354	0	0	0	0	0	0
-1.70669	0.961027	C7-1: GLU	CCGTAGGAGACTACGG-1_SRR14252354	0	0	0	0	0	0
-3.71642	3.57741	C7-1: GLU	CCGTAGGAGCTTGTTG-1_SRR14252354	0	0	0	1.55215	0	0
-1.75668	5.63795	C7-1: GLU	CCGTAGGAGTGAGGTC-1_SRR14252354	0	0	0	0	0	0
-1.82877	5.28441	C7-1: GLU	CCGTAGGCACCCTAAA-1_SRR14252354	0	0	0	2.48904	0	0
2.15812	-3.4635	C7-1: GLU	CCGTAGGTCAACTTTC-1_SRR14252354	0	0	0	1.09609	0	0
-3.1309	0.2197	C7-1: GLU	CCGTTCAAGGGCAGAG-1_SRR14252354	0	1.29715	0	1.29715	0	0
-3.01826	-0.119101	C7-1: GLU	CCGTTCAAGTGCTCAT-1_SRR14252354	0	0	0	0	0	0
-2.76177	2.19071	C7-1: GLU	CCGTTCAGTATACGGG-1_SRR14252354	0	0	0	2.21775	0	0
-0.783173	4.41868	C7-1: GLU	CCGTTCAGTTAGAGAT-1_SRR14252354	0	2.36667	0	0	0	0
-2.15114	3.83722	C7-1: GLU	CCTAACCCATAATCCG-1_SRR14252354	1.39225	0	0	0	0	0
-2.48713	0.862687	C7-1: GLU	CCTAACCCATACTGTG-1_SRR14252354	0	0.960362	0	2.00829	0.960362	0
-3.07236	3.19049	C7-1: GLU	CCTAACCGTACGATTC-1_SRR14252354	0	0	0	1.39361	0	1.39361
4.22501	-0.10748	C7-1: GLU	CCTAACCGTTACGGAG-1_SRR14252354	0	0	0	1.70926	0	0
0.587453	-1.44546	C7-1: GLU	CCTAAGAAGTATGAGT-1_SRR14252354	0	0	0	0	0	0
0.935152	0.171009	C7-1: GLU	CCTAAGATCAATGTCG-1_SRR14252354	0	1.06523	0	1.06523	1.06523	1.06523
-2.58465	4.70089	C7-1: GLU	CCTAAGATCGTCTAAG-1_SRR14252354	0	2.3715	0	0	0	0
4.0497	-0.396587	C7-1: GLU	CCTACGTAGCATCGAG-1_SRR14252354	0	0	0	1.77082	0	0
3.79545	0.37262	C7-1: GLU	CCTACGTAGTAAGACT-1_SRR14252354	0	0	0	0	1.55657	0
2.1862	-1.55188	C7-1: GLU	CCTACGTTCTCTAGGA-1_SRR14252354	0	2.2152	0	0	0	0
4.5904	0.488152	C7-1: GLU	CCTATCGAGCCACAAG-1_SRR14252354	0	0	0	2.05388	0	0
3.96815	-0.0785804	C7-1: GLU	CCTATCGCAGCTGAGA-1_SRR14252354	0	0	0	0	0	0
3.48088	0.434158	C7-1: GLU	CCTATCGGTCCAAGAG-1_SRR14252354	0	1.78595	0	0	0	0
-3.06216	2.81399	C7-1: GLU	CCTATCGGTGATTCTG-1_SRR14252354	0	0	0	0	0	0
2.73617	2.70974	C7-1: GLU	CCTATCGTCCGCTAGG-1_SRR14252354	0	0	0	0	0	0
-3.09687	1.59297	C7-1: GLU	CCTCAACAGGCGCTTC-1_SRR14252354	0	0	0	2.16722	2.16722	0
2.96981	2.6016	C7-1: GLU	CCTCAACAGTGCAACG-1_SRR14252354	0	1.10478	0	0	0	0
-2.10006	8.88338	C7-1: GLU	CCTCAACCACGAGGTA-1_SRR14252354	0	0	0	1.38077	0	0
3.30881	-0.906748	C7-1: GLU	CCTCAACGTACACGTT-1_SRR14252354	0	0	0	0	1.32062	0
-0.740532	3.82279	C7-1: GLU	CCTCAACTCCTTGAAG-1_SRR14252354	0	1.55908	0	0	1.05683	0
4.01939	-0.910011	C7-1: GLU	CCTCACAGTTCAACGT-1_SRR14252354	0	1.50602	0	0	0	0
-3.89298	3.08313	C7-1: GLU	CCTCAGTCAAACAGGC-1_SRR14252354	0	0	0	0	0	0
3.28612	2.81336	C7-1: GLU	CCTCAGTCATAATCGC-1_SRR14252354	0	0	0	1.29081	0	0
2.27882	2.47201	C7-1: GLU	CCTCATGCAGATGCGA-1_SRR14252354	0	0	0	0	0	0
2.2069	2.82066	C7-1: GLU	CCTCATGCATTCTGTT-1_SRR14252354	0	0	0	0	0	0
4.50539	0.423273	C7-1: GLU	CCTCCAACACTTGGCG-1_SRR14252354	0	0	0	2.06944	0	0
4.10074	-0.283678	C7-1: GLU	CCTCCAACAGACAATA-1_SRR14252354	0	0	0	0	0	0
1.9676	-1.65911	C7-1: GLU	CCTCCAACAGTACTAC-1_SRR14252354	0	0	0	0	0	0
0.849583	0.981611	C7-1: GLU	CCTCCAAGTCAGACGA-1_SRR14252354	0	0	0	0	0	0
-1.1597	3.52307	C7-1: GLU	CCTCCAAGTCTCCTGT-1_SRR14252354	0	0	0	1.24938	0	0
1.16713	0.528056	C7-1: GLU	CCTCCAAGTGTCCCTT-1_SRR14252354	0	1.287	0	1.287	0	0
-1.47718	5.27986	C7-1: GLU	CCTCCTCAGTCACTCA-1_SRR14252354	0	0	0	1.28322	0	0
4.03407	-0.43131	C7-1: GLU	CCTCCTCCACAGTCAT-1_SRR14252354	0	0	0	0	0	0
-3.64035	3.45542	C7-1: GLU	CCTCCTCCACTATCGA-1_SRR14252354	0	0	0	2.10596	0	0
1.50345	3.55778	C7-1: GLU	CCTCCTCTCTCGGTCT-1_SRR14252354	0	0	0	0	0	0
2.57453	0.150609	C7-1: GLU	CCTCTAGCATCGGAGA-1_SRR14252354	0	0	0	0	0	0
-1.96224	2.57026	C7-1: GLU	CCTCTCCAGTATGGCG-1_SRR14252354	0	0	0	0	0	0
-4.04385	3.20264	C7-1: GLU	CCTGCATAGCTCCATA-1_SRR14252354	0	2.25013	0	2.25013	0	0
4.25267	0.924826	C7-1: GLU	CCTGCATGTACTCAAC-1_SRR14252354	0	0	0	1.45365	0	0
-2.34634	3.07825	C7-1: GLU	CCTGTTGAGAACTCCT-1_SRR14252354	0	0	0	0	0	0
-1.85765	0.70875	C7-1: GLU	CCTGTTGAGCAAGTCG-1_SRR14252354	1.26395	0	0	1.26395	0	0
3.66173	0.16974	C7-1: GLU	CCTGTTGAGCGTCAGA-1_SRR14252354	0	0	0	0	0	0
1.38028	3.63379	C7-1: GLU	CCTGTTGAGCGTGAAC-1_SRR14252354	0	0	0	1.2891	0	0
1.50617	-0.308177	C7-1: GLU	CCTGTTGAGGCCCGTT-1_SRR14252354	0	0	0	0	0	0
-1.96008	8.91077	C7-1: GLU	CCTGTTGGTCAAATCC-1_SRR14252354	0	1.28134	0	1.28134	1.28134	0
2.32293	-2.10394	C7-1: GLU	CCTGTTGGTGAGCAGT-1_SRR14252354	0	0	0	1.49145	0	0
4.14597	0.390804	C7-1: GLU	CCTGTTGTCAACGAGG-1_SRR14252354	0	0	0	1.26486	0	0
-1.63488	1.20262	C7-1: GLU	CCTGTTGTCTGGACTA-1_SRR14252354	0	0	0	1.32344	0	1.87375
5.15317	0.0162766	C7-1: GLU	CCTTCAGAGCATATGA-1_SRR14252354	0	0	0	0	0	0
0.957944	-1.28096	C7-1: GLU	CCTTGTGAGATAGTGT-1_SRR14252354	0	0	0	0	0	0
-1.76642	4.89831	C7-1: GLU	CCTTGTGAGGCATGGT-1_SRR14252354	0	0	0	0	0	0
-3.78869	2.49539	C7-1: GLU	CCTTGTGAGGCTCAAG-1_SRR14252354	0	0	0	0	0	0
3.80996	-2.03656	C7-1: GLU	CCTTGTGGTTAGGCTT-1_SRR14252354	0	0	0	0	0	0
3.24447	0.682779	C7-1: GLU	CCTTGTGTCCTCATAT-1_SRR14252354	0	0	0	1.36017	0	0
-1.03349	3.64845	C7-1: GLU	CCTTTGGAGCAGGGAG-1_SRR14252354	0	0	0	1.57332	0	1.0686
-0.902503	3.84795	C7-1: GLU	CCTTTGGGTATCTCGA-1_SRR14252354	0	1.82918	0	0	0	0
3.55136	0.543737	C7-1: GLU	CGAAGGATCCTGTACC-1_SRR14252354	0	0	0	0	0	0
-0.925246	8.05299	C7-1: GLU	CGAAGTTAGACGCCAA-1_SRR14252354	0	0	0	1.35099	1.35099	0
-1.31201	1.23079	C7-1: GLU	CGAAGTTGTTACGGAG-1_SRR14252354	0	0	0	2.36492	0	0
-1.39253	4.2793	C7-1: GLU	CGAATTGTCCAGCTCT-1_SRR14252354	0	0	0	0	0	0
-2.0486	0.884923	C7-1: GLU	CGACAGCCATGACACT-1_SRR14252354	0	0	0	0	0	0
0.73784	-0.516794	C7-1: GLU	CGACAGCGTGCCAAGA-1_SRR14252354	0	0	0	0	0	0
1.58459	4.14741	C7-1: GLU	CGACAGCGTTAACCTG-1_SRR14252354	0	0	0	0	0	0
4.9366	-0.205511	C7-1: GLU	CGAGAAGGTCCCTGAG-1_SRR14252354	0	0	0	1.83498	0	0
2.30703	-1.70488	C7-1: GLU	CGAGAAGTCATGCCAA-1_SRR14252354	0	0	0	1.89746	0	0
2.04882	-1.5176	C7-1: GLU	CGAGGAAAGTCCGCGT-1_SRR14252354	0	0	0	0	0	0
4.34683	-0.784423	C7-1: GLU	CGAGGAACATTCAGCA-1_SRR14252354	0	0	0	1.92796	0	0
-2.56221	2.26973	C7-1: GLU	CGAGGAAGTGAGTTTC-1_SRR14252354	0	1.71261	0	0	0	1.71261
-2.51547	3.88665	C7-1: GLU	CGAGGAAGTTGAGTCT-1_SRR14252354	0	0	0	0	0	0
-2.8675	0.168516	C7-1: GLU	CGAGGCTAGGACCCAA-1_SRR14252354	0	0	0	0	0	0
-0.986225	4.4502	C7-1: GLU	CGAGGCTTCATAAGGA-1_SRR14252354	0	0	0	1.63754	0	0
-0.707826	4.09432	C7-1: GLU	CGAGGCTTCGCTCATC-1_SRR14252354	0	0	0	0	0	0
2.20756	-2.18226	C7-1: GLU	CGAGTGCTCCGTATAG-1_SRR14252354	0	0	0	0	0	0
4.91947	-2.63064	C7-1: GLU	CGAGTGCTCTTGCGCT-1_SRR14252354	0	0	0	0	0	0
-1.3385	8.42725	C7-1: GLU	CGAGTTAAGGACACTG-1_SRR14252354	0	0	0	0	0	0
3.51169	1.12435	C7-1: GLU	CGAGTTACAGAAGCTG-1_SRR14252354	0	1.68451	0	1.68451	2.2803	0
4.81089	0.671807	C7-1: GLU	CGAGTTAGTTCATCTT-1_SRR14252354	0	0	0	0	0	0
-2.39737	3.85026	C7-1: GLU	CGAGTTATCGGACGTC-1_SRR14252354	0	1.08858	0	1.59739	0	0
-3.42578	3.17889	C7-1: GLU	CGAGTTATCTGGGCAC-1_SRR14252354	0	0	0	1.49735	0	0
4.07429	-1.46555	C7-1: GLU	CGATCGGCAAGACCGA-1_SRR14252354	0	0	0	1.79846	0	0
-2.84921	3.88177	C7-1: GLU	CGATCGGCAGGAGGTT-1_SRR14252354	0	0	0	2.5855	0	0
-0.0292015	1.31917	C7-1: GLU	CGATCGGGTGGTTTAC-1_SRR14252354	0	0	0	2.11767	1.23467	0
2.6847	-0.974349	C7-1: GLU	CGATCGGTCAGGAAAT-1_SRR14252354	0	1.70963	0	0	0	0
1.29255	-1.26723	C7-1: GLU	CGATCGGTCCGATGCG-1_SRR14252354	0	0	0	0	0	0
-2.79798	3.82253	C7-1: GLU	CGATGCGAGCTCATAC-1_SRR14252354	0	0	0	0	0	0
-5.65988	-1.28602	C7-1: GLU	CGATGCGGTAGATCCT-1_SRR14252354	0	1.63521	0	2.59463	0	0
3.28848	2.81785	C7-1: GLU	CGCAGGTAGTCTGTAC-1_SRR14252354	0	0	0	1.33612	0	1.88836
-2.44411	1.57779	C7-1: GLU	CGCAGGTGTCGCGGTT-1_SRR14252354	0	0	0	0	0	0
-0.0439675	1.6773	C7-1: GLU	CGCATAACAATTCTCT-1_SRR14252354	0	0	0	0	0	0
2.84159	-0.110469	C7-1: GLU	CGCATAAGTGCCGTTG-1_SRR14252354	0	0	0	0	0	0
-1.38935	0.439153	C7-1: GLU	CGCATAATCATCACCC-1_SRR14252354	0	0	0	0	0	0
3.69603	0.308834	C7-1: GLU	CGCATGGAGCTCACTA-1_SRR14252354	0	0	0	1.69823	0	1.17315
3.61701	-0.320019	C7-1: GLU	CGCATGGGTCTACGAT-1_SRR14252354	0	0	0	0	0	0
-0.642001	3.77238	C7-1: GLU	CGCATGGTCCTGTTGC-1_SRR14252354	0	0	0	1.89963	0	0
-1.32091	4.25405	C7-1: GLU	CGCCAGACATTGAGCT-1_SRR14252354	0	0	0	0	0	0
-4.0462	3.18269	C7-1: GLU	CGCCAGAGTCCGGCAT-1_SRR14252354	0	0	0	0	0	0
4.74738	-0.104985	C7-1: GLU	CGCCAGAGTGAGATAT-1_SRR14252354	0	0	0	0	0	0
-1.66571	1.11435	C7-1: GLU	CGCCAGATCCGTGTAA-1_SRR14252354	0	0	0	0	0	0
1.03922	1.72923	C7-1: GLU	CGCCATTCACCTGAAT-1_SRR14252354	0	0	0	1.86218	0	0
-2.02373	8.80401	C7-1: GLU	CGCCATTCACGGCCAT-1_SRR14252354	0	0	0	0	0	0
3.30749	1.27052	C7-1: GLU	CGCGTGAAGGTTTACC-1_SRR14252354	0	0	0	1.42709	0	0
3.61508	-0.943821	C7-1: GLU	CGCGTGATCAAAGAAC-1_SRR14252354	0	2.17548	0	2.17548	0	0
-3.2785	3.08602	C7-1: GLU	CGCGTGATCCCTCGTA-1_SRR14252354	0	0	0	0	0	0
2.72088	-0.798054	C7-1: GLU	CGCGTGATCGCGTGAC-1_SRR14252354	1.34424	0	0	0	1.34424	1.34424
-2.58397	3.72933	C7-1: GLU	CGCGTGATCGGTGTAT-1_SRR14252354	0	0	0	2.62141	0	0
2.74139	0.362209	C7-1: GLU	CGGAACCAGAGCATAT-1_SRR14252354	0	0	0	2.67081	0	0
-3.48965	2.99592	C7-1: GLU	CGGAACCAGGAAAGAC-1_SRR14252354	0	0	0	1.27369	0	0
2.56435	-0.754089	C7-1: GLU	CGGAACCGTCATCCCT-1_SRR14252354	0	0	0	0	0	2.9243
3.72955	0.723272	C7-1: GLU	CGGAATTGTGCAATAA-1_SRR14252354	0	1.45616	0	2.38586	0	0
-0.983197	0.964223	C7-1: GLU	CGGAATTGTGCGCTCA-1_SRR14252354	0	2.1446	0	1.5622	0	0
-0.132162	3.35057	C7-1: GLU	CGGAATTGTGTCGCTG-1_SRR14252354	0	0	0	1.96686	0	0
5.17994	-0.905778	C7-1: GLU	CGGACACCAGTGCGCT-1_SRR14252354	0	0	0	1.84001	0	0
1.23257	0.272971	C7-1: GLU	CGGAGAAAGTCGCGAA-1_SRR14252354	0	0	0	1.79678	2.40337	0
-2.00479	8.78393	C7-1: GLU	CGGAGAAAGTTTCAGC-1_SRR14252354	0	0	0	0	0	0
-0.959436	3.57658	C7-1: GLU	CGGAGAACAGGGAGAG-1_SRR14252354	0	0	0	1.70299	0	0
-3.89993	3.41441	C7-1: GLU	CGGAGAACATGGAAGC-1_SRR14252354	0	1.6813	0	0	0	1.6813
-1.0946	0.951355	C7-1: GLU	CGGAGAAGTTCTCACC-1_SRR14252354	0	0	0	0	0	0
1.40429	1.16436	C7-1: GLU	CGGAGAATCAAGATAG-1_SRR14252354	0	1.4093	0	0	0	0
-0.573256	1.84346	C7-1: GLU	CGGAGAATCGGCCTTT-1_SRR14252354	0	0	0	1.42087	0	0
3.21421	1.23065	C7-1: GLU	CGGCAGTAGCGCCCAT-1_SRR14252354	0	0	0	2.49412	0	0
-1.92389	1.19245	C7-1: GLU	CGGCAGTCATTCTCTA-1_SRR14252354	0	0	0	0	0	0
2.21879	-2.18553	C7-1: GLU	CGGGACTCAGTGGGTA-1_SRR14252354	0	0	0	2.14128	0	1.55923
2.84203	2.77116	C7-1: GLU	CGGGACTGTAGTCGTT-1_SRR14252354	0	0	0	0	0	0
5.53782	-1.19263	C7-1: GLU	CGGGACTTCGCGATCG-1_SRR14252354	0	1.40372	0	0	0	0
1.11717	0.420719	C7-1: GLU	CGGGCATAGAACAAGG-1_SRR14252354	1.40026	0	0	1.96185	0	1.40026
4.51977	0.637203	C7-1: GLU	CGGGCATAGACATGCG-1_SRR14252354	0	0	0	0	0	0
-1.28221	0.00958154	C7-1: GLU	CGGGCATAGATTGACA-1_SRR14252354	0	0	0	0	0	0
5.0172	-0.0543156	C7-1: GLU	CGGGCATTCGTGAGAG-1_SRR14252354	0	0	0	2.26973	0	0
1.95556	2.41414	C7-1: GLU	CGGGTCACAATGAACA-1_SRR14252354	0	0	0	1.81548	0	0
-1.91982	8.64332	C7-1: GLU	CGGGTCACATCAGCAT-1_SRR14252354	0	0	0	2.69159	0	0
-1.4228	-0.0683268	C7-1: GLU	CGGGTCAGTCGGCCTA-1_SRR14252354	0	0	0	2.18453	0	0
4.34666	0.670299	C7-1: GLU	CGGGTCATCCGAGGCT-1_SRR14252354	0	1.38637	0	0	1.38637	0
-2.37114	1.6445	C7-1: GLU	CGGGTGTAGCTCTTCC-1_SRR14252354	0	1.59082	0	2.17652	0	0
-0.811419	4.25437	C7-1: GLU	CGGTCAGAGAGTATAC-1_SRR14252354	0	0	0	0	0	0
-3.86683	2.31937	C7-1: GLU	CGGTCAGAGTTGCCTA-1_SRR14252354	0	0	0	0	0	0
-2.05431	8.81624	C7-1: GLU	CGGTCAGTCGGACCAC-1_SRR14252354	0	0	0	1.53251	0	0
-2.62034	0.156481	C7-1: GLU	CGTAAGTAGGGTACAC-1_SRR14252354	0	0	0	0	1.31661	1.31661
2.85521	-0.639454	C7-1: GLU	CGTAAGTCAAAGGCGT-1_SRR14252354	0	0	0	0	0	0
6.48064	-8.50039	C7-1: GLU	CGTAAGTTCGGCAGTC-1_SRR14252354	0	0	0	0	0	0
-3.89304	2.82949	C7-1: GLU	CGTAATGAGACCAACG-1_SRR14252354	0	2.20007	0	0	0	0
1.81361	-1.57807	C7-1: GLU	CGTAATGGTAGATTAG-1_SRR14252354	0	0	0	2.07765	0	0
4.01271	-0.895561	C7-1: GLU	CGTAATGTCGAACCAT-1_SRR14252354	0	0	0	0	0	0
-3.09678	2.68646	C7-1: GLU	CGTAGTAAGGTCATCT-1_SRR14252354	0	0	0	0	0	0
-2.51494	4.77955	C7-1: GLU	CGTAGTACAAAGACTA-1_SRR14252354	0	0	0	0	0	0
-1.53569	4.94666	C7-1: GLU	CGTAGTACAAGTGGTG-1_SRR14252354	0	1.76277	0	0	0	0
-1.66376	0.214179	C7-1: GLU	CGTAGTACACGCGGTT-1_SRR14252354	0	0	0	0	0	1.56012
2.19753	2.65937	C7-1: GLU	CGTCAAAAGAAGCGAA-1_SRR14252354	0	0	0	2.0844	0	0
-0.213823	1.31675	C7-1: GLU	CGTCCATCACAGAGCA-1_SRR14252354	0	0	0	0	0	2.28188
-1.40166	-0.0598518	C7-1: GLU	CGTCCATCACTAGGTT-1_SRR14252354	1.81462	0	0	0	0	0
0.758363	-0.775121	C7-1: GLU	CGTCCATCAGAGAAAG-1_SRR14252354	0	0	0	1.7311	0	0
-1.66504	0.204574	C7-1: GLU	CGTGAATAGGGTACGT-1_SRR14252354	0	0	0	0	0	0
1.20123	3.56946	C7-1: GLU	CGTGATAGTATAGGGC-1_SRR14252354	0	1.35717	0	0	0	0
-2.34857	1.97161	C7-1: GLU	CGTGATAGTCGTCGGT-1_SRR14252354	0	0	0	1.08623	0	0
-1.99688	8.71032	C7-1: GLU	CGTGCTTGTGCCGGTT-1_SRR14252354	0	0	0	0	0	0
3.08235	0.48412	C7-1: GLU	CGTGCTTTCGAATGCT-1_SRR14252354	1.37589	0	0	0	0	0
3.95596	-1.5153	C7-1: GLU	CGTGCTTTCTATACTC-1_SRR14252354	0	0	0	1.58978	0	0.833299
-2.91959	2.76244	C7-1: GLU	CGTGTCTAGTCCCGGT-1_SRR14252354	0	0	0	0	0	0
0.700549	0.389486	C7-1: GLU	CGTGTCTGTCAGTCCG-1_SRR14252354	0	0	0	1.21215	1.74422	0
2.29842	-2.05719	C7-1: GLU	CGTGTCTGTCATCCCT-1_SRR14252354	0	0	0	0	1.50466	0
-2.05659	8.90181	C7-1: GLU	CGTTAGAAGGGATGTC-1_SRR14252354	0	0	0	1.72957	0	0
-3.16895	2.99648	C7-1: GLU	CGTTAGACATGGAGAC-1_SRR14252354	0	0	0	0	0	0
-0.659449	4.2195	C7-1: GLU	CGTTAGAGTCCAACGC-1_SRR14252354	0	0	0	0	0	0
2.6933	0.497112	C7-1: GLU	CGTTAGATCGATACGT-1_SRR14252354	0	0	0	0	0	0
-3.06304	0.919059	C7-1: GLU	CGTTCTGAGATGTTAG-1_SRR14252354	0	0	0	0	0	0
3.17656	-1.23401	C7-1: GLU	CGTTCTGCAAAGGGCT-1_SRR14252354	0	0	0	0	0	0
-2.96875	1.55561	C7-1: GLU	CGTTGGGAGTATAACG-1_SRR14252354	0	0	0	2.18838	0	1.60149
-0.360507	-0.739438	C7-1: GLU	CGTTGGGCAACCGCCA-1_SRR14252354	0	0	0	1.70409	0	0
-2.85085	0.681225	C7-1: GLU	CTAACCCAGAGTTGAT-1_SRR14252354	0	0	0	0	0	0
5.22606	-0.84085	C7-1: GLU	CTAACCCCAGCATCTA-1_SRR14252354	0	0	0	1.86864	1.86864	1.31901
2.74313	-1.33216	C7-1: GLU	CTAACCCCAGGAAGTC-1_SRR14252354	0	0	0	0	0	0
3.98904	-2.04255	C7-1: GLU	CTAACCCGTCTTACTT-1_SRR14252354	0	0	0	0	0	0
-3.70778	3.34029	C7-1: GLU	CTAACTTAGGTAGTAT-1_SRR14252354	0	0	0	2.10438	0	1.52628
-1.30157	3.50333	C7-1: GLU	CTAAGTGCAGATTAAG-1_SRR14252354	0	0	0	0	0	0
-0.603524	-12.6578	C7-1: GLU	CTAAGTGGTCAACCTA-1_SRR14252354	0	2.32152	0	0	0	0
2.22627	-2.20874	C7-1: GLU	CTAAGTGGTGCGGATA-1_SRR14252354	0	0	0	1.3848	0	0
3.04933	0.00805301	C7-1: GLU	CTAAGTGTCAGATGCT-1_SRR14252354	0	0	0	0	0	0
0.753514	-0.716203	C7-1: GLU	CTACAGAAGCGCTGAA-1_SRR14252354	0	0	0	1.46531	0	0
-0.991254	0.625424	C7-1: GLU	CTACAGAGTCTTACTT-1_SRR14252354	0	0	0	0	0	0
-1.00578	1.25294	C7-1: GLU	CTACAGATCAACCTTT-1_SRR14252354	0	0	0	0	0	1.725
-3.40797	3.79698	C7-1: GLU	CTACAGATCAATCTCT-1_SRR14252354	0	0	0	1.81591	0	0
-0.300381	1.93398	C7-1: GLU	CTACAGATCCTACCAC-1_SRR14252354	0	0	0	1.54893	0	0
2.92316	-0.464193	C7-1: GLU	CTACATTAGCGTTACT-1_SRR14252354	0	0	0	0	0	0
0.126902	0.0265265	C7-1: GLU	CTACATTCATCGATAC-1_SRR14252354	0	0	0	0	0	0
2.21802	-2.16981	C7-1: GLU	CTACATTGTCCCGCAA-1_SRR14252354	0	0	0	0	0	0
4.59675	-2.35081	C7-1: GLU	CTACATTTCGAGCACC-1_SRR14252354	0	0	0	1.22763	0	1.22763
3.87285	-0.347182	C7-1: GLU	CTACCCAAGGGTACAC-1_SRR14252354	0	0	0	2.20365	0	0
-2.88405	2.57709	C7-1: GLU	CTACCCAGTCGTTTCC-1_SRR14252354	0	0	0	1.56325	0	0
-2.17414	1.8848	C7-1: GLU	CTACCCAGTGACTAAA-1_SRR14252354	0	0	0	0	0	0
-2.48643	0.480406	C7-1: GLU	CTACCCATCTAGTGTG-1_SRR14252354	1.20474	0	0	1.73551	0	0
-1.88967	1.10817	C7-1: GLU	CTACCCATCTTCCGTG-1_SRR14252354	0	0	0	0	1.75403	0
-1.33056	1.70911	C7-1: GLU	CTACCTGAGATTCGAA-1_SRR14252354	1.09133	0	0	1.6007	0	0
-1.17758	3.98783	C7-1: GLU	CTACCTGCACCCATAA-1_SRR14252354	0	1.74461	0	1.74461	0	0
-1.51104	5.38917	C7-1: GLU	CTACGGGGTAATTAGG-1_SRR14252354	0	0	0	0	0	0
3.93837	-0.208053	C7-1: GLU	CTACTATAGCGTTAGG-1_SRR14252354	0	0	0	1.25743	0	0
-2.83251	0.241946	C7-1: GLU	CTACTATGTATCTTCT-1_SRR14252354	0	0	0	0	0	0
-2.16088	2.44203	C7-1: GLU	CTAGACAAGAGTGACC-1_SRR14252354	0	0	0	0	0	0
-0.33838	-0.72026	C7-1: GLU	CTAGACAAGATGTTAG-1_SRR14252354	0	0	0	2.3482	0	0
-3.66787	2.4838	C7-1: GLU	CTAGACACACGCTGTG-1_SRR14252354	0	0	0	0	0	0
5.12266	0.960085	C7-1: GLU	CTAGACAGTACAAACA-1_SRR14252354	0	2.13698	0	0	0	0
1.52996	-0.695217	C7-1: GLU	CTAGACATCATTGCGA-1_SRR14252354	0	0	0	0	0	0
1.17566	0.394644	C7-1: GLU	CTAGACATCTAGTGAC-1_SRR14252354	0	0	0	1.38614	0	0
2.49162	0.191165	C7-1: GLU	CTAGACATCTTACCGC-1_SRR14252354	0	1.89891	0	0	0	0
3.36774	-1.56613	C7-1: GLU	CTAGGTACAGCAGATG-1_SRR14252354	0	0	0	1.56939	0	0
3.46241	0.263586	C7-1: GLU	CTAGGTACAGTCGAGA-1_SRR14252354	0	0	0	2.47431	0	0
2.81226	-2.30926	C7-1: GLU	CTAGGTAGTCAGTTTG-1_SRR14252354	0	0	0	2.04837	0	0
1.93588	-1.49448	C7-1: GLU	CTATAGGGTAGTTCCA-1_SRR14252354	0	0	0	0	0	0
0.863971	1.14545	C7-1: GLU	CTATAGGGTGGCGCTT-1_SRR14252354	0	0	0	2.05983	0	1.48666
2.34857	-2.04717	C7-1: GLU	CTATCCGAGTCTCGTA-1_SRR14252354	0	0	0	0	0	1.28096
-1.08676	3.48242	C7-1: GLU	CTATCCGCAAGGCCTC-1_SRR14252354	0	0	0	1.50221	0	1.50221
4.33802	0.929586	C7-1: GLU	CTATCCGCAGCGTGAA-1_SRR14252354	0	0	0	0	0	0
1.45072	3.86479	C7-1: GLU	CTATCCGGTCCCGTGA-1_SRR14252354	0	0	0	1.42134	1.42134	0
-2.38981	1.6806	C7-1: GLU	CTATCCGGTCGAACGA-1_SRR14252354	0	0	0	0	0	0
-1.57411	5.48356	C7-1: GLU	CTATCCGGTTCTCTCG-1_SRR14252354	0	2.0248	0	2.0248	0	0
4.09431	-1.74272	C7-1: GLU	CTATCTAAGGCGCTCT-1_SRR14252354	0	0	0	1.25169	0	0
-2.58847	3.8684	C7-1: GLU	CTATCTATCAATGTCG-1_SRR14252354	0	0	0	2.81385	0	0
-1.92414	3.85533	C7-1: GLU	CTCAACCCAAATGAAC-1_SRR14252354	0	0	0	0	0	0.998998
-0.870484	-13.0855	C7-1: GLU	CTCAACCTCAGACAAA-1_SRR14252354	0	0	0	0	0	0
-1.51584	3.48064	C7-1: GLU	CTCAAGACACGTCATA-1_SRR14252354	0	0.938892	0	0	0	0
3.49109	-2.20274	C7-1: GLU	CTCAAGACATCGTCCT-1_SRR14252354	0	0	0	1.48958	0	0
0.731016	-1.35734	C7-1: GLU	CTCACTGAGTCTGGAG-1_SRR14252354	0	0	0	0	0	0
0.750562	-0.0514301	C7-1: GLU	CTCACTGCAGCGCGTT-1_SRR14252354	0	0	0	1.70043	0	0
4.79837	-0.267938	C7-1: GLU	CTCACTGGTACGATGG-1_SRR14252354	0	0	0	1.34215	0	0
-4.1339	2.52498	C7-1: GLU	CTCACTGGTTATGACC-1_SRR14252354	0	0	0	0	0	0
5.11817	-1.55728	C7-1: GLU	CTCAGAAAGAAGCGAA-1_SRR14252354	0	0	0	2.67802	0	0
3.03771	0.45965	C7-1: GLU	CTCAGAATCACTGATG-1_SRR14252354	0	0	0	0	0	0
5.01639	-0.0494632	C7-1: GLU	CTCAGGGGTGGTAATA-1_SRR14252354	0	0	0	1.25635	0	0
2.25631	-2.15383	C7-1: GLU	CTCAGGGTCGAAGCCC-1_SRR14252354	0	0	0	0	0	0
-1.76547	5.64298	C7-1: GLU	CTCAGTCGTACTAACC-1_SRR14252354	0	0	0	0	0	0
-1.94325	0.706702	C7-1: GLU	CTCAGTCGTCAGGTGA-1_SRR14252354	0	0	0	0	0	0
-3.00681	0.315187	C7-1: GLU	CTCAGTCGTCTAATCG-1_SRR14252354	0	0	0	2.21903	0	0
-1.13757	3.63358	C7-1: GLU	CTCATCGAGGGTTAAT-1_SRR14252354	0	0	0	0	1.4534	0
2.77061	-0.321199	C7-1: GLU	CTCATCGCATGCAGCC-1_SRR14252354	0	0	0	0	0	0
1.09053	0.421234	C7-1: GLU	CTCATGCAGCAGGCAT-1_SRR14252354	0	0	0	2.38169	0	0
2.3907	-5.1352	C7-1: GLU	CTCATGCAGGAAGTGA-1_SRR14252354	0	0	0	0	0	0
-2.12806	1.25785	C7-1: GLU	CTCATGCAGGTGCTTT-1_SRR14252354	0	0	0	0	0	0
-3.92426	3.60368	C7-1: GLU	CTCATGCCACGGTGAA-1_SRR14252354	1.52599	0	0	1.52599	0	0
-2.52574	4.76644	C7-1: GLU	CTCATTACAAGCGATG-1_SRR14252354	0	0	0	1.37611	0	0
1.52171	-0.358881	C7-1: GLU	CTCATTAGTTAGGCTT-1_SRR14252354	0	0	0	0	0	0
-1.70767	5.65016	C7-1: GLU	CTCATTATCTCCTACG-1_SRR14252354	0	0	0	0	1.50958	0
5.19476	-0.812866	C7-1: GLU	CTCCAACAGTTTCGGT-1_SRR14252354	0	0	0	0	0	0
-3.89234	2.2034	C7-1: GLU	CTCCAACGTAATCAAG-1_SRR14252354	1.26724	0	0	0	0	0
3.42499	-0.978012	C7-1: GLU	CTCCACATCAGGTAAA-1_SRR14252354	1.66166	0	0	0	0	0
2.16386	-1.66344	C7-1: GLU	CTCCATGAGGAGAATG-1_SRR14252354	0	0	0	0	0	0
-2.82847	3.50291	C7-1: GLU	CTCCATGAGTGGAATT-1_SRR14252354	0	0	0	1.51649	0	0
5.16556	0.989104	C7-1: GLU	CTCCCAAAGGATAATC-1_SRR14252354	0	0	0	1.96554	0	0
-4.11008	2.55797	C7-1: GLU	CTCCCAAAGTTGCTGT-1_SRR14252354	0	0	0	0	0	1.38055
-1.70363	4.47695	C7-1: GLU	CTCCCAAGTGAATATG-1_SRR14252354	0	1.21398	0	1.74637	0	0
1.50771	4.03661	C7-1: GLU	CTCCCAATCGATTCCC-1_SRR14252354	0	1.40767	0	0	0	0
2.83193	0.186393	C7-1: GLU	CTCCCTCAGAGTCGAC-1_SRR14252354	0	0	0	0	0	0
-2.72382	2.66139	C7-1: GLU	CTCCCTCCACCCTGAG-1_SRR14252354	0	0	0	0	0	0
-2.23902	2.55134	C7-1: GLU	CTCCCTCGTCTCCCTA-1_SRR14252354	0	0	0	0	0	0
0.0486599	-0.358709	C7-1: GLU	CTCCGATAGTCACTGT-1_SRR14252354	0	0	0	0	0	0
-2.22676	0.553168	C7-1: GLU	CTCCGATCAGAGTTCT-1_SRR14252354	0	0	0	1.31183	0	1.31183
-2.65185	1.42845	C7-1: GLU	CTCCGATGTCACATTG-1_SRR14252354	0	0	0	1.55362	0	0
-3.97239	3.50931	C7-1: GLU	CTCCGATGTCACCGAC-1_SRR14252354	0	0	0	0	0	0
-2.08589	1.79784	C7-1: GLU	CTCCGATGTTACAGCT-1_SRR14252354	0	0	0	0	0	0
-3.67049	3.21579	C7-1: GLU	CTCCGATGTTCAAAGA-1_SRR14252354	0	0	0	0	0	0
4.9998	-0.143388	C7-1: GLU	CTCCGATTCAAAGCCT-1_SRR14252354	1.45692	0	0	0	0	0
0.814093	-1.27014	C7-1: GLU	CTCCTCCTCCTCTTTC-1_SRR14252354	0	1.91108	0	1.91108	0	0
1.95497	-1.60541	C7-1: GLU	CTCCTCCTCGCCAACG-1_SRR14252354	0	0	0	0	0	0
4.29938	-2.84555	C7-1: GLU	CTCCTCCTCTGCTCTG-1_SRR14252354	0	0	0	0	0	1.6149
1.56841	-0.421638	C7-1: GLU	CTCCTTTAGGCGACAT-1_SRR14252354	0	0	0	0	0	0
-2.58475	3.88227	C7-1: GLU	CTCCTTTGTCGCTCGA-1_SRR14252354	0	0	0	1.35077	0	0
5.2976	-0.840867	C7-1: GLU	CTCGAGGCAACCTATG-1_SRR14252354	0	0	0	1.20197	0	0
-0.314275	-0.775531	C7-1: GLU	CTCGAGGCAATCCTTT-1_SRR14252354	0	0	0	1.6309	0	1.11653
4.77066	-0.703885	C7-1: GLU	CTCGAGGCAGTGTGGA-1_SRR14252354	0	1.45793	0	1.45793	0	0
0.75431	-1.53315	C7-1: GLU	CTCGAGGGTACAGTCT-1_SRR14252354	0	0	0	1.89146	1.33882	0
-2.31485	4.74914	C7-1: GLU	CTCGAGGGTCTGATCA-1_SRR14252354	0	0	0	0	0	0
-1.22955	3.60726	C7-1: GLU	CTCGAGGTCGCTCATC-1_SRR14252354	0	0	0	1.7843	0	0
3.16499	0.119105	C7-1: GLU	CTCGAGGTCGTTCAGA-1_SRR14252354	0	0	0	0	0	0
1.12616	-1.42754	C7-1: GLU	CTCTCAGGTATCGAAA-1_SRR14252354	0	0	0	0	0	0
-1.13162	3.49942	C7-1: GLU	CTCTCAGTCGTCGACG-1_SRR14252354	0	0	0	0	0	0
-1.77039	1.12785	C7-1: GLU	CTCTCGAGTGCACAAG-1_SRR14252354	0	0	0	0	0	0
-3.86275	2.8054	C7-1: GLU	CTCTCGATCGCCGAAC-1_SRR14252354	0	0	0	2.15938	0	0
-1.06953	3.70949	C7-1: GLU	CTCTCGATCTGGCCTT-1_SRR14252354	0	1.20278	0	1.7332	0	0
-1.3228	3.64072	C7-1: GLU	CTCTGGTAGAACAGGA-1_SRR14252354	0	0	0	0	0	0
-0.69588	4.5818	C7-1: GLU	CTCTGGTAGCGAGTAC-1_SRR14252354	0	0	0	0	1.25455	0
-3.92909	3.11534	C7-1: GLU	CTCTGGTAGGATATAC-1_SRR14252354	0	0	0	0	0	0
-2.28881	0.442378	C7-1: GLU	CTCTGGTGTGTATCCA-1_SRR14252354	0	1.24584	0	1.78368	0	0
-3.34386	2.76496	C7-1: GLU	CTCTGGTTCAATCAGC-1_SRR14252354	0	0	0	0	0	0
3.95232	0.805928	C7-1: GLU	CTCTGGTTCACTGCTC-1_SRR14252354	0	0	0	1.27797	0	0
-2.44849	1.95559	C7-1: GLU	CTCTGGTTCGCTGTTC-1_SRR14252354	0	1.45214	0	1.45214	0	1.45214
-4.04064	3.61639	C7-1: GLU	CTGAATGAGCATGATA-1_SRR14252354	0	0	0	1.43484	1.43484	0
-2.61502	2.13436	C7-1: GLU	CTGAATGAGTCTGTAC-1_SRR14252354	0	0	0	0	0	0
4.03728	-2.42425	C7-1: GLU	CTGAATGGTGTCATCA-1_SRR14252354	0	0	0	0	0	0
-1.94776	8.61805	C7-1: GLU	CTGAATGTCCATGATG-1_SRR14252354	0	0	0	1.33385	0	0
-1.33285	1.89746	C7-1: GLU	CTGAGCGAGGCCACTC-1_SRR14252354	0	0	0	0	0	0
2.67409	0.451222	C7-1: GLU	CTGAGCGAGTGAGTGC-1_SRR14252354	0	0	0	0	0	0
4.76018	-2.83578	C7-1: GLU	CTGAGCGCAGAGTCAG-1_SRR14252354	0	0	0	0	0	0
2.60916	0.211901	C7-1: GLU	CTGAGGCAGACGACTG-1_SRR14252354	0	0	0	1.12531	0	0
4.06714	-0.891932	C7-1: GLU	CTGAGGCAGATGGTCG-1_SRR14252354	0	0	0	0	1.53052	0
4.06646	-0.277816	C7-1: GLU	CTGAGGCCACGCCAGT-1_SRR14252354	0	0	0	0	0	0
2.12335	-1.52873	C7-1: GLU	CTGAGGCCAGACTCTA-1_SRR14252354	0	0	0	1.48839	0	0
-1.93211	1.44757	C7-1: GLU	CTGAGGCGTACCAGAG-1_SRR14252354	0	0	0	0	0	0
0.761348	0.0215297	C7-1: GLU	CTGATCCAGCTGCGAA-1_SRR14252354	0	0	0	0	0	0
-2.46511	2.9101	C7-1: GLU	CTGATCCAGGTTGGAC-1_SRR14252354	0	0	0	0.987228	0	0
3.81201	-0.72146	C7-1: GLU	CTGATCCCAGTCGAGA-1_SRR14252354	0	0	0	1.28303	0	1.28303
-0.816615	3.68154	C7-1: GLU	CTGATCCTCATTTCGT-1_SRR14252354	0	0	0	1.1795	0	0
2.93026	0.856954	C7-1: GLU	CTGCAGGAGCATGCGA-1_SRR14252354	0	0	0	0	0	1.5229
-2.77074	0.278904	C7-1: GLU	CTGCAGGTCCACGAAT-1_SRR14252354	0	0	0	1.76078	0	0
-3.48436	2.43054	C7-1: GLU	CTGCAGGTCCGCAACG-1_SRR14252354	0	0	0	0	0	0
-3.07243	0.115332	C7-1: GLU	CTGCATCAGCACTCTA-1_SRR14252354	0	0	0	0	0	0
2.75167	0.0871436	C7-1: GLU	CTGCATCTCAACACCA-1_SRR14252354	0	0	0	0	0	0
1.59598	2.01713	C7-1: GLU	CTGCCATAGCCAAGCA-1_SRR14252354	0	1.97563	0	0	0	0
-0.321893	1.28733	C7-1: GLU	CTGCCATGTCCGTTTC-1_SRR14252354	0	0	0	0	0	0
3.61382	0.309878	C7-1: GLU	CTGCCATGTCGTTGCG-1_SRR14252354	0	1.63288	0	0	0	0
3.78149	0.239081	C7-1: GLU	CTGCCATGTGCGTGCT-1_SRR14252354	0	1.36233	0	0	0	0
-2.97193	3.84458	C7-1: GLU	CTGCCATTCATCCTAT-1_SRR14252354	0	0	0	0	0	0
-1.54594	5.27618	C7-1: GLU	CTGCCTAGTACGATGG-1_SRR14252354	0	0	0	1.25815	0	0
2.1746	-0.391448	C7-1: GLU	CTGCCTAGTGCCTTTC-1_SRR14252354	0	0	0	0	0	0
-3.03002	3.70729	C7-1: GLU	CTGCCTAGTTTACCAG-1_SRR14252354	0	0	0	0	0	0
2.45222	-2.00314	C7-1: GLU	CTGCGAGAGGGATCTG-1_SRR14252354	0	0	0	1.49627	0	0
4.25226	0.671657	C7-1: GLU	CTGCGAGCAAATTGGA-1_SRR14252354	0	0	0	2.04798	0	0
-0.0936683	1.35106	C7-1: GLU	CTGCGAGTCACCTTGC-1_SRR14252354	0	0	0	0	0	0
1.01567	1.72621	C7-1: GLU	CTGCGAGTCAGCGGAA-1_SRR14252354	0	0	0	0	1.24005	0
4.14209	-2.37528	C7-1: GLU	CTGCGAGTCGGCAGTC-1_SRR14252354	0	0	0	0	0	1.20704
0.494055	-1.50684	C7-1: GLU	CTGCTCAAGAGCTGCA-1_SRR14252354	0	0	0	0	0	0
-2.06995	4.23101	C7-1: GLU	CTGGACGCAATTGAAG-1_SRR14252354	0	0	0	1.60402	0	0
1.81775	1.87927	C7-1: GLU	CTGGACGCATATCGGT-1_SRR14252354	0	0	0	0	0	0
-1.90963	3.07013	C7-1: GLU	CTGGACGCATTCAGGT-1_SRR14252354	0	0	0	0	0	0
4.69617	-0.302913	C7-1: GLU	CTGGACGCATTGAAAG-1_SRR14252354	0	0	0	1.40534	0	0
-0.558036	-12.4692	C7-1: GLU	CTGGACGGTCTGTGAT-1_SRR14252354	0	0	0	0	0	0
-3.86995	3.56269	C7-1: GLU	CTGGCAGGTGTTTACG-1_SRR14252354	0	0	0	0	0	0
-3.42349	3.16108	C7-1: GLU	CTGGCAGGTTGGGACA-1_SRR14252354	0	2.14228	0	2.14228	0	0
-1.13714	2.09281	C7-1: GLU	CTGGTCTCAATGAACA-1_SRR14252354	0	0	0	0.938324	0	0.938324
-5.75338	-1.39327	C7-1: GLU	CTGGTCTGTGGTAACG-1_SRR14252354	0	0	0	0	0	0
-0.311442	1.82671	C7-1: GLU	CTGGTCTTCGTTATCT-1_SRR14252354	0	1.37899	0	0	0	0
-0.95577	3.67216	C7-1: GLU	CTGTACCAGTCTGCAT-1_SRR14252354	0	0	0	0	1.61911	0
2.8148	-0.828723	C7-1: GLU	CTGTACCGTTGTGGCC-1_SRR14252354	0	1.75442	0	2.10049	0	0
3.93391	0.791532	C7-1: GLU	CTGTACCTCATTGCCC-1_SRR14252354	0	0	0	1.36363	0	0
-3.45869	3.74167	C7-1: GLU	CTGTACCTCTGGCCTT-1_SRR14252354	0	0	0	1.07568	0	0
-3.84922	3.10399	C7-1: GLU	CTGTAGAAGCTGCGAA-1_SRR14252354	0	0	0	1.6881	0	0
-1.37091	5.36776	C7-1: GLU	CTGTATTCAGAGATTA-1_SRR14252354	0	0	0	0	1.09002	1.59912
-2.75057	0.799221	C7-1: GLU	CTGTATTGTACCGGCT-1_SRR14252354	0	0	0	0	0	0
-1.67861	-0.308814	C7-1: GLU	CTGTATTGTGGCATCC-1_SRR14252354	0	0	0	1.57332	0	0
3.43463	0.704539	C7-1: GLU	CTGTCGTCAAGTGGTG-1_SRR14252354	0	2.07308	0	0	0	0
4.86761	-0.11366	C7-1: GLU	CTGTCGTGTCTCGGGT-1_SRR14252354	0	0	0	1.28776	0	0
0.618235	-0.934588	C7-1: GLU	CTGTGAATCCTCGATC-1_SRR14252354	0	0	0	2.88355	0	0
-1.67497	1.7907	C7-1: GLU	CTGTGGGTCAGAGCGA-1_SRR14252354	0	0	0	2.04533	0	0
5.40272	-2.47964	C7-1: GLU	CTTACCGGTATAGCTC-1_SRR14252354	0	0	0	0	0	1.34529
-2.55358	4.91421	C7-1: GLU	CTTACCGGTGGTCTTA-1_SRR14252354	0	2.37194	0	0	0	0
-1.92439	5.51334	C7-1: GLU	CTTAGGAAGTGCAAAT-1_SRR14252354	0	1.3476	0	1.90157	0	0
-0.151765	1.45862	C7-1: GLU	CTTAGGAGTAGAGTTA-1_SRR14252354	0	0	0	1.6517	0	0
2.06969	-0.141108	C7-1: GLU	CTTCAATGTACCGGCT-1_SRR14252354	0	0	0	2.1638	0	0
2.0751	-1.63156	C7-1: GLU	CTTCAATGTCGAGCAA-1_SRR14252354	0	0	0	0	0	0
1.24699	0.130473	C7-1: GLU	CTTCCGACAGCGAACA-1_SRR14252354	0	0	0	0	0	0
-2.41325	-0.214153	C7-1: GLU	CTTCCGAGTACCAATC-1_SRR14252354	0	0	0	0	0	0
-1.61863	5.47189	C7-1: GLU	CTTCCGAGTAGGTAGC-1_SRR14252354	0	0	0	0	0	0
-1.71798	5.58975	C7-1: GLU	CTTCCGAGTCACCTTC-1_SRR14252354	0	0	0	0	1.5548	0
-1.99893	2.23896	C7-1: GLU	CTTCCGAGTCTTTATC-1_SRR14252354	0	0	0	0	0	0
-1.77113	8.65207	C7-1: GLU	CTTCCGATCAAAGACA-1_SRR14252354	0	0	0	0	0	0
-2.88526	1.47498	C7-1: GLU	CTTCCGATCCCGAGAC-1_SRR14252354	0	0	0	0	0	0
3.04764	-0.108162	C7-1: GLU	CTTCCTTCAACCCGCA-1_SRR14252354	0	0	0	0	0	0
-2.8827	3.44894	C7-1: GLU	CTTCCTTGTACAGCGA-1_SRR14252354	0	1.97617	0	2.33433	0	1.41282
-2.56511	4.91078	C7-1: GLU	CTTCCTTGTCAATGGG-1_SRR14252354	0	0	0	0	0	0
-2.74825	0.424331	C7-1: GLU	CTTCCTTTCAAGGAGC-1_SRR14252354	0	0	0	0	0	0
5.5941	-1.25273	C7-1: GLU	CTTCTAACACTTTAGG-1_SRR14252354	0	0	0	0	1.86817	0
-1.94031	1.33852	C7-1: GLU	CTTCTCTAGTCAGAGC-1_SRR14252354	0	0	0	0	0	0
-2.67414	1.44509	C7-1: GLU	CTTCTCTTCTTACCAT-1_SRR14252354	0	0	0	2.01422	0	0
-0.712462	3.69173	C7-1: GLU	CTTGAGAAGGGTCACA-1_SRR14252354	0	0	0	0	1.31243	1.31243
3.49247	0.185649	C7-1: GLU	CTTGAGAGTGTGACCC-1_SRR14252354	0	0	0	0	0	0
-1.35037	5.30828	C7-1: GLU	CTTGAGATCATTCGGA-1_SRR14252354	0	0	0	1.05438	0	0
-0.123259	-2.90798	C7-1: GLU	CTTGATTAGGTTACCT-1_SRR14252354	0	0	0	1.40326	0	0
-1.06863	8.17403	C7-1: GLU	CTTGATTAGTATTCCG-1_SRR14252354	0	0	0	2.08811	0	0
-2.05459	8.93386	C7-1: GLU	CTTGATTTCATGAGGG-1_SRR14252354	0	0	0	1.5902	1.08261	1.08261
1.32215	-0.931685	C7-1: GLU	CTTGATTTCGCAGTCG-1_SRR14252354	0	0	0	0	0	0
-2.60497	2.66113	C7-1: GLU	CTTTCAAAGCTTCTAG-1_SRR14252354	0	0	0	0.884039	0	0.884039
-2.04375	8.86086	C7-1: GLU	CTTTCAAGTCTTCATT-1_SRR14252354	0	0	0	0	0	0
-2.58531	1.49142	C7-1: GLU	GAAACCTAGAGAGCGG-1_SRR14252354	0	0	0	2.30891	0	0
-2.8969	-0.135215	C7-1: GLU	GAAACCTGTTCCTAAG-1_SRR14252354	0	0	0	0.904719	0	0
3.08915	-0.107857	C7-1: GLU	GAAATGAAGCTCGAAG-1_SRR14252354	0	0	0	0	0	0
0.549289	-1.32882	C7-1: GLU	GAAATGACACGTCGTG-1_SRR14252354	0	0	0	1.22152	0	0
-1.24811	4.13047	C7-1: GLU	GAAATGAGTCAAGCCC-1_SRR14252354	0	1.44417	0	1.44417	0	0
2.11741	2.42386	C7-1: GLU	GAAATGAGTTGTGCCG-1_SRR14252354	0	0	0	1.69098	0	1.16702
-2.32889	-0.252613	C7-1: GLU	GAAATGATCCATCTAT-1_SRR14252354	0	0	0	1.30278	0	0
-1.08523	3.58985	C7-1: GLU	GAACACTCAATAGTGA-1_SRR14252354	0	1.70594	0	1.70594	0	0
0.968989	-1.31644	C7-1: GLU	GAACACTCACAGTATC-1_SRR14252354	0	0	0	0	0	0
1.92468	-1.52686	C7-1: GLU	GAACACTGTGCAGTGA-1_SRR14252354	0	0	0	0	0	0
-2.0088	2.48538	C7-1: GLU	GAACGTTAGAACCGCA-1_SRR14252354	0	1.88456	0	1.88456	0	0
-2.7593	1.87134	C7-1: GLU	GAACGTTAGCTGAAGC-1_SRR14252354	0	0	0	1.34824	1.90229	0
-3.08481	2.8266	C7-1: GLU	GAACGTTGTCTGTAAC-1_SRR14252354	0	1.47694	0	0	0	1.47694
4.03261	-1.6097	C7-1: GLU	GAACGTTGTTATCTGG-1_SRR14252354	0	0	0	0	0	0
3.88089	0.366332	C7-1: GLU	GAACGTTTCCTAGCGG-1_SRR14252354	0	0	0	0	0	0
1.65769	1.86074	C7-1: GLU	GAACGTTTCGTTAGAC-1_SRR14252354	0	0	0	0	0	0
-1.06196	3.56192	C7-1: GLU	GAACTGTAGCCTGTCG-1_SRR14252354	0	0	0	1.24338	0	1.24338
-3.67954	3.07864	C7-1: GLU	GAACTGTAGCTGTTCA-1_SRR14252354	0	0	0	2.57792	1.00742	0
-1.37358	4.25644	C7-1: GLU	GAACTGTCAAAGGGCT-1_SRR14252354	0	1.50739	0	0	1.50739	0
-2.49147	4.8572	C7-1: GLU	GAACTGTGTTTACTTC-1_SRR14252354	0	0	0	1.38532	0	0
1.07127	-1.10572	C7-1: GLU	GAAGAATGTTTCGTGA-1_SRR14252354	0	0	0	0	0	0
4.04272	-1.46138	C7-1: GLU	GAAGAATTCTGAGCAT-1_SRR14252354	0	0	0	2.67592	0	0
-0.9808	7.9765	C7-1: GLU	GAAGCCCAGGGCTGAT-1_SRR14252354	0	0	0	2.25165	0	0
4.07511	-1.60459	C7-1: GLU	GAAGCCCCACAGTCCG-1_SRR14252354	0	0	0	0	0	0
2.95215	-0.22339	C7-1: GLU	GAAGCCCGTCTAACTG-1_SRR14252354	0	0	0	0	0	0
4.02069	-1.47458	C7-1: GLU	GAAGCCCGTGCGTCGT-1_SRR14252354	0	0	0	1.47045	0	0
-2.26989	1.91737	C7-1: GLU	GAAGCCCGTTCAAACC-1_SRR14252354	0	0	0	0	0	0
3.29553	-0.0311483	C7-1: GLU	GAAGCGAAGCTACAAA-1_SRR14252354	0	0	0	1.48746	1.48746	1.48746
3.83197	-2.2019	C7-1: GLU	GAAGCGAGTATGGTAA-1_SRR14252354	0	0	0	0	0	0
2.84506	0.365204	C7-1: GLU	GAAGGACAGAAACCAT-1_SRR14252354	0	0	0	1.7269	0	0
3.86615	-2.10564	C7-1: GLU	GAAGGACTCACAAGAA-1_SRR14252354	0	1.3273	0	0	0	0
-2.46748	1.80858	C7-1: GLU	GAAGGGTAGAGTCGAC-1_SRR14252354	0	0	0	0	0	0
-0.734745	4.55967	C7-1: GLU	GAAGGGTAGATTAGAC-1_SRR14252354	0	0	0	1.33303	0	0
-3.77055	3.56567	C7-1: GLU	GAAGGGTAGGAGGGTG-1_SRR14252354	0	0	0	0	0	0
4.6959	0.537554	C7-1: GLU	GAAGGGTAGGTCTACT-1_SRR14252354	0	0	0	0	0	0
-2.53393	1.44418	C7-1: GLU	GAAGGGTAGTCTAGAA-1_SRR14252354	0	0.998782	0	0	0	0
1.81809	2.03532	C7-1: GLU	GAAGGGTAGTGTACCT-1_SRR14252354	0	0	0	1.52882	0	0
-3.83854	2.87848	C7-1: GLU	GAAGGGTCAAGGCGTA-1_SRR14252354	0	0	0	0	0	0
3.60618	0.654825	C7-1: GLU	GAAGGGTTCAAGCCCG-1_SRR14252354	0	0	0	0	0	0
-2.48258	1.80725	C7-1: GLU	GAAGGGTTCTAGAGCT-1_SRR14252354	0	0	0	0.938987	0	0
-2.9167	2.907	C7-1: GLU	GAAGTAAAGGATTTAG-1_SRR14252354	0	0	0	0	0	1.34929
1.47247	3.72458	C7-1: GLU	GAAGTAACAAACTCTG-1_SRR14252354	0	0	0	2.156	0	0
-2.0563	8.50911	C7-1: GLU	GAAGTAACAGAAGCGT-1_SRR14252354	0	0	0	0	0	0
-1.34307	4.31185	C7-1: GLU	GAAGTAACAGGACTAG-1_SRR14252354	0	0	0	1.86172	0	0
2.809	0.112349	C7-1: GLU	GAAGTAATCGAGTCTA-1_SRR14252354	0	1.73608	0	0	0	0
1.80984	-1.3299	C7-1: GLU	GAAGTAATCGGTCGAC-1_SRR14252354	0	0	0	1.99404	0	0
-2.05483	8.65733	C7-1: GLU	GAATCACCAAACCATC-1_SRR14252354	0	1.57697	0	0	1.57697	1.57697
-0.344656	1.08228	C7-1: GLU	GAATCACTCTCGTCAC-1_SRR14252354	0	0	0	1.9262	1.36907	0
4.93195	0.738299	C7-1: GLU	GAATCGTTCCCAGGCA-1_SRR14252354	0	0	0	0	0	0
-1.1506	0.586599	C7-1: GLU	GACACGCCAAGAATAC-1_SRR14252354	0	1.63954	0	1.63954	0	0
4.80183	0.732434	C7-1: GLU	GACACGCCAAGTATCC-1_SRR14252354	0	0	0	2.46951	0	0
0.698396	-1.44648	C7-1: GLU	GACACGCCACGCACCA-1_SRR14252354	0	0	0	0	0	0
2.73504	-0.569421	C7-1: GLU	GACAGCCAGGAACGCT-1_SRR14252354	0	0	0	0	0	0
-3.52139	3.296	C7-1: GLU	GACAGCCTCCGTAATG-1_SRR14252354	0	0	0	0	0	0
-2.55581	2.25736	C7-1: GLU	GACATCAAGACTAAGT-1_SRR14252354	0	0	0	0	0	0
-1.99901	8.76262	C7-1: GLU	GACATCACATCAGCGC-1_SRR14252354	0	1.34424	0	0	0	0
-3.30379	3.8523	C7-1: GLU	GACATCATCCTGTTAT-1_SRR14252354	0	0	0	2.15972	0	0
-1.78223	3.13278	C7-1: GLU	GACCAATCAACCCGCA-1_SRR14252354	0	0	0	0	0	0
-0.956941	4.2535	C7-1: GLU	GACCAATCACAAAGCG-1_SRR14252354	0	0	0	0	0	0
0.760562	-0.666165	C7-1: GLU	GACCAATCACATGGTT-1_SRR14252354	0	0	0	0	0	0
-1.06361	3.47028	C7-1: GLU	GACCCAGAGACATGCG-1_SRR14252354	0	0	0	2.34081	0	0
-0.184307	-6.2354	C7-1: GLU	GACCCAGCAAGTGGTG-1_SRR14252354	0	0	0	0	0	0
4.99458	-0.105402	C7-1: GLU	GACCCAGCAGGCACTC-1_SRR14252354	0	0	0	0	0	1.28492
-3.32165	4.0894	C7-1: GLU	GACCCAGGTGCGGCTT-1_SRR14252354	0	0	0	1.5014	1.5014	0
-2.68711	4.53566	C7-1: GLU	GACCGTGAGCCATATC-1_SRR14252354	0	1.14173	0	1.66097	0	0
-2.09436	8.76866	C7-1: GLU	GACCGTGGTCAGGTGA-1_SRR14252354	0	0	0	2.26392	1.35417	0
-3.8914	3.23813	C7-1: GLU	GACCGTGTCCGCTTAC-1_SRR14252354	0	0	0	2.15566	0	0
-2.58379	4.93094	C7-1: GLU	GACCGTGTCCGTATGA-1_SRR14252354	0	1.82502	0	0	0	0
-2.07728	8.70562	C7-1: GLU	GACCGTGTCGCAGTCG-1_SRR14252354	0	0	0	0	0	0
-0.878484	-0.867563	C7-1: GLU	GACCGTGTCTGCGGGT-1_SRR14252354	0	0	0	0	0	1.36776
3.25414	-0.0920929	C7-1: GLU	GACCTTCAGCCGCTTG-1_SRR14252354	0	0	0	0	0	0
-2.38865	2.83425	C7-1: GLU	GACCTTCGTCATCCCT-1_SRR14252354	0	0	0	1.51041	0	0
-2.90969	-0.203151	C7-1: GLU	GACGCTGAGAGGGCGA-1_SRR14252354	0	0	0	1.62138	1.10858	1.10858
-1.61645	1.07239	C7-1: GLU	GACGTTAAGCCAGACA-1_SRR14252354	0	0	0	0	0	0
-0.422294	1.75147	C7-1: GLU	GACGTTACACCGCTAG-1_SRR14252354	0	0	0	0	0	0
-1.73452	1.19786	C7-1: GLU	GACTATGTCAAGCCGC-1_SRR14252354	0	0	0	1.86817	0	0
-2.60342	4.58227	C7-1: GLU	GACTATGTCCCAATAG-1_SRR14252354	0	0	0	0	0	0
-3.32433	3.22266	C7-1: GLU	GACTCAATCGAATCCA-1_SRR14252354	0	0	0	0	0	0
4.84947	-0.0860869	C7-1: GLU	GACTCAATCGGCTGAC-1_SRR14252354	0	0	0	1.54254	0	0
5.41903	-2.4741	C7-1: GLU	GACTCTCCACCTTCCA-1_SRR14252354	0	0	0	1.88456	0	0
3.74711	0.0522425	C7-1: GLU	GACTCTCCATTGTAGC-1_SRR14252354	0	0	0	1.36689	0	0
-3.35701	3.6261	C7-1: GLU	GACTGATAGGAACGTC-1_SRR14252354	0	0	0	0	0	0
-2.54364	2.99376	C7-1: GLU	GACTGATAGTGCACCC-1_SRR14252354	0	0	0	1.95688	0	0
-3.48733	2.16149	C7-1: GLU	GACTGATCATCATGAC-1_SRR14252354	0	0	0	1.98451	0	0
-2.55071	1.97429	C7-1: GLU	GACTGATCATTGTAGC-1_SRR14252354	0	0	0	0	0	0
-1.56567	1.01935	C7-1: GLU	GACTGATGTAGGATAT-1_SRR14252354	0	0	0	0	1.69278	0
-1.03232	0.773254	C7-1: GLU	GACTGATGTCCCGCAA-1_SRR14252354	0	0	0	0	0	0
0.811365	1.16891	C7-1: GLU	GACTGATGTGACACGA-1_SRR14252354	0	0	0	0	0	0.96992
-3.73544	3.5177	C7-1: GLU	GACTTCCAGAACCCGA-1_SRR14252354	0	1.83468	0	0	0	0
2.70645	2.73101	C7-1: GLU	GACTTCCAGCGAACTG-1_SRR14252354	0	0	0	0	0	0
-2.67088	1.42481	C7-1: GLU	GACTTCCGTAGATGTA-1_SRR14252354	0	0	0	0	0	0
0.889493	1.10812	C7-1: GLU	GAGAAATAGACTTAAG-1_SRR14252354	0	0	0	0	0	0
4.62139	-0.460183	C7-1: GLU	GAGAAATCAGACCTAT-1_SRR14252354	0	0	0	1.29445	0	0
3.30669	-0.094481	C7-1: GLU	GAGAAATGTAGACAGC-1_SRR14252354	0	0	0	0	0	0
1.39585	-2.49693	C7-1: GLU	GAGAAATGTCTGTGGC-1_SRR14252354	0	0	0	0	0	0
2.67118	-1.83383	C7-1: GLU	GAGAAATTCCCGTTCA-1_SRR14252354	0	0	0	0	0	0
-0.65021	-12.7113	C7-1: GLU	GAGAAATTCTGCGTCT-1_SRR14252354	0	0	0	0	0	0
-2.60021	2.02172	C7-1: GLU	GAGACCCCAGCACAGA-1_SRR14252354	0	0	0	0	0	0
0.79257	-1.2051	C7-1: GLU	GAGACCCGTTTAGAGA-1_SRR14252354	0	0	0	0	0	0
4.03243	-2.17889	C7-1: GLU	GAGACTTCATGACAAA-1_SRR14252354	0	0	0	0	0	0
3.50673	-0.303272	C7-1: GLU	GAGACTTGTCTTACAG-1_SRR14252354	0	0	0	0	0	0
4.30769	-0.304993	C7-1: GLU	GAGACTTTCGCTTAAG-1_SRR14252354	0	0	0	1.3512	0	0.888313
-1.34624	1.48653	C7-1: GLU	GAGAGGTTCGAAACAA-1_SRR14252354	0	0	0	0	0	0
4.22435	-2.61902	C7-1: GLU	GAGAGGTTCTATGTGG-1_SRR14252354	0	0	0	0	0	0
4.35292	-2.76558	C7-1: GLU	GAGATGGCATGTGCTA-1_SRR14252354	0	0	0	2.35407	0	0
-2.24602	1.05384	C7-1: GLU	GAGCCTGGTCAAGTTC-1_SRR14252354	0	0	0	1.75324	0	0
-1.83498	5.45948	C7-1: GLU	GAGCCTGGTTCGAGCC-1_SRR14252354	0	0	0	0	0	1.47408
-3.99441	2.23402	C7-1: GLU	GAGCCTGGTTCGTTCC-1_SRR14252354	0	0	0	0	0	0
3.13449	-0.980296	C7-1: GLU	GAGCCTGTCACCTGGG-1_SRR14252354	0	0	0	0	0	0
0.910039	-0.691576	C7-1: GLU	GAGCTGCAGCTACTAC-1_SRR14252354	0	0	0	1.79783	0	0
4.951	-0.110761	C7-1: GLU	GAGCTGCCAGCTGTCG-1_SRR14252354	0	0	0	0	0	0
4.39346	-2.53925	C7-1: GLU	GAGCTGCGTAAGATTG-1_SRR14252354	0	0	0	1.46968	0	0
-1.2088	3.53145	C7-1: GLU	GAGCTGCGTCTAACTG-1_SRR14252354	0	0	0	1.92695	0	1.92695
-1.31754	3.40752	C7-1: GLU	GAGCTGCGTTACACTG-1_SRR14252354	0	0	0	1.57636	0	0
-3.58816	3.42828	C7-1: GLU	GAGCTGCTCTGGTGGC-1_SRR14252354	0	0	0	0	0	0
-2.29392	0.802445	C7-1: GLU	GAGGCAAGTGGAAGTC-1_SRR14252354	0	0	0	1.27722	0	0
-2.08439	8.75579	C7-1: GLU	GAGGCAATCAGTCAGT-1_SRR14252354	0	0	0	1.79888	0	0
-3.84841	3.58319	C7-1: GLU	GAGGGTACACCGCTGA-1_SRR14252354	0	0	0	0	0	0
-3.34381	3.23118	C7-1: GLU	GAGTCATAGGTGCTAG-1_SRR14252354	0	0	0	0	0	0
-2.1174	8.92337	C7-1: GLU	GAGTCATCACAGCTTA-1_SRR14252354	0	0	0	2.5179	0	0
5.08165	-0.0190218	C7-1: GLU	GAGTCATCATCCGTGG-1_SRR14252354	0	0	0	1.81097	1.26925	0
1.13762	0.519847	C7-1: GLU	GAGTCATTCAAAGAAC-1_SRR14252354	0	0	0	1.72766	0	0
-0.953418	4.4853	C7-1: GLU	GAGTCATTCAATCTCT-1_SRR14252354	1.29292	0	0	0	1.29292	0
-3.13375	0.219524	C7-1: GLU	GAGTCTAGTAACCCTA-1_SRR14252354	0	0	0	0	0	1.63057
1.40058	0.425705	C7-1: GLU	GAGTCTAGTTACGTAC-1_SRR14252354	0	1.19953	0	1.19953	1.19953	1.19953
4.04648	-0.130365	C7-1: GLU	GAGTCTAGTTATTCTC-1_SRR14252354	0	0	0	1.34571	0	0
-0.762182	-14.306	C7-1: GLU	GAGTGAGGTAGAGACC-1_SRR14252354	0	0	0	1.78512	0	0
2.24249	-2.20039	C7-1: GLU	GAGTGAGTCGTAGTGT-1_SRR14252354	0	0	0	2.00268	0	0
4.61658	0.489066	C7-1: GLU	GAGTGTTCAAAGACGC-1_SRR14252354	0	0	0	1.07734	0	0
4.29638	0.412073	C7-1: GLU	GAGTGTTCACTGTGAT-1_SRR14252354	0	0	0	0	2.01123	0
3.06949	-0.443849	C7-1: GLU	GAGTGTTGTATTTCTC-1_SRR14252354	0	0	0	0	0	1.46123
-2.21631	1.95261	C7-1: GLU	GAGTTACAGTATGGAT-1_SRR14252354	0	0	0	0	0	0
2.55165	-1.48042	C7-1: GLU	GAGTTGTAGACTCTAC-1_SRR14252354	0	0	0	1.51621	0	0
3.96355	-2.41898	C7-1: GLU	GAGTTGTGTACTCGCG-1_SRR14252354	0	0	0	2.02881	0	0
-2.73152	1.66823	C7-1: GLU	GAGTTGTGTTGCATAC-1_SRR14252354	0	0	0	1.11089	0	1.62416
3.21148	1.04688	C7-1: GLU	GAGTTTGGTGACAGCA-1_SRR14252354	0	0	0	0	0	1.87142
4.53199	-2.39836	C7-1: GLU	GATAGAACATTCAGCA-1_SRR14252354	0	0	0	0	0	0
4.0943	-1.58971	C7-1: GLU	GATAGAAGTAAGGCCA-1_SRR14252354	0	0	0	0	1.90084	0
-3.78157	2.28086	C7-1: GLU	GATAGCTAGTATGACA-1_SRR14252354	0	0	0	1.24655	0	1.24655
0.726235	-1.55336	C7-1: GLU	GATAGCTCAATAACGA-1_SRR14252354	0	0	0	0	0	0
4.62951	-2.39818	C7-1: GLU	GATAGCTTCACGGGAA-1_SRR14252354	0	0	0	0	0	0
4.99079	-0.608724	C7-1: GLU	GATAGCTTCCCGAACG-1_SRR14252354	0	0	0	0	0	0
3.37535	-0.515857	C7-1: GLU	GATCACAGTGCAGGAT-1_SRR14252354	0	0	0	0	0	0
1.13842	-3.55711	C7-1: GLU	GATCACAGTGCTCCGA-1_SRR14252354	0	0	0	0	0	0
3.89533	-0.510155	C7-1: GLU	GATCAGTCAGGCTATT-1_SRR14252354	0	0	0	1.85487	0	0
-0.982684	8.13037	C7-1: GLU	GATCAGTCAGTTGTCA-1_SRR14252354	0	0	0	0	0	0
-1.63737	1.17376	C7-1: GLU	GATCAGTGTTCTCCCA-1_SRR14252354	0	1.20753	0	0	1.73879	1.73879
-1.56163	5.33342	C7-1: GLU	GATCATGAGCATACTC-1_SRR14252354	1.32446	0	0	0	0	0
-2.94913	1.82413	C7-1: GLU	GATCATGCAGACGCTC-1_SRR14252354	0	0	0	0	0	0
4.73566	0.542227	C7-1: GLU	GATCATGGTAGCTTGT-1_SRR14252354	0	0	0	2.13764	0	0
-1.30272	1.33222	C7-1: GLU	GATCCCTAGCGCAATG-1_SRR14252354	0	1.90327	0	0	0	0
1.44083	3.57776	C7-1: GLU	GATCCCTTCACTCTTA-1_SRR14252354	0	0	0	1.22831	0	0
4.48045	-0.125565	C7-1: GLU	GATCGTACACGTCTCT-1_SRR14252354	0	0	0	0	0	0
2.97759	2.80638	C7-1: GLU	GATCGTATCTTTCAGT-1_SRR14252354	0	0	0	0	0	0
-3.34761	2.00235	C7-1: GLU	GATGACTCACATCCCT-1_SRR14252354	0	0	0	1.56609	1.56609	0
-3.69622	2.59819	C7-1: GLU	GATGACTGTTTACTGG-1_SRR14252354	0	0	0	0	0	1.92195
2.98532	2.52922	C7-1: GLU	GATGAGGCAATGCAGG-1_SRR14252354	0	0	0	2.34209	0	0
-0.495999	4.23821	C7-1: GLU	GATGAGGCACTACTTT-1_SRR14252354	0	0	0	1.41	0	0
3.02067	0.409795	C7-1: GLU	GATGATCGTCAGATTC-1_SRR14252354	0	0	0	0	0	0
3.93356	-0.912221	C7-1: GLU	GATGATCGTCCAGCGT-1_SRR14252354	0	0	0	0	0	0
3.91277	0.84687	C7-1: GLU	GATGCTAAGTCCGCCA-1_SRR14252354	0	0	0	0	0	0
-0.870971	4.64282	C7-1: GLU	GATGCTACACCGGTCA-1_SRR14252354	0	0	0	0	0	0
-2.91294	0.958222	C7-1: GLU	GATGCTAGTGGATCAG-1_SRR14252354	0	0	0	0	1.52712	0
3.85811	-0.437544	C7-1: GLU	GATGCTATCCGAGAAG-1_SRR14252354	0	0	0	2.10406	0	0
1.11011	-0.998749	C7-1: GLU	GATGGAGAGGCCTGCT-1_SRR14252354	0	0	0	1.44195	0	0
1.43037	3.90394	C7-1: GLU	GATGGAGGTAGTTAGA-1_SRR14252354	0	0	0	0	1.39544	0
-2.74196	0.189276	C7-1: GLU	GATGGAGGTGCCAAGA-1_SRR14252354	1.12686	0	0	2.23471	0	0
0.991014	1.75104	C7-1: GLU	GATGGAGTCCGATGCG-1_SRR14252354	0	0	0	1.49869	0	0
2.53728	-1.17018	C7-1: GLU	GATGTTGAGCCTATCA-1_SRR14252354	0	0	0	1.89027	0	0
-1.50137	3.36294	C7-1: GLU	GATGTTGTCAGTCAGT-1_SRR14252354	0	0	0	0	0	0
3.72316	0.666498	C7-1: GLU	GATTCGAAGTATTGCC-1_SRR14252354	0	0	0	0	1.76961	0
3.95332	0.658378	C7-1: GLU	GATTCGACAGAACGCA-1_SRR14252354	0	0	0	0	0	0
-0.132491	1.43651	C7-1: GLU	GATTCTTGTCTTCATT-1_SRR14252354	0	0	0	0	0	0
-4.23171	3.59651	C7-1: GLU	GATTGGTTCTAGACCA-1_SRR14252354	0	0	0	0	0	0
-2.53735	4.79812	C7-1: GLU	GATTTCTGTAACTTCG-1_SRR14252354	1.45692	0	0	2.02623	0	1.45692
-2.48041	4.87341	C7-1: GLU	GATTTCTGTCGGAACA-1_SRR14252354	0	0	0	2.40337	0	0
2.60857	0.335114	C7-1: GLU	GATTTCTGTGCCTTCT-1_SRR14252354	0	2.15769	0	0	0	0
-2.82758	3.87402	C7-1: GLU	GATTTCTTCGAAGCAG-1_SRR14252354	0	0	0	0	0	0
3.67601	-0.622356	C7-1: GLU	GCAACATCAATACGAA-1_SRR14252354	1.44244	0	0	0	1.44244	0
-1.47662	5.29798	C7-1: GLU	GCAACATGTCGTCAGC-1_SRR14252354	0	0	0	0	0	0
-1.03928	1.06319	C7-1: GLU	GCAACCGAGTCCGTCG-1_SRR14252354	0	0	0	0	0	0
-1.6563	3.6323	C7-1: GLU	GCAACCGTCCAAGCCG-1_SRR14252354	0	0	0	0	0	0
5.33061	-1.29538	C7-1: GLU	GCAACCGTCGGATACT-1_SRR14252354	0	1.87282	0	1.87282	0	0
-2.94818	1.5532	C7-1: GLU	GCAACCGTCGTAACCA-1_SRR14252354	0	0	0	0	1.1575	1.1575
-1.31575	5.24901	C7-1: GLU	GCACATAAGACGCCAA-1_SRR14252354	0	0	0	0	0	0
2.83354	-0.462752	C7-1: GLU	GCACATAAGGTTTGAA-1_SRR14252354	0	1.62958	0	0	0	0
-4.25349	3.63825	C7-1: GLU	GCACATATCATAGAGA-1_SRR14252354	0	1.77692	0	1.77692	2.38169	0
2.3767	-1.00131	C7-1: GLU	GCACATATCATGCAGT-1_SRR14252354	0	0	0	0	0	0
3.40711	0.603769	C7-1: GLU	GCACATATCGGAAGGT-1_SRR14252354	0	1.38885	0	0	0	1.38885
1.60204	1.81668	C7-1: GLU	GCACATATCTGCACCT-1_SRR14252354	0	2.31245	0	0	0	0
4.52575	0.831972	C7-1: GLU	GCACATATCTGCAGCG-1_SRR14252354	0	0	0	0	1.98532	0
3.48412	-1.90847	C7-1: GLU	GCACGGTCAAGGCAAC-1_SRR14252354	0	1.55982	0	1.55982	0	0
-3.64232	3.37918	C7-1: GLU	GCACGTGGTAGTGATA-1_SRR14252354	0	0	0	0	0	0
-1.78031	1.10217	C7-1: GLU	GCACGTGGTCGAGTTT-1_SRR14252354	0	0	0	0	0	0
-3.68526	3.51151	C7-1: GLU	GCACGTGTCGGCTGAC-1_SRR14252354	0	0	0	0	0	0
-3.41979	3.29328	C7-1: GLU	GCACTAAAGGGTGAAA-1_SRR14252354	0	0	0	0	0	0
4.4958	0.406843	C7-1: GLU	GCACTAATCCATACTT-1_SRR14252354	0	0	0	2.17289	0	1.58756
-2.15618	1.12078	C7-1: GLU	GCAGCCAAGGGAGTTC-1_SRR14252354	0	0	0	0	0	0
-3.42193	3.11262	C7-1: GLU	GCAGCCACAGGAATAT-1_SRR14252354	0	1.40372	0	1.40372	0	0
4.18576	-0.307743	C7-1: GLU	GCAGCTGTCCTTATGT-1_SRR14252354	0	0	0	0	0	0
2.23445	-2.19088	C7-1: GLU	GCAGCTGTCGGACTGC-1_SRR14252354	0	0	0	1.16839	0	1.16839
3.03606	-0.097492	C7-1: GLU	GCAGGCTGTAGTGATA-1_SRR14252354	0	2.04037	0	2.04037	0	0
1.20051	-1.38806	C7-1: GLU	GCAGTTAAGCACCTGC-1_SRR14252354	0	0	0	1.2748	1.2748	0
3.47654	0.776919	C7-1: GLU	GCAGTTAGTAGACTGG-1_SRR14252354	0	0	0	0	0	0
0.359315	-0.791009	C7-1: GLU	GCAGTTATCAATGTCG-1_SRR14252354	0	0	0	0	0	0
4.33708	-2.39088	C7-1: GLU	GCATCGGAGCCGCACT-1_SRR14252354	0	0	0	1.7332	0	0
0.243603	1.15309	C7-1: GLU	GCATCGGAGCGATTCT-1_SRR14252354	0	0	0	0	0	0
-2.81517	1.21169	C7-1: GLU	GCATCGGCAGCATACT-1_SRR14252354	0	0	0	0	0	0
1.27769	0.376635	C7-1: GLU	GCATCGGTCCATAGAC-1_SRR14252354	0	0	0	1.50466	0	0
1.21449	-0.532207	C7-1: GLU	GCATCTCAGCGATGCA-1_SRR14252354	0	0	0	0	1.37677	0
3.1504	-0.16574	C7-1: GLU	GCATCTCAGCGTTGTT-1_SRR14252354	1.53108	0	0	1.53108	1.53108	0
-3.77206	3.57654	C7-1: GLU	GCATCTCAGGCTTAGG-1_SRR14252354	0	0	0	1.54399	1.54399	0
1.52764	4.00461	C7-1: GLU	GCATCTCTCCTTGGAA-1_SRR14252354	0	0	0	0	0	1.65924
-2.70534	3.49769	C7-1: GLU	GCATGATAGCGCTGCT-1_SRR14252354	1.26852	0	0	0	0	0
0.922824	-0.650891	C7-1: GLU	GCATGATAGGATGTTA-1_SRR14252354	0	0	0	0	0	2.07612
2.18468	-2.2647	C7-1: GLU	GCATGATCAAGACCTT-1_SRR14252354	0	2.66445	0	0	0	0
1.39819	3.73121	C7-1: GLU	GCATGATCAAGTATAG-1_SRR14252354	0	0	0	1.40395	0	0
3.32748	0.767652	C7-1: GLU	GCATGATGTTGTGCCG-1_SRR14252354	0	0	0	0	0	0
3.90153	-1.07637	C7-1: GLU	GCATGATTCGACCCAG-1_SRR14252354	0	0	0	0	0	0
-3.79574	2.88351	C7-1: GLU	GCATGATTCGCTGACG-1_SRR14252354	0	0	0	2.22914	0	0
-0.852744	4.48416	C7-1: GLU	GCATTAGCATAACAGA-1_SRR14252354	0	0	0	0	0	0
3.78775	0.196278	C7-1: GLU	GCATTAGGTGTTGACT-1_SRR14252354	0	0	0	0	0	0
-3.46317	3.95197	C7-1: GLU	GCCAACGGTCACTCGG-1_SRR14252354	0	0	0	0	0	0
-1.84616	1.37557	C7-1: GLU	GCCAACGTCAAGCTGT-1_SRR14252354	0	2.04974	0	0	0	0
3.67729	-0.654874	C7-1: GLU	GCCAACGTCAGCTCTC-1_SRR14252354	0	0.875294	0	0.875294	0	0
4.28466	0.680602	C7-1: GLU	GCCAACGTCTACTTCA-1_SRR14252354	0	0	0	1.55509	0	0
5.62547	-1.40524	C7-1: GLU	GCCAACGTCTTACCAT-1_SRR14252354	0	0	0	2.93577	0	0
-0.152245	1.18098	C7-1: GLU	GCCAGGTCAGTTAGGG-1_SRR14252354	0	0	0	0	0	0
3.95708	0.0887084	C7-1: GLU	GCCAGTGAGTAGGTTA-1_SRR14252354	0	0	0	1.58278	0	0
2.86587	-0.5718	C7-1: GLU	GCCAGTGCAAACGGCA-1_SRR14252354	0	0	0	0	0	0
4.77371	0.722347	C7-1: GLU	GCCAGTGCAGAGACTG-1_SRR14252354	0	0	0	0	0	0
4.16003	1.39511	C7-1: GLU	GCCATGGCAATTCTTC-1_SRR14252354	0	0	0	1.78471	0	0
2.18542	-3.90302	C7-1: GLU	GCCATGGTCATCACTT-1_SRR14252354	1.32284	1.32284	0	2.22594	0	0
-0.49944	-0.64656	C7-1: GLU	GCCATGGTCCTGCTAC-1_SRR14252354	0	0	0	1.6429	0	0
-1.75667	5.53667	C7-1: GLU	GCCATTCGTCTACAGT-1_SRR14252354	0	0	0	0	0	0
0.614388	-1.38106	C7-1: GLU	GCCATTCTCCTACTGC-1_SRR14252354	0	0	0	0	0	0
-0.909827	1.72818	C7-1: GLU	GCCCAGAAGAATTCAG-1_SRR14252354	0	0	0	1.55864	0	0
1.54517	4.10237	C7-1: GLU	GCCCAGAAGGTGGGTT-1_SRR14252354	0	0	0	2.01347	0	0
2.73241	-1.01213	C7-1: GLU	GCCCAGAGTTCGATTG-1_SRR14252354	0	0	0	0	0	0
-2.92684	1.65341	C7-1: GLU	GCCCAGAGTTCTAAGC-1_SRR14252354	0	0	0	0	0	0
-1.04911	4.34821	C7-1: GLU	GCCCAGATCGCGTTTC-1_SRR14252354	0	0	0	0	0	0
0.750214	0.048362	C7-1: GLU	GCCGATGCACTTCAAG-1_SRR14252354	0	0	0	1.52628	0	0
-0.944064	7.96876	C7-1: GLU	GCCGATGGTGACGTCC-1_SRR14252354	0	0	0	2.33209	0	0
-1.8808	5.44245	C7-1: GLU	GCCGTGAGTTGCATCA-1_SRR14252354	0	0	0	0	0	0
-1.81123	5.66571	C7-1: GLU	GCCGTGATCGTTCGCT-1_SRR14252354	0	1.27091	0	2.42094	0	0
4.09113	-2.2762	C7-1: GLU	GCCTGTTAGACCTCAT-1_SRR14252354	0	1.67988	0	1.67988	0	0
2.79238	0.902476	C7-1: GLU	GCCTGTTCATTCAGCA-1_SRR14252354	0	1.6863	0	2.02804	0	0
2.04694	-1.5323	C7-1: GLU	GCGAGAAAGCACTGGA-1_SRR14252354	0	0	0	1.70006	0	0
-2.31751	1.88433	C7-1: GLU	GCGAGAACAGATACCT-1_SRR14252354	0	0	0	0	2.04798	0
-2.34568	0.477908	C7-1: GLU	GCGAGAATCATCCCGT-1_SRR14252354	0	0	0	0	0	0
-2.63014	1.12165	C7-1: GLU	GCGAGAATCCTAGCGG-1_SRR14252354	0	0	0	0	0	1.54399
1.35181	3.78206	C7-1: GLU	GCGAGAATCGCCGAGT-1_SRR14252354	0	0	0	0	0	1.45717
-0.136564	1.36876	C7-1: GLU	GCGATCGCACGGAAGT-1_SRR14252354	0	0	0	0	0	0
-0.862951	3.46158	C7-1: GLU	GCGATCGTCTGAGTCA-1_SRR14252354	0	0	0	1.98994	1.42493	0
1.63102	-1.38889	C7-1: GLU	GCGGAAAAGCTCTTCC-1_SRR14252354	1.20458	1.20458	0	1.73532	0	0
3.19813	-0.045276	C7-1: GLU	GCGGAAACAAACACCT-1_SRR14252354	0	0	0	2.06132	0	0
5.30809	-1.16353	C7-1: GLU	GCGGAAAGTCTTACTT-1_SRR14252354	0	0	0	1.50794	0	0
2.78904	0.552439	C7-1: GLU	GCGGATCAGTAACGAT-1_SRR14252354	0	0	0	1.71	1.71	0
4.59589	0.571432	C7-1: GLU	GCGGATCCACCCAACG-1_SRR14252354	0	2.03514	0	0	0	0
-1.41339	0.104685	C7-1: GLU	GCGGATCGTCAAAGTA-1_SRR14252354	0	0	0	1.7684	0	0
-0.923406	1.25073	C7-1: GLU	GCGGATCGTGTAACGG-1_SRR14252354	0	0	0	0	0	0
-0.302274	1.2751	C7-1: GLU	GCGTGCAAGATGAAGG-1_SRR14252354	0	0.774917	0	1.50657	0.774917	0
3.78667	-0.176713	C7-1: GLU	GCGTGCAAGTCTGTAC-1_SRR14252354	0	0	0	1.88008	0	0
3.47471	0.604498	C7-1: GLU	GCGTGCACAAAGGCGT-1_SRR14252354	0	0	0	1.37522	0	0
4.8892	-0.212158	C7-1: GLU	GCGTGCAGTGAGACCA-1_SRR14252354	0	0	0	1.54168	0	0
3.03026	0.647634	C7-1: GLU	GCGTGCATCCACTTCG-1_SRR14252354	0	2.45236	0	2.82871	0	0
-0.610316	-13.0742	C7-1: GLU	GCGTTTCTCGACCACG-1_SRR14252354	0	0	0	0	0	0
-1.23135	5.24991	C7-1: GLU	GCTACCTCACTACCGG-1_SRR14252354	0	0	0	0	0	0
4.13594	-1.0621	C7-1: GLU	GCTACCTGTGACGTCC-1_SRR14252354	0	0	0	0	0	0
5.25042	-0.946977	C7-1: GLU	GCTCAAACACGAGGTA-1_SRR14252354	0	0	0	2.35364	0	0
-1.97965	8.95854	C7-1: GLU	GCTCAAACATGGAACG-1_SRR14252354	0	0	0	1.61813	0	0
3.50614	-1.3894	C7-1: GLU	GCTCAAAGTAGTTACC-1_SRR14252354	0	0	0	0	0	0
3.7303	0.205311	C7-1: GLU	GCTCAAATCCAAGAGG-1_SRR14252354	0	0	0	0	0	0
0.212944	-0.0875181	C7-1: GLU	GCTGAATAGAAGTGTT-1_SRR14252354	0	1.21199	0	0	0	0
-1.9214	3.32026	C7-1: GLU	GCTGAATCACTCTCGT-1_SRR14252354	0	0	0	1.45365	0	1.45365
-0.21756	1.77814	C7-1: GLU	GCTGAATTCCTGTTAT-1_SRR14252354	0	0	0	1.50931	0	0
-0.861171	4.51329	C7-1: GLU	GCTGAATTCGTAGCCG-1_SRR14252354	0	0	0	0	0	0
4.62138	0.405815	C7-1: GLU	GCTGCAGCACCCAAGC-1_SRR14252354	0	0	0	1.39658	1.39658	0
1.52422	-0.464905	C7-1: GLU	GCTGCAGCACTCTGCT-1_SRR14252354	0	0	0	0	0	0
3.70171	0.788904	C7-1: GLU	GCTGCAGGTAGTGATA-1_SRR14252354	0	0	0	2.10154	0	0
-2.35165	0.78505	C7-1: GLU	GCTGGGTCAAATCAAG-1_SRR14252354	0	0	0	2.2674	0	0
0.668732	-0.753534	C7-1: GLU	GCTGGGTCAGTCGAGA-1_SRR14252354	0	0	0	0	0	0
1.43812	3.39684	C7-1: GLU	GCTGGGTTCGTTCATT-1_SRR14252354	0	0	0	1.49627	0	0
-3.31689	2.77409	C7-1: GLU	GCTTCACAGCTGTTAC-1_SRR14252354	0	0	0	0	0	0
4.15155	0.655772	C7-1: GLU	GCTTCACCAACTGATC-1_SRR14252354	0	0	0	0	0	0
-3.05658	0.219707	C7-1: GLU	GCTTCACTCGAACTCA-1_SRR14252354	0	0	0	1.29677	0	1.84291
1.20026	0.442696	C7-1: GLU	GCTTGGGCAACCGACC-1_SRR14252354	0	0	0	0	0	0
-2.70382	1.55167	C7-1: GLU	GCTTGGGCACGGCGTT-1_SRR14252354	1.12306	0	0	1.12306	0	0
-3.68171	3.65741	C7-1: GLU	GCTTGGGGTTATAGAG-1_SRR14252354	0	0	0	1.44765	1.44765	1.44765
-1.33797	5.19384	C7-1: GLU	GCTTGGGTCTGCCTGT-1_SRR14252354	0	0	0	2.06975	0	0
3.64907	-1.40691	C7-1: GLU	GGAACCCCAGGGCTTC-1_SRR14252354	0	0	0	0	0	0
3.8163	-0.5445	C7-1: GLU	GGAACCCGTAGATTGA-1_SRR14252354	0	2.25241	0	0	0	0
3.44409	-1.9845	C7-1: GLU	GGAAGTGAGGTAGTCG-1_SRR14252354	0	0	0	1.57819	0	0
1.92326	-1.72346	C7-1: GLU	GGAAGTGCAGCTGTCG-1_SRR14252354	0	0	0	0	0	0
3.88923	-2.47389	C7-1: GLU	GGAAGTGTCCCGTGAG-1_SRR14252354	0	0	0	1.26852	0	0
1.59473	-0.506059	C7-1: GLU	GGAATCTGTCGGTAAG-1_SRR14252354	0	0	0	1.75462	0	0
4.70299	-0.227513	C7-1: GLU	GGAATCTGTTGTATGC-1_SRR14252354	0	0	0	0	0	0
3.74839	-0.830608	C7-1: GLU	GGAATGGCACATAACC-1_SRR14252354	0	0	0	1.36754	0	0
2.6447	-2.54174	C7-1: GLU	GGAATGGCAGAGGTTG-1_SRR14252354	0	0	0	1.18185	0	1.18185
2.19705	-2.19791	C7-1: GLU	GGACGTCGTCCTCCTA-1_SRR14252354	0	0	0	0	0	0
1.36189	3.98669	C7-1: GLU	GGACGTCTCTCTCTTC-1_SRR14252354	0	0	0	0	0	0
3.95591	0.988009	C7-1: GLU	GGAGAACAGTTGTCGT-1_SRR14252354	0	0	0	2.28409	0	0
-2.06212	8.73555	C7-1: GLU	GGAGAACGTTGAAGTA-1_SRR14252354	0	0	0	0	0	0
-1.95955	1.35601	C7-1: GLU	GGAGAACGTTGCAAGG-1_SRR14252354	0	0	0	1.44591	0	0
0.892274	-1.37785	C7-1: GLU	GGAGAACTCCCTCATG-1_SRR14252354	0	0	0	0	0	0
4.61034	0.309442	C7-1: GLU	GGAGATGAGACCGCCT-1_SRR14252354	0	0	0	0	0	0
-1.30473	0.521089	C7-1: GLU	GGAGATGAGGTCGTAG-1_SRR14252354	0	0	0	2.01479	0	0
1.34711	0.30721	C7-1: GLU	GGAGATGGTACGAAAT-1_SRR14252354	0	2.10565	0	0	0	0
-1.49447	8.14705	C7-1: GLU	GGAGATGGTCGCGGTT-1_SRR14252354	0	0	0	1.18107	2.05073	0
2.8689	0.375563	C7-1: GLU	GGAGCAACACGCAGTC-1_SRR14252354	0	2.16996	0	0	0	0
-2.84814	1.31437	C7-1: GLU	GGAGCAACATCGCCTT-1_SRR14252354	0	1.24814	0	0	0	0
-1.67704	3.20399	C7-1: GLU	GGAGCAAGTCGCGGTT-1_SRR14252354	0	0	0	0	0	1.13011
0.749631	-0.032642	C7-1: GLU	GGAGCAATCTTCTTCC-1_SRR14252354	0	1.13567	1.13567	1.13567	0	0
4.24974	-2.69035	C7-1: GLU	GGAGGATCAGAGATTA-1_SRR14252354	0	1.89891	0	0	0	0
-1.76738	3.76228	C7-1: GLU	GGAGGTAGTACACGCC-1_SRR14252354	0	1.8608	0	0	0	0
-4.01734	3.59998	C7-1: GLU	GGAGGTAGTCCTGTTC-1_SRR14252354	0	0	0	0	0	0
-2.17834	1.66617	C7-1: GLU	GGAGGTATCATGGTAC-1_SRR14252354	0	0	0	0	0	1.19937
0.790025	-1.50044	C7-1: GLU	GGATCTAGTTTCGTAG-1_SRR14252354	0	0	0	0	0	0
2.35252	-0.746825	C7-1: GLU	GGATGTTAGCCTTCTC-1_SRR14252354	0	1.48613	0	0	0	0
2.14085	-1.53782	C7-1: GLU	GGATGTTAGGGACACT-1_SRR14252354	0	1.38682	0	2.30322	0	0
2.25535	2.72769	C7-1: GLU	GGATGTTCAAACCGGA-1_SRR14252354	0	0	0	1.24655	0	0
-2.83533	0.989844	C7-1: GLU	GGATGTTGTAGTGATA-1_SRR14252354	0	0	0	1.71597	0	0
1.98993	-3.14888	C7-1: GLU	GGCACGTAGACGCATG-1_SRR14252354	0	0	0	1.96132	0	0
-3.77281	3.62641	C7-1: GLU	GGCACGTGTAACAGTA-1_SRR14252354	0	0	0	0	0	0
4.93047	0.792031	C7-1: GLU	GGCACGTTCGTAGCCG-1_SRR14252354	0	0	0	1.3476	0.885459	0.885459
-1.76258	0.376474	C7-1: GLU	GGCACGTTCTACCTTA-1_SRR14252354	0	0	0	1.41825	0	0
-0.908385	-0.162949	C7-1: GLU	GGCACGTTCTCGAGTA-1_SRR14252354	0	1.80479	0	0	0	0
-2.0465	8.87148	C7-1: GLU	GGCAGTCTCCGGTTCT-1_SRR14252354	0	0	0	0	0	0
-2.2933	2.24274	C7-1: GLU	GGCGTCACAGAGGACT-1_SRR14252354	0	1.26358	0	2.15341	0	0
3.07096	2.64734	C7-1: GLU	GGCTGTGCAGCACAAG-1_SRR14252354	0	0	0	0	0	0
-2.0449	1.8904	C7-1: GLU	GGCTTGGAGACCTCAT-1_SRR14252354	0	0	0	0	1.20132	1.20132
2.96905	-1.51916	C7-1: GLU	GGCTTGGAGTCTAGCT-1_SRR14252354	0	0	0	1.6774	1.6774	0
-3.59638	3.90989	C7-1: GLU	GGCTTGGCAGCCATTA-1_SRR14252354	0	0	0	1.072	0	0
-1.40261	3.42741	C7-1: GLU	GGCTTGGTCGGCCTTT-1_SRR14252354	0	0	0	0	0	0
5.03446	-0.929013	C7-1: GLU	GGCTTTCGTGGAACAC-1_SRR14252354	0	0	0	0	0	0
4.39932	0.609303	C7-1: GLU	GGCTTTCTCTCTCTTC-1_SRR14252354	0	0	0	2.33237	0	0
-2.93665	0.0921458	C7-1: GLU	GGGAAGTCAAGCCATT-1_SRR14252354	0	1.76558	0	0	0	0
2.58805	0.313536	C7-1: GLU	GGGAAGTGTTGTGTTG-1_SRR14252354	0	0	0	1.29928	0	0
3.67796	0.299435	C7-1: GLU	GGGAAGTTCAGTCTTT-1_SRR14252354	0	0	0	1.52094	1.52094	0
-2.8684	3.79595	C7-1: GLU	GGGACAAAGGGCGAAG-1_SRR14252354	0	0	0	0	0	0
5.56925	-1.36176	C7-1: GLU	GGGACAAAGGTTCACT-1_SRR14252354	0	0	0	1.7572	0	0
-1.91635	5.39246	C7-1: GLU	GGGACAATCAGAGCAG-1_SRR14252354	0	0	0	1.57605	0	0
3.34588	0.374993	C7-1: GLU	GGGACAATCGGAAGGT-1_SRR14252354	0	0	0	0	0	0
-3.01878	0.483785	C7-1: GLU	GGGACCTCAGACAAGC-1_SRR14252354	0	1.26195	0	1.26195	0	0
4.2042	-0.357681	C7-1: GLU	GGGACCTGTTGGCCGT-1_SRR14252354	0	0	0	2.8525	0	0
2.65036	-0.718873	C7-1: GLU	GGGACCTTCAAGCCCG-1_SRR14252354	0	0	0	0	0	0
-2.69775	2.26514	C7-1: GLU	GGGACCTTCTTCCACG-1_SRR14252354	0	0	0	0	0	0
0.66376	-1.21116	C7-1: GLU	GGGAGATAGACGTCGA-1_SRR14252354	0	0	0	1.07441	0	0
4.27718	-2.31273	C7-1: GLU	GGGAGATGTCGATGCC-1_SRR14252354	0	0	0	1.92946	0	0
2.3565	-1.85128	C7-1: GLU	GGGAGATTCAAAGGAT-1_SRR14252354	0	0	0	0	0	0
3.92713	0.837467	C7-1: GLU	GGGAGATTCGTCGACG-1_SRR14252354	0	0	0	1.96501	0	0
4.65821	-0.434096	C7-1: GLU	GGGATCCAGACCCGCT-1_SRR14252354	0	1.18484	0	0	0	1.18484
-1.37639	3.43618	C7-1: GLU	GGGATCCAGTGCCAGA-1_SRR14252354	0	0	0	2.12651	0	0
-0.605385	0.81017	C7-1: GLU	GGGATCCGTAAGACCG-1_SRR14252354	0	0	0	0	1.23536	0
3.65386	-0.712037	C7-1: GLU	GGGATCCGTGGATTTC-1_SRR14252354	0	0	0	1.70043	0	0
-2.89181	2.71218	C7-1: GLU	GGGATGAAGCCTGAGA-1_SRR14252354	0	0	0	0	0	0
-2.77011	4.2628	C7-1: GLU	GGGATGAAGCTCACTA-1_SRR14252354	0	0	0	0	0	0
1.46426	4.01024	C7-1: GLU	GGGATGAGTAACAGGC-1_SRR14252354	0	0	0	1.45189	1.45189	0
4.18561	-1.74282	C7-1: GLU	GGGATGATCAGCCCAG-1_SRR14252354	0	0	0	2.29253	0	0
-3.66392	3.59077	C7-1: GLU	GGGATGATCCAGCAAT-1_SRR14252354	0	0	0	0	0	0
1.33702	0.186763	C7-1: GLU	GGGCCATCAAATGATG-1_SRR14252354	0	1.56489	0	0	0	0
1.41451	3.4391	C7-1: GLU	GGGCCATGTCGTTATG-1_SRR14252354	0	0	0	0	0	0
3.76245	-0.897799	C7-1: GLU	GGGCCATGTGCCCACA-1_SRR14252354	0	0	0	1.85305	1.6163	0
-1.84845	3.19192	C7-1: GLU	GGGCCATTCACTGAAC-1_SRR14252354	0	0	0	0	0	1.25437
3.92734	0.448834	C7-1: GLU	GGGCGTTCAACTTGCA-1_SRR14252354	0	0	0	0.754719	1.17989	0
0.771843	-0.147394	C7-1: GLU	GGGCGTTCAAGCTGTT-1_SRR14252354	0	0	0	1.31941	0	0
-3.58475	3.30726	C7-1: GLU	GGGCGTTGTGGCTCTG-1_SRR14252354	0	0	0	1.15482	0	0
-3.28528	3.4126	C7-1: GLU	GGGCGTTTCGGTGTTA-1_SRR14252354	0	2.64905	0	2.02423	0	0
0.583349	-1.35262	C7-1: GLU	GGGCGTTTCTAGGAAA-1_SRR14252354	0	0	0	0	0	0
-2.00529	8.90172	C7-1: GLU	GGGCGTTTCTAGTACG-1_SRR14252354	0	0	0	1.91947	0	0
-0.901509	8.11186	C7-1: GLU	GGGCTACAGAAGGCTC-1_SRR14252354	0	0	0	0	0	0
0.954334	0.328001	C7-1: GLU	GGGCTACCACTAACGT-1_SRR14252354	0	0	0	1.82852	0	0
3.77179	-2.13622	C7-1: GLU	GGGCTACGTAGACGTG-1_SRR14252354	0	0	0	0.90859	0	0
1.11638	-1.12143	C7-1: GLU	GGGCTCAGTAGACGTG-1_SRR14252354	0	0	0	0	0	0
-0.146856	3.4986	C7-1: GLU	GGGCTCAGTCCTACGG-1_SRR14252354	0	0	0	2.3737	0	0
-0.378246	-0.844647	C7-1: GLU	GGGCTCAGTGGAAATT-1_SRR14252354	0	0	0	0	0	0
-4.13392	2.56866	C7-1: GLU	GGGCTCAGTTGCGGAA-1_SRR14252354	0	0	0	0	1.16519	0
3.10843	-0.337023	C7-1: GLU	GGGTAGACAAAGGATT-1_SRR14252354	0	0	0	0	0	0
-2.00304	8.8515	C7-1: GLU	GGGTAGAGTCAGTCGC-1_SRR14252354	0	0	0	1.42469	0	1.42469
-2.78064	1.26096	C7-1: GLU	GGGTAGATCGGCAGTC-1_SRR14252354	0	0	0	0	0	1.20687
4.02056	-0.709857	C7-1: GLU	GGGTATTAGTTACGAA-1_SRR14252354	0	0	0	1.50575	0	0
3.6938	-1.72187	C7-1: GLU	GGGTATTAGTTCATCG-1_SRR14252354	0	0	0	0	0	0
2.8461	2.76237	C7-1: GLU	GGGTATTCAGTTTCGA-1_SRR14252354	0	0	0	0	0	0
3.10274	1.23268	C7-1: GLU	GGGTATTTCCCTTTGG-1_SRR14252354	0	0	0	0	1.49735	0
-1.52337	-0.37505	C7-1: GLU	GGGTCACCATACAGCT-1_SRR14252354	0	0	0	1.9128	0	0
1.4964	3.63923	C7-1: GLU	GGGTCACTCGATGGAG-1_SRR14252354	0	0	0	1.60529	0	0
3.85862	0.00723341	C7-1: GLU	GGGTCTGTCGGTGTTA-1_SRR14252354	0	0	0	0	0	0
-4.07637	3.02845	C7-1: GLU	GGGTGAACACAAGTGG-1_SRR14252354	0	0	0	0	0	0
4.03371	-0.636376	C7-1: GLU	GGGTGAACATCCGTGG-1_SRR14252354	0	0	0	1.33716	0	0
1.48599	-0.39661	C7-1: GLU	GGGTGAAGTCCACTCT-1_SRR14252354	0	0	0	0	0	0
4.59149	0.588121	C7-1: GLU	GGGTGTCAGCGACTAG-1_SRR14252354	0	0	0	0	2.07949	0
4.05821	0.850578	C7-1: GLU	GGGTGTCAGTCTGGTT-1_SRR14252354	0	2.0012	0	0	0	0
2.4181	-0.856531	C7-1: GLU	GGGTTATCAAGCTGTT-1_SRR14252354	0	0	0	1.87656	0	0
-2.51052	1.8629	C7-1: GLU	GGGTTATGTGGTCTAT-1_SRR14252354	0	0.840274	0	0	0	0
-3.32117	2.93407	C7-1: GLU	GGGTTATTCTACCAGA-1_SRR14252354	0	0	0	0	0	0
3.82382	0.344954	C7-1: GLU	GGGTTTACACATGGTT-1_SRR14252354	0	0	0	1.91947	0	0
4.0747	-0.29553	C7-1: GLU	GGGTTTAGTAGAGATT-1_SRR14252354	0	1.06336	0	0	0	0
4.47608	-0.233225	C7-1: GLU	GGGTTTAGTCATAGTC-1_SRR14252354	0	0	0	0	0	0
0.200658	-0.580673	C7-1: GLU	GGGTTTATCAGCTTGA-1_SRR14252354	0	2.15701	0	1.57332	0	0
-2.98712	2.99163	C7-1: GLU	GGGTTTATCCTCAGAA-1_SRR14252354	0	1.30317	0	0	0	0
4.62507	0.594772	C7-1: GLU	GGTAACTAGGCTCAAG-1_SRR14252354	0	0	0	0	0	0
-2.53326	4.60436	C7-1: GLU	GGTAATCCAACACTAC-1_SRR14252354	0	0	0	0	0	0
-1.7814	1.25395	C7-1: GLU	GGTAATCCATCGGAGA-1_SRR14252354	1.2958	0	0	1.8418	0	0
4.41034	-2.24207	C7-1: GLU	GGTAATCCATCGTGCG-1_SRR14252354	0	0	0	0	0	0
-1.83956	5.55427	C7-1: GLU	GGTAATCGTTGCCGCA-1_SRR14252354	0	0	0	0	0	0
3.15197	-0.27376	C7-1: GLU	GGTAATCTCACGTAGT-1_SRR14252354	0	0	0	1.61393	0	0
1.68476	1.07348	C7-1: GLU	GGTAGAGTCGAGGCAA-1_SRR14252354	0	0	0	0	0	0
4.23292	1.05389	C7-1: GLU	GGTCACGCAATGCAGG-1_SRR14252354	0	1.88693	0	0	0	0
-3.84058	3.24178	C7-1: GLU	GGTCACGCAGCTGCCA-1_SRR14252354	0	0	0	1.58124	0	0
-1.70131	5.44967	C7-1: GLU	GGTCACGTCCAGCCTT-1_SRR14252354	0	2.0146	0	0	0	0
0.0535431	-3.2236	C7-1: GLU	GGTCTGGAGATACTGA-1_SRR14252354	0	0	0	1.78885	0	0
-1.96718	0.217954	C7-1: GLU	GGTCTGGCACTATGTG-1_SRR14252354	0	0	0	2.11488	0	0
2.89263	-1.50085	C7-1: GLU	GGTCTGGGTCTTGAGT-1_SRR14252354	0	0	0	0	0	0
4.50598	1.1311	C7-1: GLU	GGTCTGGTCGCCGATG-1_SRR14252354	0	0	0	1.93934	0	0
3.99363	0.500354	C7-1: GLU	GGTGAAGAGATACGAT-1_SRR14252354	0	0	0	0	0	0
-1.15883	4.31461	C7-1: GLU	GGTGAAGGTAGTCTTG-1_SRR14252354	0	0	0	0.872528	0	0.872528
2.79596	0.787455	C7-1: GLU	GGTGATTAGTGAGGTC-1_SRR14252354	0	0	0	0	0	0
2.49514	2.70756	C7-1: GLU	GGTGATTCAACACACT-1_SRR14252354	0	1.31621	0	0	0	0
0.629551	-0.411102	C7-1: GLU	GGTGATTCACTCTCGT-1_SRR14252354	0	1.39544	0	2.31355	0	0
-3.69547	3.53392	C7-1: GLU	GGTGATTTCTGCGATA-1_SRR14252354	0	0	0	1.16005	0	0
1.48656	-0.662192	C7-1: GLU	GGTGGCTGTCATCACA-1_SRR14252354	0	0	0	0	0	0
1.2126	3.54296	C7-1: GLU	GGTGTCGAGGCAGTCA-1_SRR14252354	0	0	0	0	0	0
-2.96048	0.567216	C7-1: GLU	GGTGTCGGTGGCGCTT-1_SRR14252354	0	0	0	1.66582	0	1.66582
-2.01218	8.82514	C7-1: GLU	GGTGTCGTCCATCCGT-1_SRR14252354	0	0	0	0	0	0
-1.09776	-12.8135	C7-1: GLU	GGTGTTAAGCAGCCCT-1_SRR14252354	0	0	0	1.74989	0	0
-3.90236	2.61469	C7-1: GLU	GGTGTTACACTTGGGC-1_SRR14252354	0	0	0	0	0	0
4.04958	-2.31185	C7-1: GLU	GGTTAACGTATTGGCT-1_SRR14252354	0	0	0	0	0	0
0.367618	0.191932	C7-1: GLU	GGTTAACTCCGCGGAT-1_SRR14252354	0	2.23434	0	0	0	0
-2.9478	3.57677	C7-1: GLU	GGTTAACTCGTTTACT-1_SRR14252354	0	0	0	0	0	0
3.64311	0.479986	C7-1: GLU	GGTTCTCAGGACAAGA-1_SRR14252354	0	0	0	0	0	0
-2.43316	1.93887	C7-1: GLU	GGTTCTCTCGTCCTTG-1_SRR14252354	0	0	0	0	0	0
4.05927	-0.144132	C7-1: GLU	GGTTGTACACATAGCT-1_SRR14252354	0	2.01347	0	0	0	1.44566
2.2142	-2.18631	C7-1: GLU	GGTTGTACATGACGTT-1_SRR14252354	0	0	0	0	0	0
-0.359451	-0.296598	C7-1: GLU	GGTTGTACATTGAAGA-1_SRR14252354	0	0	0	0	0	2.05151
4.25261	-0.723113	C7-1: GLU	GGTTGTAGTATTGGCT-1_SRR14252354	0	1.21398	0	1.21398	0	0
-2.81652	3.15415	C7-1: GLU	GGTTGTATCTATCGTT-1_SRR14252354	0	0	0	0	0	0
1.24868	0.766292	C7-1: GLU	GTAACACAGTTCCATG-1_SRR14252354	0	0	0	0	0	0
5.34549	-1.21825	C7-1: GLU	GTAACACCAAACTCGT-1_SRR14252354	0	1.12306	0	0	0	0
4.28665	-2.36038	C7-1: GLU	GTAACACGTATTTCCT-1_SRR14252354	0	0	0	1.44789	0	0
4.70112	-2.4873	C7-1: GLU	GTAACCAAGCCTTTCC-1_SRR14252354	0	0	0	0	2.2471	0
-2.218	0.73599	C7-1: GLU	GTAACCAAGGCGTTGA-1_SRR14252354	0	0	0	0	0	0
-2.05357	-0.263027	C7-1: GLU	GTAACCACATGAGTAA-1_SRR14252354	0	0	0	1.24163	0	0
-2.47853	-0.0693834	C7-1: GLU	GTAAGTCGTCAGGTAG-1_SRR14252354	0	0	0	0	0	0
3.30018	1.203	C7-1: GLU	GTAAGTCGTCGCGTCA-1_SRR14252354	0	0	0	1.93553	0	0
2.6138	0.26778	C7-1: GLU	GTAAGTCTCCTTCTAA-1_SRR14252354	0	0	0	0	0	0
-1.73531	4.18197	C7-1: GLU	GTAAGTCTCGTGTGGC-1_SRR14252354	0	0	0	2.38751	0	0
1.69325	2.31593	C7-1: GLU	GTAAGTCTCTCTCGCA-1_SRR14252354	0	1.73339	0	0	0	0
0.888228	1.05074	C7-1: GLU	GTAATCGCACCCAAGC-1_SRR14252354	0	0	0	0	0	0
1.53605	4.04048	C7-1: GLU	GTAATCGTCGGTAACT-1_SRR14252354	0	0	0	0	0	0
-1.4742	0.566893	C7-1: GLU	GTAATGCCACTAGGCC-1_SRR14252354	0	1.38614	0	0	0	0
-2.75888	2.13806	C7-1: GLU	GTAATGCTCGATTGAC-1_SRR14252354	0	0	0	1.65034	0	0
4.14728	-2.08643	C7-1: GLU	GTACAACAGACACACG-1_SRR14252354	0	0	0	2.23062	0	0
3.17232	1.22683	C7-1: GLU	GTACAACAGGCAGCTA-1_SRR14252354	0	0	0	0	0	0
-1.67187	1.94034	C7-1: GLU	GTACAACCAGACATCT-1_SRR14252354	0	1.33736	0	1.33736	1.33736	0
4.50238	0.614861	C7-1: GLU	GTACAACGTAACCCGC-1_SRR14252354	0	0	0	1.11791	0	0
-1.71459	5.6417	C7-1: GLU	GTACAACTCAGCTCTC-1_SRR14252354	0	0	0	2.24219	0	0
3.90758	-0.508802	C7-1: GLU	GTACAACTCTGTCAGA-1_SRR14252354	0	0	0	2.17617	0	1.59051
-0.950137	4.01718	C7-1: GLU	GTACAGTAGTGGATTA-1_SRR14252354	0	0	0	1.53794	0	0
3.29324	-0.425252	C7-1: GLU	GTACAGTCAGCTACCG-1_SRR14252354	0	0	0	0	0	0
-3.01815	3.00707	C7-1: GLU	GTACAGTGTCTGTGGC-1_SRR14252354	0	0	0	2.21885	0	0
-1.54822	3.30179	C7-1: GLU	GTACAGTTCCCGTAAA-1_SRR14252354	0	0	0	0	0	0
4.74995	0.391141	C7-1: GLU	GTAGAAACACTCCACT-1_SRR14252354	1.14304	0	0	2.00268	0	0
-0.796093	4.50478	C7-1: GLU	GTAGAAATCATGCATG-1_SRR14252354	0	0	0	0	0	0
-3.56758	2.99634	C7-1: GLU	GTAGAAATCGTGCACG-1_SRR14252354	0	0	0	0	0	0
2.08748	2.82426	C7-1: GLU	GTAGAGGAGTGCTCGC-1_SRR14252354	0	0	0	0	0	0
0.70089	-0.105669	C7-1: GLU	GTAGATCAGGTCCAGA-1_SRR14252354	0	0	0	0	2.25929	0
3.36806	0.611344	C7-1: GLU	GTAGCTACAGTGCGCT-1_SRR14252354	0	0	0	0	0	0
3.73837	1.02566	C7-1: GLU	GTAGGAGCAAAGGAGA-1_SRR14252354	0	0	0	1.35183	1.35183	1.35183
3.93647	0.0512598	C7-1: GLU	GTAGGAGCAGCTGAGA-1_SRR14252354	0	0	0	1.44491	1.44491	0
-1.37386	5.27116	C7-1: GLU	GTAGGAGTCATTGCCC-1_SRR14252354	0	1.55069	0	0	0	0
3.77982	0.962024	C7-1: GLU	GTAGGAGTCTCTCAAT-1_SRR14252354	0	0	0	1.68899	0	0
4.01668	-1.54665	C7-1: GLU	GTAGGTTAGTCATGCT-1_SRR14252354	0	0	0	0	0	0
-3.08999	1.43718	C7-1: GLU	GTAGGTTTCATGCATG-1_SRR14252354	0	0	0	0	0	0
4.12859	-1.63761	C7-1: GLU	GTAGGTTTCTACAGGT-1_SRR14252354	0	0	0	0	0	0
2.53013	-1.47175	C7-1: GLU	GTAGTACAGAGCAAGA-1_SRR14252354	0	0	0	0	0	0
2.73265	0.354787	C7-1: GLU	GTAGTACCACAAATAG-1_SRR14252354	0	0	0	0	0	0
0.959526	-0.693243	C7-1: GLU	GTAGTACGTCATGCAT-1_SRR14252354	0	0	0	1.8294	0	0
0.821887	-7.72469	C7-1: GLU	GTAGTACGTCGACTTA-1_SRR14252354	0	1.79888	0	0	0	0
-2.12881	0.317925	C7-1: GLU	GTAGTACGTTGTGTTG-1_SRR14252354	0	0	0	1.87003	0	0
2.33519	2.67053	C7-1: GLU	GTAGTACTCAAATGAG-1_SRR14252354	0	0	0	1.63399	0	0
-0.17136	0.103205	C7-1: GLU	GTAGTACTCATTGTTC-1_SRR14252354	0	0	0	2.21375	0	0
-2.2794	3.38745	C7-1: GLU	GTAGTACTCGGTTAGT-1_SRR14252354	0	0	0	0	0	0
3.65089	0.302297	C7-1: GLU	GTATTGGAGGCTAGCA-1_SRR14252354	0	0	0	2.47647	0	0
1.50758	1.73887	C7-1: GLU	GTATTGGAGTTGCCCG-1_SRR14252354	0	0	0	0	1.18499	0
-3.10552	2.53625	C7-1: GLU	GTATTGGGTCTGGTTA-1_SRR14252354	0	0	0	0	0	0
1.47892	3.87521	C7-1: GLU	GTATTGGGTTGAATCC-1_SRR14252354	0	0	0	2.62854	0	0
-1.4763	1.16262	C7-1: GLU	GTCAAGTTCACCCTTG-1_SRR14252354	0	0	0	0	0	0
4.22022	-2.41297	C7-1: GLU	GTCACGGTCACAAGAA-1_SRR14252354	0	0	0	0	0	0
2.20526	-2.23781	C7-1: GLU	GTCACGGTCGGTCAGC-1_SRR14252354	0	0	0	0	0	0
-0.734123	4.36252	C7-1: GLU	GTCACGGTCGTCCTTG-1_SRR14252354	0	2.07918	0	0	0	0
2.85683	0.505599	C7-1: GLU	GTCACGGTCGTGCACG-1_SRR14252354	0	0	0	0	0	0
-0.998547	4.60786	C7-1: GLU	GTCACTCAGGAATCGC-1_SRR14252354	0	0	0	0	0	0
-1.84551	-0.367685	C7-1: GLU	GTCACTCCATGTCTAG-1_SRR14252354	0	1.28247	0	0	1.28247	0
2.60634	0.240121	C7-1: GLU	GTCAGCGCAGTTCACA-1_SRR14252354	0	0	0	1.30142	0	0
-2.52828	1.2445	C7-1: GLU	GTCAGCGGTCTGGTTA-1_SRR14252354	0	0	0	1.2987	0	1.2987
1.14014	-1.05992	C7-1: GLU	GTCAGCGGTTGAGGAC-1_SRR14252354	0	0	0	1.22186	1.22186	0
-2.8851	1.84345	C7-1: GLU	GTCAGCGTCGATCCCT-1_SRR14252354	0	0	0	1.51041	0	0
4.84691	-1.08161	C7-1: GLU	GTCATCCAGAATAACC-1_SRR14252354	0	0	0	2.21885	0	0
1.92347	-1.54813	C7-1: GLU	GTCATCCAGCTAATCC-1_SRR14252354	0	0	0	1.76197	0	0
-2.30369	3.55162	C7-1: GLU	GTCATCCAGTAGTCAA-1_SRR14252354	0	0	0	1.66131	0	0
-3.00962	3.94395	C7-1: GLU	GTCATCCAGTGCCAGA-1_SRR14252354	0	0	0	0	0	0
-3.71029	2.14458	C7-1: GLU	GTCATCCGTTGGGTAG-1_SRR14252354	0	0	0	0	0	0
2.37574	-0.562895	C7-1: GLU	GTCATGAAGCCTAGGA-1_SRR14252354	0	0	0	0	0	0
3.04197	0.246088	C7-1: GLU	GTCATGAAGTCATGGG-1_SRR14252354	0	0	0	0	0	0
4.83706	0.799586	C7-1: GLU	GTCATGAGTTAGCGGA-1_SRR14252354	0	0	0	0	0	0
2.53379	-1.56159	C7-1: GLU	GTCATGATCAACGTGT-1_SRR14252354	0	0	0	2.08071	1.50521	0
-1.30557	4.33224	C7-1: GLU	GTCATGATCAGGGTAG-1_SRR14252354	0	0	0	0	0	0
-1.81957	1.36412	C7-1: GLU	GTCATTTGTCCGGACT-1_SRR14252354	1.28266	0	0	0	0	0
3.94669	-0.0690812	C7-1: GLU	GTCCACTCACAAAGTA-1_SRR14252354	0	0	0	0	0	0
-1.60151	8.42802	C7-1: GLU	GTCCACTGTACAAACA-1_SRR14252354	0	2.00731	0	0	0	1.44023
1.01337	-1.16385	C7-1: GLU	GTCCACTTCAACACGT-1_SRR14252354	0	0	0	0	1.24549	1.24549
3.06023	-0.385692	C7-1: GLU	GTCCACTTCAATCAGC-1_SRR14252354	0	0	0	0	0	0
-1.20252	1.69316	C7-1: GLU	GTCCCATAGATAGTCA-1_SRR14252354	0	0	0	0	0	0
-3.84716	3.3798	C7-1: GLU	GTCCCATCATTAAGCC-1_SRR14252354	0	0	0	0	0	0
-2.04681	8.83543	C7-1: GLU	GTCCTCAAGTTCCGGC-1_SRR14252354	0	0	0	0	0	0
-5.7186	-1.38123	C7-1: GLU	GTCCTCACAGAGGCAT-1_SRR14252354	0	0	0	1.67422	0	0
-5.671	-1.25097	C7-1: GLU	GTCGAATCAGTCCGTG-1_SRR14252354	0	0	0	0	2.4052	0
2.72095	0.169185	C7-1: GLU	GTCGAATGTGGGATTG-1_SRR14252354	0	0	0	1.59707	0	1.59707
3.2204	0.462893	C7-1: GLU	GTCGTTCAGCAAACAT-1_SRR14252354	0	1.3271	0	0	0	1.3271
3.84787	-0.904351	C7-1: GLU	GTCGTTCGTATGCAAA-1_SRR14252354	0	0	0	0	0	0
0.640447	-0.723337	C7-1: GLU	GTCGTTCGTGCGGCTT-1_SRR14252354	0	1.08132	0	1.58865	0	1.08132
3.16514	0.349433	C7-1: GLU	GTCGTTCTCTTTCAGT-1_SRR14252354	0	0	0	0	0	0
-0.710696	3.67466	C7-1: GLU	GTCTACCAGACAAGCC-1_SRR14252354	0	0	0	0	0	0
-0.137465	0.369329	C7-1: GLU	GTCTACCCAGCGTGAA-1_SRR14252354	0	0	0	0	0	0
-3.44501	3.41946	C7-1: GLU	GTCTACCGTTGGATCT-1_SRR14252354	0	0	0	1.52853	0	0
0.649988	-0.101313	C7-1: GLU	GTCTACCTCCAACCAA-1_SRR14252354	0	0	0	1.35311	0	0
3.72018	0.332432	C7-1: GLU	GTCTACCTCTATGCCC-1_SRR14252354	0	0	0	0	0	0
-1.79539	5.59204	C7-1: GLU	GTCTAGACAAGAGATT-1_SRR14252354	0	0	0	1.74539	0	0
-5.71003	-1.36176	C7-1: GLU	GTCTAGACACAGTCAT-1_SRR14252354	0	0	0	0	0	1.48613
1.07846	-0.854673	C7-1: GLU	GTCTAGAGTATCTTCT-1_SRR14252354	0	0	0	0	0	0
4.93395	-0.151629	C7-1: GLU	GTCTAGAGTTACGGAG-1_SRR14252354	0	0	0	0	0	0
-2.04644	8.73863	C7-1: GLU	GTCTAGAGTTTCTATC-1_SRR14252354	0	1.2397	0	1.2397	0	0
-2.57059	2.01573	C7-1: GLU	GTCTCACAGATTAGCA-1_SRR14252354	0	0	0	2.19794	0	0
3.43129	0.0244556	C7-1: GLU	GTCTCACCACCTGCAG-1_SRR14252354	1.47252	0	0	0	0	0
-0.44303	-0.747499	C7-1: GLU	GTCTCACGTTCTTGCC-1_SRR14252354	0	0	0	1.58989	0	0
-1.765	5.55706	C7-1: GLU	GTCTCACTCCTCTGCA-1_SRR14252354	0	0	0	1.53179	0	0
3.76143	-1.46533	C7-1: GLU	GTCTCACTCTCGTCAC-1_SRR14252354	0	0	0	0	0	0
4.03695	0.416569	C7-1: GLU	GTCTTTAAGTCAGGGT-1_SRR14252354	0	0	0	0	0	0
4.50835	-0.934928	C7-1: GLU	GTCTTTACAGAAACCG-1_SRR14252354	1.42397	0	0	1.42397	0	0
-1.71539	5.15612	C7-1: GLU	GTCTTTAGTTCTAACG-1_SRR14252354	0	0	0	1.85328	0	0
-3.12985	2.99425	C7-1: GLU	GTCTTTATCGTAGCCG-1_SRR14252354	0	0	0	1.63687	0	0
3.55002	0.627514	C7-1: GLU	GTGACGCGTCATCACA-1_SRR14252354	0	0	0	1.98804	0	0
1.46818	1.95603	C7-1: GLU	GTGACGCGTCTACGAT-1_SRR14252354	0	1.93451	0	0	0	0
-1.8204	5.53677	C7-1: GLU	GTGACGCTCGTTCGCT-1_SRR14252354	0	0	0	0	0	0
3.99194	0.857026	C7-1: GLU	GTGACGCTCTTTCCGG-1_SRR14252354	0	1.02588	0	1.02588	0	0
-2.46377	3.71947	C7-1: GLU	GTGAGGAAGCATCAAA-1_SRR14252354	0	0	0	0	0	0
-2.88826	4.09123	C7-1: GLU	GTGAGGACAGCTGCCA-1_SRR14252354	0	0	0	1.3781	0	0
3.27344	0.183986	C7-1: GLU	GTGAGGAGTTCTCCCA-1_SRR14252354	0	0	0	0	0	0
3.00367	0.450163	C7-1: GLU	GTGAGGATCTGCGATA-1_SRR14252354	0	0	0	1.6253	0	0
1.54422	1.36079	C7-1: GLU	GTGAGTTAGATCCAAA-1_SRR14252354	0	2.20868	0	0	0	0
4.03518	0.778521	C7-1: GLU	GTGATGTGTATGAAAC-1_SRR14252354	0	0	0	0	0	0
4.66937	-0.578003	C7-1: GLU	GTGATGTGTCTGTGTA-1_SRR14252354	0	0	0	2.50665	0	1.1795
4.62196	0.486053	C7-1: GLU	GTGCACGAGTATGAAC-1_SRR14252354	0	0	0	0	0	0
-1.24334	1.35606	C7-1: GLU	GTGCACGTCTATTCGT-1_SRR14252354	0	0	0	2.19085	0	0
2.5408	2.63282	C7-1: GLU	GTGCAGCGTACCTAAC-1_SRR14252354	0	0	0	0	0	0
-1.25596	3.72875	C7-1: GLU	GTGCAGCGTGCAGGAT-1_SRR14252354	1.39293	1.39293	0	1.39293	0	0
1.50258	-0.552366	C7-1: GLU	GTGCAGCTCCGAGGCT-1_SRR14252354	0	0	0	2.20941	0	0
-1.72648	5.39522	C7-1: GLU	GTGCGTGAGCAATAGT-1_SRR14252354	0	0	0	1.39727	1.39727	0
1.099	-1.06728	C7-1: GLU	GTGCGTGCACATTCTT-1_SRR14252354	0	0	0	0	0	0
-3.79631	3.40203	C7-1: GLU	GTGCGTGCAGTCAGAG-1_SRR14252354	0	0	0	1.47903	0	0
3.77418	-2.2231	C7-1: GLU	GTGCGTGGTGACCGTC-1_SRR14252354	0	0	0	0	0	0
-1.06788	3.59436	C7-1: GLU	GTGCTGGCACCTCAGG-1_SRR14252354	0	0	0	0	0	2.04095
5.04544	-0.0402879	C7-1: GLU	GTGCTGGCACTCAGAT-1_SRR14252354	0	0	0	2.18821	0	1.60133
1.05027	-1.25309	C7-1: GLU	GTGCTGGGTGTGTACT-1_SRR14252354	0	0	0	1.93097	1.37324	0
-0.666609	4.1003	C7-1: GLU	GTGCTTCAGCTAATCC-1_SRR14252354	0	0	0	0	0	0
2.77803	-0.836288	C7-1: GLU	GTGCTTCAGGTTGCCC-1_SRR14252354	0	1.69026	0	1.69026	0	0
4.0791	-1.34509	C7-1: GLU	GTGCTTCAGTCTCGTA-1_SRR14252354	0	0	0	1.98316	0	0
-1.19094	3.54222	C7-1: GLU	GTGCTTCCACCGGCTA-1_SRR14252354	0	0	0	0	0	0
-7.65758	6.00003	C7-1: GLU	GTGGAAGAGACCAGCA-1_SRR14252354	0	0	0	2.01123	0	0
-2.60968	1.92529	C7-1: GLU	GTGGAAGGTTGGCCGT-1_SRR14252354	0	0	0	0	0	0
0.94636	-1.1928	C7-1: GLU	GTGGAGATCAACGAGG-1_SRR14252354	0	0	0	0	0	0
-1.65112	0.0475836	C7-1: GLU	GTGGAGATCGTGGGAA-1_SRR14252354	0	0.942989	0	0.942989	0	0
-0.959272	4.45967	C7-1: GLU	GTGGCGTGTACGGGAT-1_SRR14252354	0	0	0	0	0	0
4.6214	0.60204	C7-1: GLU	GTGGGAAAGGCCTTCG-1_SRR14252354	0	0	0	0	0	0
4.41694	0.111665	C7-1: GLU	GTGGGAACATCGGATT-1_SRR14252354	0	0	0	1.94883	1.94883	0
-3.00943	2.92177	C7-1: GLU	GTGGGAATCAGCAGAG-1_SRR14252354	0	0	0	0	0	0
0.51885	-1.43181	C7-1: GLU	GTGGTTACACATACTG-1_SRR14252354	0	0	0	0	0	0
4.79177	-0.915783	C7-1: GLU	GTGGTTAGTGTGCTTA-1_SRR14252354	0	0	0	0	0	0
-1.82673	5.46746	C7-1: GLU	GTGGTTAGTTTCACAG-1_SRR14252354	0	0	0	0	0	0
2.70567	-0.114603	C7-1: GLU	GTGTAACAGATGCCGA-1_SRR14252354	0	0	0	0	0	0
4.19037	-0.00156986	C7-1: GLU	GTGTAACAGCTTTCTT-1_SRR14252354	0	2.08102	0	0	0	0
3.87579	-0.980025	C7-1: GLU	GTGTAACCACCGGAAA-1_SRR14252354	0	0	0	0	0	0
-3.49668	2.83504	C7-1: GLU	GTGTAACCACGAGAAC-1_SRR14252354	0	0	0	0	0	1.83601
-2.46812	4.83106	C7-1: GLU	GTGTAACCATGTGGCC-1_SRR14252354	0	2.24332	0	0	0	0
-2.53503	2.48336	C7-1: GLU	GTGTAACGTCATAGTC-1_SRR14252354	0	0	0	1.4464	0	0
2.25253	-2.25121	C7-1: GLU	GTGTAACGTCCCGTGA-1_SRR14252354	0	0	0	1.44244	0	0
-3.37521	2.56821	C7-1: GLU	GTGTCCTCAGTACTAC-1_SRR14252354	0	0	0	0	0	0
3.85562	0.00762224	C7-1: GLU	GTGTCCTTCCATAGGT-1_SRR14252354	0	0	0	0	0	0
-1.5208	5.52831	C7-1: GLU	GTGTGATCAAACAGGC-1_SRR14252354	0	1.94574	0	0	0	0
2.3689	2.52585	C7-1: GLU	GTGTGATGTTAGCGGA-1_SRR14252354	0	0	0	0	0	0
2.34341	-2.08934	C7-1: GLU	GTGTGATTCTGAGAAA-1_SRR14252354	0	0	0	0	0	0
-1.7289	1.12288	C7-1: GLU	GTGTGGCAGACTTGTC-1_SRR14252354	0	0	0	0	0	0
-3.81218	3.56588	C7-1: GLU	GTGTGGCGTATGACAA-1_SRR14252354	0	0	0	0	0	0
-3.73717	2.35432	C7-1: GLU	GTGTGGCGTCAAAGAT-1_SRR14252354	0	0	0	2.87826	0	0
-4.06332	3.3845	C7-1: GLU	GTGTGGCTCAAGATAG-1_SRR14252354	0	0	0	0	0	0
-3.91165	3.51072	C7-1: GLU	GTGTTAGAGCCAAGCA-1_SRR14252354	0	0	0	0	0	0
2.52588	-0.191279	C7-1: GLU	GTGTTAGCAGTAGTGG-1_SRR14252354	0	0	0	0	0	0
-3.55153	2.80406	C7-1: GLU	GTGTTAGGTCGCCTAG-1_SRR14252354	0	0	0	0	0	0
4.65529	-0.285771	C7-1: GLU	GTGTTAGTCCTCGCAT-1_SRR14252354	0	0	0	0	0	0
2.34404	-0.868346	C7-1: GLU	GTGTTCCAGGCCTGAA-1_SRR14252354	0	0	0	1.6955	0	1.17084
2.10809	2.21712	C7-1: GLU	GTTACAGTCACCTTGC-1_SRR14252354	0	0	0	0	0	0
-1.34541	1.27431	C7-1: GLU	GTTACCCAGGCGATAC-1_SRR14252354	0	1.98424	0	0	0	0
3.68842	1.10561	C7-1: GLU	GTTACCCAGTCACTCA-1_SRR14252354	0	0	0	0	0	0
-5.70987	-1.305	C7-1: GLU	GTTACCCCAACCACGC-1_SRR14252354	0	0	0	0	0	0
1.45773	1.2277	C7-1: GLU	GTTACCCGTGTTCGAT-1_SRR14252354	0	1.62958	0	0	1.62958	0
4.0456	-0.864396	C7-1: GLU	GTTACCCTCAGCTTGA-1_SRR14252354	0	0	0	0	0	0
-3.44853	2.98198	C7-1: GLU	GTTACCCTCTCTCCGA-1_SRR14252354	0	1.1037	0	2.20401	0	0
3.97883	-0.442937	C7-1: GLU	GTTACGACAAGATTGA-1_SRR14252354	0	0	0	0	0	0
-1.36548	5.31235	C7-1: GLU	GTTACGACACACTGGC-1_SRR14252354	0	0	0	0	0	0
-1.01947	-12.7734	C7-1: GLU	GTTACGAGTAATGTGA-1_SRR14252354	0	0	0	2.04212	1.17423	0
-2.10256	8.74583	C7-1: GLU	GTTAGACTCAGCATTG-1_SRR14252354	0	0	0	2.30592	0	0
0.621801	-1.34647	C7-1: GLU	GTTAGTGAGGATGCGT-1_SRR14252354	0	0	0	0	0	0
3.87118	-0.217247	C7-1: GLU	GTTAGTGAGTCACTGT-1_SRR14252354	0	0	0	0	0	0
-1.60457	5.52068	C7-1: GLU	GTTAGTGGTCGCATTA-1_SRR14252354	0	0	0	0	0	0
0.831157	-1.30954	C7-1: GLU	GTTAGTGTCCTTCTTC-1_SRR14252354	0	0	0	0	0	0
3.35613	-0.896521	C7-1: GLU	GTTATGGAGCAATTCC-1_SRR14252354	0	1.98235	0	0	0	0
-0.919925	1.41523	C7-1: GLU	GTTATGGTCGTCAGAT-1_SRR14252354	0	0	0	0	0	0
2.81122	-1.09621	C7-1: GLU	GTTCCGTAGATCGGTG-1_SRR14252354	0	0	0	2.23136	0	0
4.50111	0.477345	C7-1: GLU	GTTCCGTCAGCTTTCC-1_SRR14252354	0	0	0	0	0	0
2.82994	1.08461	C7-1: GLU	GTTCCGTGTATACGGG-1_SRR14252354	0	0	0	0	2.1181	0
5.27141	-0.736325	C7-1: GLU	GTTCCGTGTGTCCGTG-1_SRR14252354	0	0	0	0	0	0
-1.45936	3.45853	C7-1: GLU	GTTCGCTCAACGACTT-1_SRR14252354	0	0	0	0	0	0
2.28963	-0.807633	C7-1: GLU	GTTCGCTTCTGTACAG-1_SRR14252354	0	0	0	0	0	1.58401
-1.62937	5.44194	C7-1: GLU	GTTCTATCAAATGCTC-1_SRR14252354	0	1.38368	0	0	0	1.38368
2.46202	-0.895354	C7-1: GLU	GTTCTATGTATACGGG-1_SRR14252354	0	0	0	1.5634	0	0
-1.94948	8.79568	C7-1: GLU	GTTCTATTCTTCCAGC-1_SRR14252354	0	0	0	2.23682	1.88338	0
-0.996946	3.61438	C7-1: GLU	GTTGAACCAGTAGAGC-1_SRR14252354	0	0	0	0	2.02252	0
-0.725079	4.32567	C7-1: GLU	GTTGAACCATGCGTGC-1_SRR14252354	0	0	0	0	0	0
2.81967	0.267504	C7-1: GLU	GTTGAACTCGCTCATC-1_SRR14252354	0	0	0	0	0	0
-3.41114	2.63672	C7-1: GLU	GTTGCGGCAACTTCTT-1_SRR14252354	0	0	0	0.924988	0.924988	0
4.40332	0.439485	C7-1: GLU	GTTGCGGGTGTCCGGT-1_SRR14252354	1.10586	1.10586	0	1.61813	0	0
-0.0849768	1.53894	C7-1: GLU	GTTGCTCAGGAACATT-1_SRR14252354	0	0	0	0	0	0
-3.53501	3.73856	C7-1: GLU	GTTGCTCAGTGGTTGG-1_SRR14252354	0	0	0	1.84448	0	1.84448
-1.55945	0.831187	C7-1: GLU	GTTGCTCGTGCCTGCA-1_SRR14252354	1.23191	0	0	2.11424	0	0
4.62626	-2.87882	C7-1: GLU	GTTGCTCGTGTATCCA-1_SRR14252354	0	0	0	0	0	0
1.20162	-1.18038	C7-1: GLU	GTTGCTCTCTTCTTCC-1_SRR14252354	0	1.59425	0	0	0	0
-0.652879	4.42555	C7-1: GLU	GTTGTAGAGACATCCT-1_SRR14252354	0	0	0	1.30435	0	0
-2.84498	1.31358	C7-1: GLU	GTTGTAGCAATTTCTC-1_SRR14252354	0	2.361	0	2.361	0	0
4.56063	-0.221022	C7-1: GLU	GTTGTAGGTAGGTCAG-1_SRR14252354	0	0	0	0	0	0
-3.50584	2.67254	C7-1: GLU	GTTGTCCGTTGCAACT-1_SRR14252354	0	0	0	1.65398	0	0.879313
-2.3918	2.28128	C7-1: GLU	GTTGTCCTCGAGCCTG-1_SRR14252354	0	0	0	1.37655	0	0
2.77629	0.372317	C7-1: GLU	GTTGTCCTCGCTGATA-1_SRR14252354	0	0	0	0	0	0
-1.94756	8.68106	C7-1: GLU	GTTGTGAAGCGGTAGT-1_SRR14252354	0	1.51234	0	2.08873	0	0
-2.94411	0.128174	C7-1: GLU	GTTGTGACAAGTGGTG-1_SRR14252354	0	0	0	0	0	0
3.81389	-1.66709	C7-1: GLU	GTTGTGACAGGATGAC-1_SRR14252354	0	0	0	0	0	0
4.14917	-0.163902	C7-1: GLU	GTTGTGATCTACCAGA-1_SRR14252354	0	0	0	0	0	0
4.9436	-0.754627	C7-1: GLU	GTTTACTAGTTCCGGC-1_SRR14252354	0	0	0	0	0	0
3.5286	0.636616	C7-1: GLU	GTTTACTCAATGAAAC-1_SRR14252354	0	0	0	0	0	0
4.07113	-0.434141	C7-1: GLU	GTTTACTTCGTAGCCG-1_SRR14252354	0	0	0	0	0	0
-2.45637	0.311464	C7-1: GLU	GTTTGGAAGTAAATGC-1_SRR14252354	0	0	0	0	0	0
1.6804	2.024	C7-1: GLU	GTTTGGACAATCCAGT-1_SRR14252354	0	0	0	0	0	0
-1.63635	-3.20062	C7-1: GLU	TAACACGCAATGACCT-1_SRR14252354	0	0.822347	0	1.57433	0	0
4.0544	-2.39402	C7-1: GLU	TAACACGCACTTCAGA-1_SRR14252354	0	0	0	2.22545	0	0
2.26144	-0.785174	C7-1: GLU	TAACACGCAGACCAAG-1_SRR14252354	0	0	0	1.78616	0	1.24796
2.58693	0.326521	C7-1: GLU	TAACACGTCGAGCACC-1_SRR14252354	0	0	0	0	0	1.73801
-1.48234	3.44816	C7-1: GLU	TAACACGTCGGCTGTG-1_SRR14252354	0	1.62596	0	0	0	0
-3.66477	3.39848	C7-1: GLU	TAACGACCACAAAGCG-1_SRR14252354	0	0	0	0	0	0
3.52889	0.81485	C7-1: GLU	TAACGACGTGTATTGC-1_SRR14252354	0	2.37724	0	0	0	0
1.64511	-6.19985	C7-1: GLU	TAACGACTCGAACGGA-1_SRR14252354	0	1.48218	0	0	1.48218	1.48218
4.38452	-2.5328	C7-1: GLU	TAAGCACAGAGTGACC-1_SRR14252354	0	0	0	1.1593	0	0
-0.874366	3.68695	C7-1: GLU	TAAGCCACACTCAAGT-1_SRR14252354	0	0	0	0	0	0
2.84874	0.47633	C7-1: GLU	TAAGCCACAGTTGTCA-1_SRR14252354	0	0	0	0	0	0
4.60953	-2.87521	C7-1: GLU	TAAGCCAGTGCTGCAC-1_SRR14252354	0	1.14948	0	1.67018	0	0
5.62042	-0.895564	C7-1: GLU	TAAGCCAGTTTGGAGG-1_SRR14252354	0	0	0	0	0	0
-0.803622	4.20433	C7-1: GLU	TAAGCCATCCGACGGT-1_SRR14252354	0	2.21085	0	2.21085	0	0
4.51687	-3.00657	C7-1: GLU	TAAGCGTCAATCGCCG-1_SRR14252354	0	0	0	0	0	0
2.70733	0.0312317	C7-1: GLU	TAAGCGTGTGGCTTGC-1_SRR14252354	0	0	0	0	0	0
2.48216	0.23617	C7-1: GLU	TAAGCGTTCGTTAGAC-1_SRR14252354	0	0	0	1.52374	0	0
4.6049	0.578432	C7-1: GLU	TAAGTCGCATACGCAT-1_SRR14252354	0	0	0	1.12447	0	0
0.881312	1.15388	C7-1: GLU	TAAGTCGGTCCAGCCA-1_SRR14252354	0	0	0	2.13435	0	0
1.47294	3.92507	C7-1: GLU	TAAGTCGGTGCCGGTT-1_SRR14252354	0	1.67528	0	0	0	0
4.94347	-0.00555812	C7-1: GLU	TAATCTCAGACATACA-1_SRR14252354	0	0	0	1.51732	0	0
3.14168	0.219868	C7-1: GLU	TAATCTCAGAGTCAAT-1_SRR14252354	0	0	0	2.1314	0	1.04966
-2.55822	1.62607	C7-1: GLU	TAATCTCGTCGTGTTA-1_SRR14252354	0	0	0	1.65051	0	0
-2.56895	4.95514	C7-1: GLU	TAATCTCTCCAAGCAT-1_SRR14252354	0	3.34299	0	0	0	0
-1.82006	0.586229	C7-1: GLU	TAATTCCCACCGTCTT-1_SRR14252354	0	0	0	0	0	0
-0.434235	3.68157	C7-1: GLU	TAATTCCGTACGCTAT-1_SRR14252354	0	0	0	0	0	0
-3.89541	3.50867	C7-1: GLU	TAATTCCTCCCTTTGG-1_SRR14252354	0	0	0	0	0	0
2.8888	0.310386	C7-1: GLU	TACAACGAGGGACTGT-1_SRR14252354	0	0	0	0	0	0
-3.89981	2.7167	C7-1: GLU	TACAACGGTATCAAGA-1_SRR14252354	0	2.59922	0	0	0	0
2.22508	-2.19055	C7-1: GLU	TACACCCCAACTGATC-1_SRR14252354	0	0	0	0	0	1.9442
-3.7935	2.72614	C7-1: GLU	TACACCCGTAGTCACT-1_SRR14252354	0	0	0	0	0	0
2.17878	-0.146858	C7-1: GLU	TACACCCGTGAACGGT-1_SRR14252354	0	2.26779	0	0	0	0
-3.48665	3.90998	C7-1: GLU	TACACCCTCCTTTGAT-1_SRR14252354	0	1.95012	0	2.56948	1.38998	1.38998
3.43016	-0.692884	C7-1: GLU	TACAGGTCAATACCTG-1_SRR14252354	0	0	0	1.35867	0	0
-1.63163	-0.349216	C7-1: GLU	TACAGGTCATTAAGCC-1_SRR14252354	0	0	0	1.72028	0	1.19181
2.01363	-1.57674	C7-1: GLU	TACAGGTGTGTTAGCT-1_SRR14252354	0	0	0	0	1.27332	2.16539
2.59985	0.322606	C7-1: GLU	TACCCACAGTGAGTTA-1_SRR14252354	0	0	0	2.30592	0	1.70778
1.56715	4.11536	C7-1: GLU	TACCCACCACCGTCTT-1_SRR14252354	0	0	0	1.39635	0	0
1.43525	3.56098	C7-1: GLU	TACCCACGTGCCGTTG-1_SRR14252354	0	0	0	0	0	0
1.90635	-1.49484	C7-1: GLU	TACCCGTAGCAATAGT-1_SRR14252354	0	0	0	0	0	0
4.88356	-0.25542	C7-1: GLU	TACCCGTCAGTAGAAT-1_SRR14252354	0	0	0	1.88055	0	0
1.28351	3.45103	C7-1: GLU	TACCCGTCATGATAGA-1_SRR14252354	0	0	0	0	0	0
5.02136	0.00501097	C7-1: GLU	TACCCGTGTCCAGGTC-1_SRR14252354	0	0	0	0	0	1.65924
5.6816	-1.24715	C7-1: GLU	TACCCGTGTTTAGTCG-1_SRR14252354	0	0	0	0	0	0
-3.42367	3.30349	C7-1: GLU	TACCGAACACACGGTC-1_SRR14252354	0	0	0	0	0	0
4.97297	-0.102673	C7-1: GLU	TACCGAAGTAGCACAG-1_SRR14252354	0	0	0	0	0	0
-3.66571	3.69424	C7-1: GLU	TACCGAAGTTCCAGGC-1_SRR14252354	0	2.60153	0	0	0	0
-3.85917	3.31612	C7-1: GLU	TACCGGGCATGGTGGA-1_SRR14252354	0	0	0	0	0	0
-3.3931	1.44546	C7-1: GLU	TACCGGGGTACAATAG-1_SRR14252354	0	0	0	1.79762	0	0
1.65994	-0.477583	C7-1: GLU	TACCGGGTCTAAGGAA-1_SRR14252354	0	0	0	1.02634	0	0
0.757229	-0.979457	C7-1: GLU	TACCTCGCAAACCGGA-1_SRR14252354	0	0	0	0	0	0
-0.745952	3.81224	C7-1: GLU	TACCTCGTCAAATGCC-1_SRR14252354	0	0	0	1.71261	0	0
1.39417	3.40005	C7-1: GLU	TACCTGCAGACTCATC-1_SRR14252354	0	0	0	0	0	0
3.69958	-1.91291	C7-1: GLU	TACCTGCAGTGGTTGG-1_SRR14252354	0	0	0	1.91501	0	0
-1.43266	5.30664	C7-1: GLU	TACCTGCTCATTACTC-1_SRR14252354	0	0	0	0	0	0
-2.19217	1.67471	C7-1: GLU	TACGCTCAGACAGTCG-1_SRR14252354	0	1.24549	0	1.78327	0	0
-0.0933303	1.59463	C7-1: GLU	TACGCTCAGGTACATA-1_SRR14252354	0	0	0	2.17779	0	0
0.788098	1.00605	C7-1: GLU	TACGGGCAGTCCCTAA-1_SRR14252354	0	0	0	0	1.40767	0
-1.92867	8.72177	C7-1: GLU	TACGGGCTCACTACGA-1_SRR14252354	0	0	0	1.9242	0	0
-0.80808	3.69898	C7-1: GLU	TACGGGCTCGCCGAGT-1_SRR14252354	0	0	0	0	0	0
-2.25936	2.7056	C7-1: GLU	TACGGGCTCGTTCAGA-1_SRR14252354	0	0	0	0	0	0
3.92226	-2.32738	C7-1: GLU	TACGGTAAGGTGGCTA-1_SRR14252354	0	0	0	0	0	0
[truncated: 382,926+ more rows]

## Sheet: Fig. 1h
gene	cluster	avg.exp	pct.exp
Cers1	Neurons	0.0704022	3.70077
Cers2	Neurons	0.377317	17.1362
Cers3	Neurons	0.00315833	0.178702
Cers4	Neurons	1.90861	53.9123
Cers5	Neurons	0.522213	23.5581
Cers6	Neurons	0.4269	18.7003
Cers1	Tanycytes	0.0486838	1.12971
Cers2	Tanycytes	0.969744	20.6737
Cers3	Tanycytes	0.00376958	0.0616206
Cers4	Tanycytes	1.30911	24.8537
Cers5	Tanycytes	0.569388	13.3717
Cers6	Tanycytes	0.208067	4.97073
Cers1	Astrocytes	0.074466	1.96082
Cers2	Astrocytes	0.643473	16.7067
Cers3	Astrocytes	0.00259002	0.0654931
Cers4	Astrocytes	0.315416	8.24221
Cers5	Astrocytes	0.407043	10.5702
Cers6	Astrocytes	0.0434137	1.37932
Cers1	Oligodendrocytes	0.013174	0.438372
Cers2	Oligodendrocytes	5.02823	66.95
Cers3	Oligodendrocytes	0.00271764	0.0778417
Cers4	Oligodendrocytes	0.198653	5.42434
Cers5	Oligodendrocytes	0.497721	14.8084
Cers6	Oligodendrocytes	0.0282751	0.925907
Cers1	NG/OPC	0.038293	1.22829
Cers2	NG/OPC	0.827094	21.3944
Cers3	NG/OPC	0.00290166	0.0604078
Cers4	NG/OPC	1.35123	29.2374
Cers5	NG/OPC	0.809364	19.8339
Cers6	NG/OPC	0.130922	3.6295
Cers1	Immune	0.01013	0.26566
Cers2	Immune	0.910713	22.9936
Cers3	Immune	0.000152477	0.00699105
Cers4	Immune	0.196068	4.80285
Cers5	Immune	0.347049	9.22819
Cers6	Immune	0.205914	5.24329
Cers1	Mural	0.0108066	0.291314
Cers2	Mural	1.07723	23.3316
Cers3	Mural	0	0
Cers4	Mural	0.822399	17.6907
Cers5	Mural	0.662664	14.8305
Cers6	Mural	0.0543659	1.53602
Cers1	Fibroblast	0.00991296	0.218659
Cers2	Fibroblast	1.15466	25.2187
Cers3	Fibroblast	0.000978077	0.0728863
Cers4	Fibroblast	0.737508	16.8367
Cers5	Fibroblast	0.715225	17.7843
Cers6	Fibroblast	0.139927	3.64431
Cers1	Endothelial	0.00440082	0.107202
Cers2	Endothelial	0.9655	21.1578
Cers3	Endothelial	0	0
Cers4	Endothelial	1.03521	21.226
Cers5	Endothelial	0.650736	15.135
Cers6	Endothelial	0.0246217	0.750414
Cers1	Ependymal	0.0159714	0.361582
Cers2	Ependymal	0.460595	14.1243
Cers3	Ependymal	0.00198657	0.0677966
Cers4	Ependymal	0.45988	12.2938
Cers5	Ependymal	0.29449	9.44633
Cers6	Ependymal	0.363355	10.7119
