# Supplementary material for: CerS6-dependent ceramide synthesis in hypothalamic neurons promotes ER/mitochondrial stress and impairs glucose homeostasis in obese mice
Source: Nat Commun. 2023 Nov 29;14:7824. doi: 10.1038/s41467-023-42595-7 (PMC10684560; doi:10.1038/s41467-023-42595-7)
Supplement: Supplementary file 4 — Source Data [file 41467_2023_42595_MOESM4_ESM.zip › Source Data Fig. 2.xlsx]

## Sheet: Fig. 2a
Relative CerS mRNA expression in N43/5 cells exposed to BSA or palmitate (PAL) for the time indicated, measured by qPCR analysis
Figure 2a
Y1-Y3: three independent cultures
CerS1										CerS2										CerS4										CerS5										CerS6
	BSA			PAL							BSA			PAL							BSA			PAL							BSA			PAL							BSA			PAL
time of treatment	A:Y1	A:Y2	A:Y3	B:Y1	B:Y2	B:Y3				time of treatment	A:Y1	A:Y2	A:Y3	B:Y1	B:Y2	B:Y3				time of treatment	A:Y1	A:Y2	A:Y3	B:Y1	B:Y2	B:Y3				time of treatment	A:Y1	A:Y2	A:Y3	B:Y1	B:Y2	B:Y3				time of treatment	A:Y1	A:Y2	A:Y3	B:Y1	B:Y2	B:Y3
3h	1.23388	0.808342	0.957774	0.953478	0.884004	1.0128				3h	1.04063	0.951541	1.00783	1.04495	1.01979	1.03624				3h	1.03446	0.920301	1.04524	0.887642	0.832622	0.927122				3h	0.970025	1.00094	1.02903	1.05504	0.941713	1.02706				3h	0.849128	1.15214	0.998727	0.831891	1.07919	0.919123
6h	1.47218	1.07458	0.76749	0.782275	1.21451	1.50749				6h	1.07013	0.952949	0.821335	0.957107	1.09724	1.10205				6h	1.1322	1.00247	0.756031	0.69563	1.00454	1.14598				6h	1.00155	0.899564	0.860089	0.99491	0.988197	1.0522				6h	0.841839	1.11276	0.944912	1.071	1.43126	1.26427
12h	0.986861	1.23138	1.41393	1.20155	1.50388	1.3804				12h	1.03398	1.27239	1.20764	1.02896	1.18076	1.07482				12h	1.17531	0.855601	0.831483	0.930452	0.910651	0.813234				12h	1.0112	0.956158	0.934976	0.979479	0.849694	0.923429				12h	0.780381	0.919497	0.822734	1.40547	1.53048	1.5595
Statistics										Statistics										Statistics										Statistics										Statistics
Two-way ANOVA										Two-way ANOVA										Two-way ANOVA										Two-way ANOVA										Two-way ANOVA
Source of Variation	% of total variation	P value	P value summary	Significant?						Source of Variation	% of total variation	P value	P value summary	Significant?						Source of Variation	% of total variation	P value	P value summary	Significant?						Source of Variation	% of total variation	P value	P value summary	Significant?						Source of Variation	% of total variation	P value	P value summary	Significant?
Interaction	2.797	0.7886	ns	No						Interaction	13.71	0.2366	ns	No						Interaction	2.579	0.8432	ns	No						Interaction	24.68	0.1063	ns	No						Interaction	34.6	0.0017	**	Yes
time	26.67	0.1417	ns	No						time	34.76	0.0432	*	Yes						time	1.33	0.9153	ns	No						time	18.83	0.1686	ns	No						time	11.22	0.0574	ns	No
BSA/PAL	1.243	0.6509	ns	No						BSA/PAL	1.033	0.6292	ns	No						BSA/PAL	6.626	0.3644	ns	No						BSA/PAL	1.99	0.5205	ns	No						BSA/PAL	35.8	0.0004	***	Yes
ANOVA table	SS	DF	MS	F (DFn, DFd)						ANOVA table	SS	DF	MS	F (DFn, DFd)						ANOVA table	SS	DF	MS	F (DFn, DFd)						ANOVA table	SS	DF	MS	F (DFn, DFd)						ANOVA table	SS	DF	MS	F (DFn, DFd)
Interaction	0.0305	2	0.01525	F (2, 12) = 0.2422						Interaction	0.02483	2	0.01241	F (2, 12) = 1.629						Interaction	0.007919	2	0.003959	F (2, 12) = 0.1729						Interaction	0.01513	2	0.007567	F (2, 12) = 2.717						Interaction	0.3827	2	0.1914	F (2, 12) = 11.29
time	0.2908	2	0.1454	F (2, 12) = 2.310						time	0.06294	2	0.03147	F (2, 12) = 4.130						time	0.004085	2	0.002042	F (2, 12) = 0.08921						time	0.01154	2	0.005772	F (2, 12) = 2.073						time	0.1241	2	0.06204	F (2, 12) = 3.661
BSA/PAL	0.01356	1	0.01356	F (1, 12) = 0.2153						BSA/PAL	0.001871	1	0.001871	F (1, 12) = 0.2455						BSA/PAL	0.02035	1	0.02035	F (1, 12) = 0.8888						BSA/PAL	0.00122	1	0.00122	F (1, 12) = 0.4381						BSA/PAL	0.3961	1	0.3961	F (1, 12) = 23.37
Residual	0.7554	12	0.06295							Residual	0.09145	12	0.007621							Residual	0.2747	12	0.0229							Residual	0.03341	12	0.002784							Residual	0.2033	12	0.01695
Bonferroni's multiple comparisons test	Mean Diff.	95.00% CI of diff.	Below threshold?	Summary	Adjusted P Value					Bonferroni's multiple comparisons test	Mean Diff.	95.00% CI of diff.	Below threshold?	Summary	Adjusted P Value					Bonferroni's multiple comparisons test	Mean Diff.	95.00% CI of diff.	Below threshold?	Summary	Adjusted P Value					Bonferroni's multiple comparisons test	Mean Diff.	95.00% CI of diff.	Below threshold?	Summary	Adjusted P Value					Bonferroni's multiple comparisons test	Mean Diff.	95.00% CI of diff.	Below threshold?	Summary	Adjusted P Value
BSA - PAL										BSA - PAL										BSA - PAL										BSA - PAL										BSA - PAL
3h	0.04991	-0.5195 to 0.6193	No	ns	>0.9999					3h	-0.03366	-0.2318 to 0.1645	No	ns	>0.9999					3h	0.1175	-0.2259 to 0.4609	No	ns	>0.9999					3h	-0.007936	-0.1277 to 0.1118	No	ns	>0.9999					3h	0.0566	-0.2388 to 0.3520	No	ns	>0.9999
6h	-0.06334	-0.6327 to 0.5061	No	ns	>0.9999					6h	-0.104	-0.3021 to 0.09411	No	ns	0.5107					6h	0.01485	-0.3285 to 0.3582	No	ns	>0.9999					6h	-0.09137	-0.2111 to 0.02838	No	ns	0.1664					6h	-0.289	-0.5844 to 0.006422	No	ns	0.0559
12h	-0.1512	-0.7206 to 0.4182	No	ns	>0.9999					12h	0.07649	-0.1216 to 0.2746	No	ns	0.9129					12h	0.06935	-0.2740 to 0.4127	No	ns	>0.9999					12h	0.04991	-0.06984 to 0.1697	No	ns	0.8077					12h	-0.6576	-0.9530 to -0.3622	Yes	***	0.0001

## Sheet: Fig. 2b
Lipidomic analysis_Relative C16:0 ceramide levels in N43/5 cells exposed to BSA or palmitate for the time indicated
Figure 2b
Y1-Y3: three independent cultures
	C16:0 Ceramide (relative to basal)
	BSA			PAL
time of treatment	A:Y1	A:Y2	A:Y3	B:Y1	B:Y2	B:Y3
3 hr	1.05735	0.906535	0.971865	1.54667	1.44697	1.50869
6 hr	0.903006	1.03544	0.918515	1.89977	2.25695	1.8099
12 hr	0.932416	0.972637	1.01522	3.41226	2.72869	2.37328
Statistics
Two-way ANOVA
Source of Variation	% of total variation	P value	P value summary	Significant?
Interaction	14.78	0.0015	**	Yes
time	14.75	0.0015	**	Yes
BSA/PAL	62.95	<0.0001	****	Yes
ANOVA table	SS	DF	MS	F (DFn, DFd)
Interaction	1.376	2	0.6881	F (2, 12) = 11.80
time	1.373	2	0.6863	F (2, 12) = 11.77
BSA/PAL	5.86	1	5.86	F (1, 12) = 100.5
Residual	0.6999	12	0.05833
Bonferroni's multiple comparisons test	Mean Diff.	95.00% CI of diff.	Below threshold?	Summary	Adjusted P Value
BSA - PAL
3h	-0.5222	-1.070 to 0.02591	No	ns	0.0638
6h	-1.037	-1.585 to -0.4885	Yes	***	0.0006
12h	-1.865	-2.413 to -1.317	Yes	****	<0.0001

## Sheet: Fig. 2c
Western blot analysis_Relative band intensities of CerS6 protein (normalized to ACTIN) in homogenates of scrambled and siCerS6-treated N43/5 cells
Figure 2c
Y1-Y4: four independent cultures
Band intensities normalized to Calnexin, relative to Scrambled										Statistics
Scrambled				siCerS6						Unpaired t test
A:Y1	A:Y2	A:Y3	A:Y4	B:Y1	B:Y2	B:Y3	B:Y4			P value	0.0052
0.876005	1.52651	0.591934	1.00555	0.0375654	0.200536	0.14584	0.205348			P value summary	**
										Significantly different (P < 0.05)?	Yes
										One- or two-tailed P value?	Two-tailed
										t, df	t=4.275, df=6
										How big is the difference?
										Mean of group A (Scrambled)	1
										Mean of group B (siCerS6)	0.1473
										Difference between means (B - A) ± SEM	-0.8527 ± 0.1995
										95% confidence interval	-1.341 to -0.3646
										R squared (eta squared)	0.7528
Uncropped Scans

## Sheet: Fig. 2d
Relative CerS6 mRNA expression in Scrambled and siCerS6-treated N43/5 cells exposed to BSA or palmitate for the time indicated
Figure 2d
	CerS6 mRNA expression relative to Scrambled_BSA_3 hr
	scrambled_BSA			scrambled_PAL			siCerS6_BSA			siCerS6_PAL
time of treatment	A:Y1	A:Y2	A:Y3	B:Y1	B:Y2	B:Y3	C:Y1	C:Y2	C:Y3	D:Y1	D:Y2	D:Y3
3 hr	1	1	1	1.13769	1.0471	1.13521	0.51016	0.681626	0.428919	0.451695	0.625432	0.400474
6 hr	0.913167	0.814918	1.00296	1.65157	1.53486	1.89816	0.483252	0.612475	0.445808	0.530338	0.734393	0.543493
9 hr	0.91636	0.706819	0.766288	1.98638	1.72954	2.14362	0.518312	0.474817	0.430366	0.583942	0.651577	0.499311
12 hr	0.905364	0.71964	0.739666	2.22085	1.92348	2.88667	0.476851	0.440816	0.406185	0.542313	0.679184	0.507164
Y1-Y3: three independent experiments (each value represents the mean of three technical replicates (culture dishes) per experiment)
Statistics
Three-way ANOVA
Source of Variation	% of total variation	P value	P value summary	Significant?
Time	2.484	0.006	**	Yes
siRNA	47.86	<0.0001	****	Yes
BSA/PAL	17.76	<0.0001	****	Yes
Time x siRNA	2.653	0.0043	**	Yes
Time x BSA/PAL	6.798	<0.0001	****	Yes
siRNA x BSA/PAL	13.01	<0.0001	****	Yes
Time x siRNA x BSA/PAL	4.113	0.0003	***	Yes
ANOVA table	SS	DF	MS	F (DFn, DFd)
Time	0.3953	3	0.1318	F (3, 32) = 4.980
siRNA	7.617	1	7.617	F (1, 32) = 287.9
BSA/PAL	2.827	1	2.827	F (1, 32) = 106.8
Time x siRNA	0.4222	3	0.1407	F (3, 32) = 5.319
Time x BSA/PAL	1.082	3	0.3607	F (3, 32) = 13.63
siRNA x BSA/PAL	2.071	1	2.071	F (1, 32) = 78.26
Time x siRNA x BSA/PAL	0.6547	3	0.2182	F (3, 32) = 8.247
Residual	0.8468	32	0.02646
Tukey's multiple comparisons test	Mean Diff.	95.00% CI of diff.	Below threshold?	Summary	Adjusted P Value
3:scrambled_PAL vs. 3:siCerS6_PAL	0.6141	0.1216 to 1.107	Yes	**	0.0049
6:scrambled_PAL vs. 6:siCerS6_PAL	1.092	0.5996 to 1.585	Yes	****	<0.0001
9:scrambled_PAL vs. 9:siCerS6_PAL	1.375	0.8824 to 1.867	Yes	****	<0.0001
12:scrambled_PAL vs. 12:siCerS6_PAL	1.767	1.275 to 2.260	Yes	****	<0.0001

## Sheet: Fig. 2e
Lipidomic analysis_Relative C16:0 ceramide levels in Scrambled and siCerS6-treated N43/5 cells exposed to BSA or palmitate for the time indicated
Figure 2e
	C16:0 Ceramide levels relative to Scrambled 0h
	Scrambled				siCerS6
	A:Y1	A:Y2	A:Y3	A:Y4	B:Y1	B:Y2	B:Y3	B:Y4
0 hr	0.864047	1.16584	0.839697	1.13042	0.694337	0.685482	0.639734	0.758532
3 hr	1.57757	1.81553	1.79081	1.76609	0.919019	0.728648	1.13189	1.01752
6 hr	2.1247	2.2649	2.40546	*	1.23224	2.00701	0.956281	1.51042
9 hr	1.48386	2.59546	3.51965	2.57001	1.2684	1.52334	1.56576	1.55838
12 hr	2.45158	3.4038	1.49234	3.37502	1.07139	1.8052	1.52887	1.92806
*Sample spilled during lipid extraction, thus not measured
Y1-Y4: four independent cultures
Statistics
Two-way ANOVA
Source of Variation	% of total variation	P value	P value summary	Significant?
Interaction	3.638	0.4298	ns	No
PAL treatment	40.95	<0.0001	****	Yes
siRNA	29.33	<0.0001	****	Yes
ANOVA table	SS (Type III)	DF	MS	F (DFn, DFd)
Interaction	0.8042	4	0.201	F (4, 29) = 0.9877
PAL treatment	9.053	4	2.263	F (4, 29) = 11.12
siRNA	6.484	1	6.484	F (1, 29) = 31.86
Residual	5.903	29	0.2036
Bonferroni's multiple comparisons test
0h	0.3055	-0.5739 to 1.185	No	ns	>0.9999
3h	0.7882	-0.09113 to 1.668	No	ns	0.098
6h	0.8385	-0.1113 to 1.788	No	ns	0.1068
9h	1.063	0.1839 to 1.943	Yes	*	0.0118
12h	1.097	0.2179 to 1.977	Yes	**	0.0089

## Sheet: Fig. 2f
Relative Xbp1 mRNA expression in Scrambled and siCerS6-treated N43/5 cells exposed to BSA or palmitate for the time indicated
Figure 2f
	Xbp1 (s) mRNA expression relative to Scrambled_BSA_3 hr															Xbp1 (u) mRNA expression relative to Scrambled_BSA_3 hr
	scrambled_BSA			scrambled_PAL			siCerS6_BSA			siCerS6_PAL						scrambled_BSA			scrambled_PAL			siCerS6_BSA			siCerS6_PAL
time of treatment	A:Y1	A:Y2	A:Y3	B:Y1	B:Y2	B:Y3	C:Y1	C:Y2	C:Y3	D:Y1	D:Y2	D:Y3			time of treatment	A:Y1	A:Y2	A:Y3	B:Y1	B:Y2	B:Y3	C:Y1	C:Y2	C:Y3	D:Y1	D:Y2	D:Y3
3 hr	1	1	1	0.825423	0.956012	1.13027	0.435049	0.594701	0.406985	0.566943	0.816182	0.578903			3 hr	1	1	1	0.892658	0.914297	1.13517	0.518928	0.703548	0.542532	0.564666	0.767556	0.579956
6 hr	0.684138	0.635056	0.745851	1.68194	1.74199	2.33679	0.410028	0.630346	0.490872	0.965857	1.19429	1.09175			6 hr	0.897833	0.891534	0.905915	1.12769	1.12534	1.34854	0.683755	0.836588	0.711756	0.736247	0.920131	0.84876
9 hr	0.630486	0.569855	0.733174	3.26665	3.24812	4.72101	0.371732	0.459588	0.374031	1.31779	1.85455	1.84506			9 hr	0.877175	0.83038	0.922252	1.51848	1.44008	1.83384	0.655294	0.74172	0.677828	0.854203	0.950758	0.978055
12 hr	0.566918	0.496636	0.60113	3.73829	3.58713	4.01219	0.287205	0.394407	0.253427	1.91417	2.26609	2.6877			12 hr	0.687719	0.675464	0.774626	1.60045	1.46087	1.76676	0.528389	0.633237	0.523693	1.07468	1.15039	1.24295
Y1-Y3: three independent experiments (each value represents the mean of three technical replicates (culture dishes) per experiment)
Statistics															Statistics
Three-way ANOVA															Three-way ANOVA
Source of Variation	% of total variation	P value	P value summary	Significant?											Source of Variation	% of total variation	P value	P value summary	Significant?
Time	12.78	<0.0001	****	Yes											Time	7.683	<0.0001	****	Yes
siRNA	11.13	<0.0001	****	Yes											siRNA	28.57	<0.0001	****	Yes
BSA/PAL	42.45	<0.0001	****	Yes											BSA/PAL	31.51	<0.0001	****	Yes
Time x siRNA	1.779	0.0096	**	Yes											Time x siRNA	1.032	0.193	ns	No
Time x BSA/PAL	20.77	<0.0001	****	Yes											Time x BSA/PAL	18.87	<0.0001	****	Yes
siRNA x BSA/PAL	3.984	<0.0001	****	Yes											siRNA x BSA/PAL	3.307	0.0003	***	Yes
Time x siRNA x BSA/PAL	2.893	0.0007	***	Yes											Time x siRNA x BSA/PAL	2.439	0.0167	*	Yes
ANOVA table	SS	DF	MS	F (DFn, DFd)											ANOVA table	SS	DF	MS	F (DFn, DFd)
Time	7.497	3	2.499	F (3, 32) = 32.36	P<0.0001										Time	0.3768	3	0.1256	F (3, 32) = 12.43
siRNA	6.528	1	6.528	F (1, 32) = 84.53	P<0.0001										siRNA	1.401	1	1.401	F (1, 32) = 138.7
BSA/PAL	24.9	1	24.9	F (1, 32) = 322.5	P<0.0001										BSA/PAL	1.545	1	1.545	F (1, 32) = 152.9
Time x siRNA	1.044	3	0.3479	F (3, 32) = 4.505	P=0.0096										Time x siRNA	0.05063	3	0.01688	F (3, 32) = 1.670
Time x BSA/PAL	12.19	3	4.062	F (3, 32) = 52.60	P<0.0001										Time x BSA/PAL	0.9254	3	0.3085	F (3, 32) = 30.53
siRNA x BSA/PAL	2.337	1	2.337	F (1, 32) = 30.27	P<0.0001										siRNA x BSA/PAL	0.1622	1	0.1622	F (1, 32) = 16.05
Time x siRNA x BSA/PAL	1.697	3	0.5656	F (3, 32) = 7.324	P=0.0007										Time x siRNA x BSA/PAL	0.1196	3	0.03988	F (3, 32) = 3.947
Residual	2.471	32	0.07722												Residual	0.3234	32	0.0101
Tukey's multiple comparisons test	Mean Diff.	95.00% CI of diff.	Below threshold?	Summary	Adjusted P Value										Tukey's multiple comparisons test	Mean Diff.	95.00% CI of diff.	Below threshold?	Summary	Adjusted P Value
3:scrambled_PAL vs. 3:siCerS6_PAL	0.3166	-0.5248 to 1.158	No	ns	0.9864										3:scrambled_PAL vs. 3:siCerS6_PAL	0.3433	0.03897 to 0.6477	Yes	*	0.0155
6:scrambled_PAL vs. 6:siCerS6_PAL	0.8363	-0.005074 to 1.678	No	ns	0.0527										6:scrambled_PAL vs. 6:siCerS6_PAL	0.3655	0.06113 to 0.6698	Yes	**	0.0077
9:scrambled_PAL vs. 9:siCerS6_PAL	2.073	1.231 to 2.914	Yes	****	<0.0001										9:scrambled_PAL vs. 9:siCerS6_PAL	0.6698	0.3654 to 0.9741	Yes	****	<0.0001
12:scrambled_PAL vs. 12:siCerS6_PAL	1.49	0.6485 to 2.331	Yes	****	<0.0001										12:scrambled_PAL vs. 12:siCerS6_PAL	0.4533	0.1490 to 0.7577	Yes	***	0.0004

## Sheet: Fig. 2g
Relative Ddit3 and Hspa5 mRNA expression (ER stress markers) in Scrambled and siCerS6-treated N43/5 cells exposed to BSA or palmitate for the time indicated
Figure 2g
	Ddit3 mRNA expression relative to Scrambled_BSA_3 hr															Hspa5 mRNA expression relative to Scrambled_BSA_3 hr
	scrambled_BSA			scrambled_PAL			siCerS6_BSA			siCerS6_PAL						scrambled_BSA			scrambled_PAL			siCerS6_BSA			siCerS6_PAL
time of treatment	A:Y1	A:Y2	A:Y3	B:Y1	B:Y2	B:Y3	C:Y1	C:Y2	C:Y3	D:Y1	D:Y2	D:Y3			time of treatment	A:Y1	A:Y2	A:Y3	B:Y1	B:Y2	B:Y3	C:Y1	C:Y2	C:Y3	D:Y1	D:Y2	D:Y3
3 hr	1	1	1	2.39092	2.37275	3.3428	0.785885	1.37263	0.871584	0.971608	1.72461	1.3059			3 hr	1	1	1	1.03148	0.931773	1.04173	0.682595	0.759306	0.608776	0.651008	0.717566	0.550402
6 hr	1.08281	1.4996	1.5764	6.2554	8.14198	9.30873	0.872848	1.37744	1.14749	2.80943	5.54711	4.79469			6 hr	1.02527	1.02321	1.09548	1.42264	1.37262	1.61396	0.745402	0.968568	0.71229	0.972433	1.11137	0.829676
9 hr	1.49281	1.74819	1.77632	8.10352	9.91018	9.90123	1.02547	1.42735	1.33307	3.73785	7.19963	6.03484			9 hr	0.958357	0.97097	1.04148	2.51431	2.50507	3.24523	0.736088	0.820247	0.725364	1.16059	1.52628	1.10432
12 hr	1.55357	1.69404	1.55068	7.46782	9.16243	8.45318	0.867601	1.42238	1.22046	4.74901	8.85904	7.31713			12 hr	0.884782	0.822277	0.80097	3.69788	3.43139	4.55342	0.6016	0.678929	0.585705	1.67271	2.32074	2.04759
Y1-Y3: three independent experiments (each value represents the mean of three technical replicates (culture dishes) per experiment)
Statistics															Statistics
Three-way ANOVA															Three-way ANOVA
Source of Variation	% of total variation	P value	P value summary	Significant?											Source of Variation	% of total variation	P value	P value summary	Significant?
Time	16.07	<0.0001	****	Yes											Time	18.89	<0.0001	****	Yes
siRNA	5.077	<0.0001	****	Yes											siRNA	13.83	<0.0001	****	Yes
BSA/PAL	55.53	<0.0001	****	Yes											BSA/PAL	26.64	<0.0001	****	Yes
Time x siRNA	0.9337	0.2225	ns	No											Time x siRNA	3.054	0.0004	***	Yes
Time x BSA/PAL	11.92	<0.0001	****	Yes											Time x BSA/PAL	24.49	<0.0001	****	Yes
siRNA x BSA/PAL	3.275	0.0003	***	Yes											siRNA x BSA/PAL	5.283	<0.0001	****	Yes
Time x siRNA x BSA/PAL	0.743	0.3158	ns	No											Time x siRNA x BSA/PAL	3.69	0.0001	***	Yes
ANOVA table	SS	DF	MS	F (DFn, DFd)											ANOVA table	SS	DF	MS	F (DFn, DFd)
Time	71.83	3	23.94	F (3, 32) = 26.54											Time	7.009	3	2.336	F (3, 32) = 48.86
siRNA	22.7	1	22.7	F (1, 32) = 25.16											siRNA	5.132	1	5.132	F (1, 32) = 107.3
BSA/PAL	248.3	1	248.3	F (1, 32) = 275.2											BSA/PAL	9.881	1	9.881	F (1, 32) = 206.6
Time x siRNA	4.175	3	1.392	F (3, 32) = 1.543											Time x siRNA	1.133	3	0.3776	F (3, 32) = 7.897
Time x BSA/PAL	53.31	3	17.77	F (3, 32) = 19.70											Time x BSA/PAL	9.084	3	3.028	F (3, 32) = 63.32
siRNA x BSA/PAL	14.64	1	14.64	F (1, 32) = 16.23											siRNA x BSA/PAL	1.96	1	1.96	F (1, 32) = 40.98
Time x siRNA x BSA/PAL	3.322	3	1.107	F (3, 32) = 1.228											Time x siRNA x BSA/PAL	1.369	3	0.4563	F (3, 32) = 9.542
Residual	28.87	32	0.9021												Residual	1.53	32	0.04782
Tukey's multiple comparisons test	Mean Diff.	95.00% CI of diff.	Below threshold?	Summary	Adjusted P Value										Tukey's multiple comparisons test	Mean Diff.	95.00% CI of diff.	Below threshold?	Summary	Adjusted P Value
3:scrambled_PAL vs. 3:siCerS6_PAL	1.368	-1.508 to 4.244	No	ns	0.9116										3:scrambled_PAL vs. 3:siCerS6_PAL	0.0305	-0.6316 to 0.6926	No	ns	>0.9999
6:scrambled_PAL vs. 6:siCerS6_PAL	3.518	0.6426 to 6.394	Yes	**	0.0061										6:scrambled_PAL vs. 6:siCerS6_PAL	0.4986	-0.1635 to 1.161	No	ns	0.322
9:scrambled_PAL vs. 9:siCerS6_PAL	3.648	0.7719 to 6.523	Yes	**	0.0039										9:scrambled_PAL vs. 9:siCerS6_PAL	1.491	0.8291 to 2.153	Yes	****	<0.0001
12:scrambled_PAL vs. 12:siCerS6_PAL	1.386	-1.490 to 4.262	No	ns	0.9035										12:scrambled_PAL vs. 12:siCerS6_PAL	1.881	1.218 to 2.543	Yes	****	<0.0001

## Sheet: Fig. 2h
Relative Atf4, Fgf21, Gdf15, Clpp mRNA expression (mitochondrial stress markers) in Scrambled and siCerS6-treated N43/5 cells exposed to BSA or palmitate for the time indicated
Figure 2h
	Atf4 mRNA expression relative to Scrambled_BSA_3 hr															Fgf21 mRNA expression relative to Scrambled_BSA_3 hr															Gdf15 mRNA expression relative to Scrambled_BSA_3 hr															Clpp mRNA expression relative to Scrambled_BSA_3 hr
	scrambled_BSA			scrambled_PAL			siCerS6_BSA			siCerS6_PAL						scrambled_BSA			scrambled_PAL			siCerS6_BSA			siCerS6_PAL						scrambled_BSA			scrambled_PAL			siCerS6_BSA			siCerS6_PAL						scrambled_BSA			scrambled_PAL
time of treatment	A:Y1	A:Y2	A:Y3	B:Y1	B:Y2	B:Y3	C:Y1	C:Y2	C:Y3	D:Y1	D:Y2	D:Y3			time of treatment	A:Y1	A:Y2	A:Y3	B:Y1	B:Y2	B:Y3	C:Y1	C:Y2	C:Y3	D:Y1	D:Y2	D:Y3			time of treatment	A:Y1	A:Y2	A:Y3	B:Y1	B:Y2	B:Y3	C:Y1	C:Y2	C:Y3	D:Y1	D:Y2	D:Y3			time of treatment	A:Y1	A:Y2	A:Y3	B:Y1
3 hr	1	1	1	1.57365	1.51209	1.51885	0.557538	0.708357	0.43448	0.711235	1.07208	0.694251			3 hr	1	1	1	5.04267	4.05247	5.73788	0.169058	0.536887	0.144843	0.519765	1.99324	0.520842			3 hr	1	1	1	2.35063	2.06241	2.58494	0.821889	0.78756	0.566816	1.17689	1.45781	0.946198			3 hr	1	1	1	0.873767
6 hr	1.1421	1.23706	1.12615	2.51778	2.68498	2.62603	0.548095	0.81535	0.500333	1.3497	1.98353	1.46999			6 hr	1.43046	1.69974	1.49145	8.20229	8.58125	8.22094	0.176497	0.675945	0.171505	1.43385	3.6391	1.85018			6 hr	1.34483	1.2374	0.990812	3.80663	3.6219	3.77696	1.13479	0.966202	0.730534	2.33043	2.52203	2.28921			6 hr	1.02558	1.13524	1.10975	1.37573
9 hr	1.22704	1.32602	1.27567	3.054	3.22025	3.0337	0.657562	0.850466	0.530551	1.50076	2.33938	1.70656			9 hr	1.79561	1.57895	2.20068	8.9117	6.96017	7.48008	0.196421	0.663641	0.126013	1.72952	4.45299	1.52045			9 hr	1.42664	1.28721	1.39321	7.06005	5.84003	6.55934	1.40081	1.04044	0.924979	2.85822	4.04157	2.88734			9 hr	0.956625	1.1294	1.33435	1.57915
12 hr	1.27738	1.31172	0.963034	2.97759	3.44353	3.05383	0.577706	0.846009	0.468395	1.81362	2.81464	1.77063			12 hr	1.69798	1.52328	1.32073	7.00409	6.11234	4.18721	0.138343	0.60665	0.102355	2.04036	4.4957	2.30725			12 hr	1.71349	1.31496	1.215	9.85617	9.53627	11.2964	1.04685	1.04103	0.707299	4.03509	5.723	4.16848			12 hr	1.04594	1.17495	1.17409	1.57709
Y1-Y3: three independent experiments (each value represents the mean of three technical replicates (culture dishes) per experiment)
Statistics															Statistics															Statistics															Statistics
Three-way ANOVA															Three-way ANOVA															Three-way ANOVA															Three-way ANOVA
Source of Variation	% of total variation	P value	P value summary	Significant?											Source of Variation	% of total variation	P value	P value summary	Significant?											Source of Variation	% of total variation	P value	P value summary	Significant?											Source of Variation	% of total variation	P value	P value summary	Significant?
Time	13.5	<0.0001	****	Yes											Time	4.194	0.0011	**	Yes											Time	19.76	<0.0001	****	Yes											Time	24.21	<0.0001	****	Yes
siRNA	19.98	<0.0001	****	Yes											siRNA	28.79	<0.0001	****	Yes											siRNA	9.671	<0.0001	****	Yes											siRNA	23.34	<0.0001	****	Yes
BSA/PAL	49.95	<0.0001	****	Yes											BSA/PAL	45.54	<0.0001	****	Yes											BSA/PAL	40.09	<0.0001	****	Yes											BSA/PAL	21.04	<0.0001	****	Yes
Time x siRNA	0.5452	0.3649	ns	No											Time x siRNA	1.622	0.065	ns	No											Time x siRNA	3.445	<0.0001	****	Yes											Time x siRNA	1.751	0.2296	ns	No
Time x BSA/PAL	8.712	<0.0001	****	Yes											Time x BSA/PAL	2.199	0.0238	*	Yes											Time x BSA/PAL	16.01	<0.0001	****	Yes											Time x BSA/PAL	13.19	<0.0001	****	Yes
siRNA x BSA/PAL	1.854	0.0021	**	Yes											siRNA x BSA/PAL	9.935	<0.0001	****	Yes											siRNA x BSA/PAL	6.2	<0.0001	****	Yes											siRNA x BSA/PAL	2.936	0.0095	**	Yes
Time x siRNA x BSA/PAL	0.1548	0.817	ns	No											Time x siRNA x BSA/PAL	1.213	0.1355	ns	No											Time x siRNA x BSA/PAL	2.852	<0.0001	****	Yes											Time x siRNA x BSA/PAL	1.201	0.3885	ns	No
ANOVA table	SS	DF	MS	F (DFn, DFd)											ANOVA table	SS	DF	MS	F (DFn, DFd)											ANOVA table	SS	DF	MS	F (DFn, DFd)											ANOVA table	SS	DF	MS	F (DFn, DFd)
Time	4.756	3	1.585	F (3, 32) = 27.14											Time	14.04	3	4.68	F (3, 32) = 6.872											Time	60.4	3	20.13	F (3, 32) = 106.7											Time	1.327	3	0.4423	F (3, 32) = 20.94
siRNA	7.039	1	7.039	F (1, 32) = 120.5											siRNA	96.39	1	96.39	F (1, 32) = 141.5											siRNA	29.56	1	29.56	F (1, 32) = 156.7											siRNA	1.279	1	1.279	F (1, 32) = 60.56
BSA/PAL	17.6	1	17.6	F (1, 32) = 301.3											BSA/PAL	152.5	1	152.5	F (1, 32) = 223.9											BSA/PAL	122.5	1	122.5	F (1, 32) = 649.6											BSA/PAL	1.154	1	1.154	F (1, 32) = 54.61
Time x siRNA	0.1921	3	0.06402	F (3, 32) = 1.096											Time x siRNA	5.43	3	1.81	F (3, 32) = 2.658											Time x siRNA	10.53	3	3.511	F (3, 32) = 18.61											Time x siRNA	0.09598	3	0.03199	F (3, 32) = 1.514
Time x BSA/PAL	3.069	3	1.023	F (3, 32) = 17.52											Time x BSA/PAL	7.362	3	2.454	F (3, 32) = 3.603											Time x BSA/PAL	48.95	3	16.32	F (3, 32) = 86.49											Time x BSA/PAL	0.7229	3	0.241	F (3, 32) = 11.41
siRNA x BSA/PAL	0.653	1	0.653	F (1, 32) = 11.18											siRNA x BSA/PAL	33.27	1	33.27	F (1, 32) = 48.84											siRNA x BSA/PAL	18.95	1	18.95	F (1, 32) = 100.5											siRNA x BSA/PAL	0.1609	1	0.1609	F (1, 32) = 7.618
Time x siRNA x BSA/PAL	0.05455	3	0.01818	F (3, 32) = 0.3113											Time x siRNA x BSA/PAL	4.062	3	1.354	F (3, 32) = 1.988											Time x siRNA x BSA/PAL	8.719	3	2.906	F (3, 32) = 15.41											Time x siRNA x BSA/PAL	0.06585	3	0.02195	F (3, 32) = 1.039
Residual	1.869	32	0.0584												Residual	21.79	32	0.681												Residual	6.037	32	0.1886												Residual	0.676	32	0.02112
Tukey's multiple comparisons test	Mean Diff.	95.00% CI of diff.	Below threshold?	Summary	Adjusted P Value										Tukey's multiple comparisons test	Mean Diff.	95.00% CI of diff.	Below threshold?	Summary	Adjusted P Value										Tukey's multiple comparisons test	Mean Diff.	95.00% CI of diff.	Below threshold?	Summary	Adjusted P Value										Tukey's multiple comparisons test	Mean Diff.	95.00% CI of diff.	Below threshold?	Summary
3:scrambled_PAL vs. 3:siCerS6_PAL	0.709	-0.02268 to 1.441	No	ns	0.0653										3:scrambled_PAL vs. 3:siCerS6_PAL	3.933	1.434 to 6.432	Yes	***	0.0002										3:scrambled_PAL vs. 3:siCerS6_PAL	1.139	-0.1760 to 2.454	No	ns	0.1489										3:scrambled_PAL vs. 3:siCerS6_PAL	0.1968	-0.2432 to 0.6368	No	ns
6:scrambled_PAL vs. 6:siCerS6_PAL	1.009	0.2768 to 1.740	Yes	**	0.0013										6:scrambled_PAL vs. 6:siCerS6_PAL	6.027	3.529 to 8.526	Yes	****	<0.0001										6:scrambled_PAL vs. 6:siCerS6_PAL	1.355	0.03961 to 2.670	Yes	*	0.0383										6:scrambled_PAL vs. 6:siCerS6_PAL	0.448	0.007917 to 0.8880	Yes	*
9:scrambled_PAL vs. 9:siCerS6_PAL	1.254	0.5221 to 1.985	Yes	****	<0.0001										9:scrambled_PAL vs. 9:siCerS6_PAL	5.216	2.718 to 7.715	Yes	****	<0.0001										9:scrambled_PAL vs. 9:siCerS6_PAL	3.224	1.909 to 4.539	Yes	****	<0.0001										9:scrambled_PAL vs. 9:siCerS6_PAL	0.5979	0.1578 to 1.038	Yes	**
12:scrambled_PAL vs. 12:siCerS6_PAL	1.025	0.2937 to 1.757	Yes	**	0.001										12:scrambled_PAL vs. 12:siCerS6_PAL	2.82	0.3215 to 5.319	Yes	*	0.0154										12:scrambled_PAL vs. 12:siCerS6_PAL	5.587	4.272 to 6.902	Yes	****	<0.0001										12:scrambled_PAL vs. 12:siCerS6_PAL	0.5266	0.08657 to 0.9667	Yes	**
[truncated: 8 more columns]

## Sheet: Fig. 2i
Relative band intensities of GRP78/BiP and ATF4 protein in scrambled and siCerS6-treated N43/5 cells exposed to BSA or palmitate for 9 hr
Figure 2i
ATF4 band intensities relative to Scrambled BSA								GRP78/BiP band intensities relative to Scrambled BSA
	Scrambled			siCerS6					Scrambled			siCerS6
	A:Y1	A:Y2	A:Y3	B:Y1	B:Y2	B:Y3			A:Y1	A:Y2	A:Y3	B:Y1	B:Y2	B:Y3
BSA	0.865113	1.34298	0.791911	0.706899	0.691845	0.354759		BSA	0.602765	1.06585	1.33139	0.487466	0.358582	0.685824
PAL	4.68313	4.94097	4.20036	2.56004	0.657207	1.46404		PAL	1.2867	1.69287	2.0982	0.320791	0.531961	0.657535
Y1-Y3: three independent cultures
Statistics								Statistics
Two-way ANOVA								Two-way ANOVA
Source of Variation	% of total variation	P value	P value summary	Significant?				Source of Variation	% of total variation	P value	P value summary	Significant?
Interaction	16.08	0.003	**	Yes				Interaction	10.36	0.0769	ns	No
PAL treatment	48.77	<0.0001	****	Yes				PAL treatment	9.935	0.0821	ns	No
siRNA	27.83	0.0006	***	Yes				siRNA	59.59	0.0012	**	Yes
ANOVA table	SS	DF	MS	F (DFn, DFd)				ANOVA table	SS	DF	MS	F (DFn, DFd)
Interaction	5.196	1	5.196	F (1, 8) = 17.57				Interaction	0.3673	1	0.3673	F (1, 8) = 4.118
PAL treatment	15.76	1	15.76	F (1, 8) = 53.30				PAL treatment	0.3523	1	0.3523	F (1, 8) = 3.950
siRNA	8.995	1	8.995	F (1, 8) = 30.42				siRNA	2.113	1	2.113	F (1, 8) = 23.69
Residual	2.365	8	0.2957					Residual	0.7135	8	0.08919
Tukey's multiple comparisons test	Mean Diff.	95.00% CI of diff.	Below threshold?	Summary	Adjusted P Value			Tukey's multiple comparisons test	Mean Diff.	95.00% CI of diff.	Below threshold?	Summary	Adjusted P Value
BSA:Scrambled vs. PAL:Scrambled	-3.608	-5.030 to -2.186	Yes	***	0.0002			BSA:Scrambled vs. PAL:Scrambled	0.4966	-0.2843 to 1.277	No	ns	0.2518
BSA:siCerS6 vs. PAL:siCerS6	-0.9759	-2.398 to 0.4459	No	ns	0.2033			BSA:siCerS6 vs. PAL:siCerS6	0.007195	-0.7737 to 0.7881	No	ns	>0.9999
PAL:Scrambled vs. PAL:siCerS6	3.048	1.626 to 4.470	Yes	***	0.0006			PAL:Scrambled vs. PAL:siCerS6	1.189	0.4083 to 1.970	Yes	**	0.0054
Uncropped Scans

## Sheet: Fig. 2k
Log2 mitochondrial aspect ratio in scrambled and siCerS6-treated N43/5 cells exposed to BSA or palmitate for 9 hr
Figure 2k
	Log2 mitochondrial aspect ratio
	scrambled					siCerS6
	A:Y1	A:Y2	A:Y3	A:Y4	A:Y5	B:Y1	B:Y2	B:Y3	B:Y4	B:Y5
BSA	1.24082	1.29215	1.15323	1.24612	1.24036	1.17704	1.28383	1.10761	1.11916	1.07324
PAL	0.570788	0.54345	0.729346	0.582121	0.633863	0.743541	0.936822	0.677513	0.830471	0.706247
Y1-Y5: five independent experiments
Statistics
Two-way ANOVA
Source of Variation	% of total variation	P value	P value summary	Significant?
Interaction	5.437	0.0032	**	Yes
PAL treatment	86.71	<0.0001	****	Yes
siRNA	0.6264	0.2562	ns	Yes
ANOVA table	SS	DF	MS	F (DFn, DFd)
Interaction	0.07773	1	0.07773	F (1, 16) = 12.03
PAL treatment	1.24	1	1.24	F (1, 16) = 191.9
siRNA	0.008956	1	0.008956	F (1, 16) = 1.387
Residual	0.1033	16	0.006459
Tukey's multiple comparisons test	Mean Diff.	95.00% CI of diff.	Below threshold?	Summary	Adjusted P Value
BSA:scrambled vs. PAL:scrambled	0.6226	0.4772 to 0.7680	Yes	****	<0.0001
BSA:scrambled vs. BSA:siCerS6	0.08236	-0.06306 to 0.2278	No	ns	0.3956
PAL:scrambled vs. PAL:siCerS6	-0.167	-0.3124 to -0.02158	Yes	*	0.0217

[truncated: 1 more sheets: Fig. 2l]
