# Supplementary material for: CerS6-dependent ceramide synthesis in hypothalamic neurons promotes ER/mitochondrial stress and impairs glucose homeostasis in obese mice
Source: Nat Commun. 2023 Nov 29;14:7824. doi: 10.1038/s41467-023-42595-7 (PMC10684560; doi:10.1038/s41467-023-42595-7)
Supplement: Supplementary file 4 — Source Data [file 41467_2023_42595_MOESM4_ESM.zip › Source Data Fig. 3.xlsx]

## Sheet: Fig. 3b
Relative mRNA expression in the hypothalamus of control and CerS6ΔNkx2.1 male mice
Figure 3b
		CerS1	CerS5	CerS6		Statistics
Control	A:Y1	0.758847	0.815599	0.854621		Unpaired t test	Cers1	CerS5	CerS6
	A:Y2	1.14463	1.07694	1.05143		P value	0.4395	0.2801	0.0002
	A:Y3	1.11025	0.970589	1.09191		P value summary	ns	ns	***
	A:Y4	1.09534	1.26132	1.05107		Significantly different (P < 0.05)?	No	No	Yes
	A:Y5	0.990261	0.733024	1.00686		One- or two-tailed P value?	Two-tailed	Two-tailed	Two-tailed
	A:Y6	1.06909	1.0111	1.08512		t, df	t=0.7928, df=16	t=1.118, df=16	t=4.685, df=16
	A:Y7	0.931663	1.19163	0.878648
	A:Y8	0.899927	0.939804	0.980341		How big is the difference?
CerS6ΔNkx2.1	B:Y1	1.05036	1.06653	0.666352		Mean of group A (Control)	1	1	1
	B:Y2	0.937818	1.31033	0.59331		Mean of group B (CerS6ΔNkx2.1)	0.9578	1.099	0.7214
	B:Y3	0.962181	0.891269	0.565013		Difference between means (B - A) ± SEM	-0.04218 ± 0.05321	0.09897 ± 0.08854	-0.2786 ± 0.05947
	B:Y4	0.893091	0.822981	0.852254		95% confidence interval	-0.1550 to 0.07061	-0.08871 to 0.2867	-0.4047 to -0.1525
	B:Y5	0.933927	1.41955	0.56619		R squared (eta squared)	0.0378	0.07245	0.5784
	B:Y6	0.850497	1.08593	1.01562
	B:Y7	0.886001	0.9559	0.656723
	B:Y8	0.907129	1.08781	0.702639
	B:Y9	0.980358	1.03953	0.741931
	B:Y10	1.17681	1.30988	0.854029

## Sheet: Fig. 3c
Western blot analysis_Relative band intensities of CerS6 protein in homogenates of the hypothalamus of control and CerS6ΔNkx2.1 male mice
Figure 3c
Group	Sample (individual mice)	mRNA expression (relative to Control)			Statistics
Control	A:Y1	0.849868			Unpaired t test
	A:Y2	0.945795			P value	0.0005
	A:Y3	1.26543			P value summary	***
	A:Y4	0.897995			Significantly different (P < 0.05)?	Yes
	A:Y5	1.04092			One- or two-tailed P value?	Two-tailed
CerS6ΔNkx2.1	B:Y1	0.387513			t, df	t=6.734, df=6
	B:Y2	0.259166
	B:Y3	0.176502			How big is the difference?
					Mean of group A (Control)	1
					Mean of group B (CerS6ΔNkx2.1)	0.2744
					Difference between means (B - A) ± SEM	-0.7256 ± 0.1078
					95% confidence interval	-0.9893 to -0.4619
					R squared (eta squared)	0.8831
Uncropped Scans

## Sheet: Fig. 3d
Body weight development CerS6ΔNkx2.1 male mice and controls upon HFD feeding
Figure 3d
		Weekly body weight (g)																					Statistics
Group	Sample (Individual mice)	3w	4w	5w	6w	7w	8w	9w	10w	11w	12w	13w	14w	15w	16w	17w	18w	19w	20w				Mixed-effects model (REML)
Control	A:Y1		16.7	21.8	23.8	26.2	27.1	29.4	30.6	30.9	31.8	33.6	36.8	36	37.7	37.1							Fixed effects (type III)	P value	P value summary	Statistically significant (P < 0.05)?	F (DFn, DFd)
	A:Y2		19	22.9	25.7	28.5	30	33.4	35	35.9	37.2	38.1	40.9	40.9	43.5	44	44.4						Time	<0.0001	****	Yes	F (17, 845) = 337.9
	A:Y3	13.9	16.8	19	21.7	24.6	25.9	27.1	28.1	28.9	30.7	31.2	32.2	32.2	32.8	32.3	33.4	34.8	35				Genotype	0.0287	*	Yes	F (1, 70) = 4.991
	A:Y4			19.5	23.1	26.2	27.8	27.7	31	33.5	36.3	37.3	38.5	36.7	40.6	41.4	44.2	45.2					Time x Genotype	<0.0001	****	Yes	F (17, 845) = 3.903
	A:Y5			22	24.8	27.8	28.9	31.6	33.6	35.3	39.3	40	42.8	39.9	44.2	45.1	47.9	48.6
	A:Y6	12.8	19.1	21.6	22.3	24.4	24.6	27.5	28.4	29.9	29.9	30.7	30.8	32.4	32.7								Random effects	SD	Variance
	A:Y7	8.9	16.3	20.1	22.7	23.4	25	26	26	27.3	28.8	29											Subject	3.726	13.88
	A:Y8	10.2	17.5	22	24.8	25.5	28.1	27.9	28.5	30.7	31.8	32.6											Residual	2.705	7.315
	A:Y9	9.8	15	17.4	19.9	21.2	22.5	23.3	24.4	26	26.6	26.5
	A:Y10	8.6	14.7	19.3	22.6	23.6	25.2	25.7	26	28.3	29.1	29.6											Was the matching effective?
	A:Y11	9.8	14.7	17.5	20.9	21.3	23.9	23.9	25.4	27.9	28.9	28.7											Chi-square, df	765.8, 1
	A:Y12			19.9	22.3	22.7	24.4	25.1	26	26.2													P value	<0.0001
	A:Y13			21.1	22.9	23	23.6	26.2	24.5	20.6													P value summary	****
	A:Y14	10.6		20	23.8	27.3	28.5																Is there significant matching (P < 0.05)?	Yes
	A:Y15	9.9		19.9	23.7	26.4	28.9
	A:Y16			22.7	26.4	28.5	32.1	34.6	39	40.4	43	44.8	46.9	48.8	51	51.3	51.4	52.5
	A:Y17			23.8	28.3	30.2	33.4	38.2	43.9	45.7	47.2	48.7	48.9	51.3	51.8	52.2	53.4	55.4
	A:Y18				23.7	26.6	27.9	29.9	32.3	39.9	37.2	37.3	38.7	40.2	41	43.2	43.6	45.6
	A:Y19				25.1	28.6	29.8	31.3	34.1	35.3	40.5	41.2	43.1	44.4	45.2	47.2	47.2	48.2	50.4
	A:Y20		9.9	18.5	23.5	26	29	31.8	33.6	36.7	37.5	42.7	43.7	45.8	47.5	49.3	49.42	51.4
	A:Y21	8.6	16.9	21.2	27.6	29.4	31.2	32.9	35.9	39.7	42.3	44.5	46.8	47.3	47.3
	A:Y22	9	18.6	22.7	27.6	30.4	32.2	34.4	37.9	41.5	42.9	44.2	46.9	46.9	47.1
	A:Y23			19.4	22	22.8	25	26.6	22.6	22.8	24.2	25.1			29.2	29.3	29.1	30.5	32.1
	A:Y24														45.1	46	45.6	45.5	45
	A:Y25		17.7	22.6	25.1	26.7	28.8	29.8	32.9	33.8	36.1	38.5						47.9	48.7
	A:Y26		15	18.7	21	22.6	25.4	26.4	28.8	31.8	33.3	35.1						45	46
	A:Y27	11.6	20	23.7	25.7	27.4	29	31.3	33	33.9	34.2	33.4			41	41.5	41.6	46.3
	A:Y28	12	20	21.9	24.5	26	26.6	28.4	30.7	31.8	31.8	32.1			38.9	38.9	37.2	40.9
	A:Y29	9.6	17.2	23.1	23	24.4	24.7	26.4	28.2	28.7	29.5	30.8			32	32.5	36.2	37.2
	A:Y30	10	17.9	21.3	23.4	24.7	25.9	27.6	29	29.2	32.5	30.8			32.1	33.9	36.1	36.4
	A:Y31	14.6	19.2	21.7	24.2	26.5	25.7	27.9	28.7			31.9	30.8	30.9	33.5				35.5
	A:Y32	15.8	17.8	21.6			28.6	30.7	32.7	34.5	35.9	29.2
	A:Y33	12	19.7	22.5			28.3	30.5	32.7	33.5	35	32.2
	A:Y34	7.9	15.3	20			26	26.3	27.7	28.5	29	28.4	30.9	32.3	32.5	31.4	33.9	32.3
	A:Y35	13	21.4	23.2			27.6	28.3	30	28.2	27.9	27.8	30.6	31.3	31.7	31.1	34.2	32.1
	A:Y36	12.8	21.1	23			29.7	30.7	32.3	30.5	30.5	29.9	32.2	33.6	34.3	32.7	36.8	34.1
CerS6ΔNkx2.1	B:Y1		16.9	20.1	22.4	24.5	26.4	28	28.7	28.9	30	30.2	32.3	31.5	32.7	32.2	33
	B:Y2	13.3		21.7	23.3	25.1	26.8	27.6	28.8	29.5	30.2	31.5	31.7	33.9		34.7	34.9	36.1	37.4
	B:Y3	13.5		15.9	23.4	25.3	27.8	29.3	29.7	30.5	31.2	32	33.2	37.1	32.8	36.9	37.2	37.1	36.6
	B:Y4	15	18.7	20.2	22.7	24.6	25.5	27.9	29	29.1	31.1	30.6	32.1	32.8	32.9	32.4	34.6	35.7	35.4
	B:Y5	9.7	12.6	17.7	21.3	23.9	25.6	27.6	28.8	30.5	32.1	32.5	32.7	33.6	34	29.5	33.8	35.4	33.6
	B:Y6	13.3	18.5	21.2	22.6	23.8	24.5	25.2	26.6	28.6	29.1	30.5	30.1	30.3	30.5
	B:Y7	8.5	16.1	20.1	22.9	23.8	25.9	26.1	26.4	28.8	29.6	28.7
	B:Y8	7.9	14.3	18.2	20.4	21.1	22.9	23.5	23	25	25.1	24.7
	B:Y9	10.5	16.9	20	22.2	23.2	24.7	25	25.6	27.5	27.7	26.3
	B:Y10			22.7	23.8	23.9	25.6	27.7	28.6	29
	B:Y11	10		18.7	21.7	23.7	25.5
	B:Y12			24.1	28.1	28.4	31.4	35.6	39.5	41.9	44.5	44.3	47	49.8	52.3	53	54.5	55.6
	B:Y13			23.1	26	27.4	30.6	32.9	35.7	37.3	40.6	42.7	43.7	46	47.7	48.2	48.3	51.1
	B:Y14			23.9	28.4	29.6	32.5	35.6		42.1	44.4	46.6	47.1	49	50	50.5		47.1
	B:Y15		8.5	17.2	22.6	23.7	26.2	27.1	28	28.6	30.8	30.1	30.1	31.6	33.1	36.1	37.7	39.1	40.1
	B:Y16		11.1	19.4	24.2	25.2	28.1	30.7	33.1	34.3	37.1	37	37.8	40.4	41.8	42.1	44.5	47	47
	B:Y17	8.7	17.9	22.4	27	29.1	30.4	32	35.9	38.4	38.5	40.3	43.3	43.7	44.6
	B:Y18	8.3	17.3	20.7	25.1	26.9	28.7	30.8	32.5	34.9	38.3	40.5	42.9	43	43.5
	B:Y19			20.1	22.5	24.5	28.6	31.2	29.4	30.2	32.3	33.8			36.3	35.4	36	36.1	36.7
	B:Y20		16.1	20.5	23.1	25.6	27.3	28.2	29.8	31.3	33	35.1						42.2	42.4
	B:Y21	9.7	18	20.3	21.8	23.8	24.9	26.7	27.8	28	29.2	30.1			35.1	33.7	34.5	38.3
	B:Y22	11.3	19.2	22.2	23.8	25.1	25.8	27.7	28.3	29.2	29	31.7			40.3	36.6	33.4	35.7
	B:Y23	12.8	20.4	22.6	25.3	26.6	27.8	29.1	29.1	30.4	31.9	31			33.4	32.3	31.7	32.7
	B:Y24	13.8	20.6	21.4	25.7	27	28.8	30.2	28.9	30.5	30.2	29.2			31.5	32.6	30.7	32.6
	B:Y25	9.8	16.6	19.9	23.8	25.6	27.6	29.1	28.4	28.4	29.8	30.2			33	32.6	33.3	33.3
	B:Y26	10	17.6	20.9	24.3	26	27	28.5	28.7	29.8	31.9	31.7			35.4	33.8	36.6	37.8
	B:Y27	14.5	20.9	23.4	26	26.8	26.8	28.3	29.2			30.5	31.7	29	32.5				33.7
	B:Y28	12.8	19.7	22	24	26.3	26.2	28.5	28.3			35.2	30.9	26.2	30.9				32.5
	B:Y29	11.4	19.8	22.5			27.8	28.7	29.8	31.4	31.2	26
	B:Y30	10.5	19.4	20.5			24.9	26.6	27.3	29.5	30.2	29.9	30.4	31.8	33	32.7	33.7	34.5
	B:Y31	16.2			24.8	24.6	26.2	27.6	27.2	28.5	30.1	30.6	30.3	29.7	30.9	31.8		33.4
	B:Y32	16.3			25.3	25.4	26.7	26.9	28.2	29	27.3	28.7	29.9	29.7	29.2	28.7
	B:Y33	15.6			24	24.4	25.3	27	27.4	29.3	29.3	30.8	30.2	30.1	31.5	33.1		34.4
	B:Y34	17.2			25.9	25.3	27.4	28.8	28.2	30.3	32.2	33.3	33.3	32.8	32.7	36.4		34.2
	B:Y35	16.8			25	25.2	26.6	28.4	27.4	29.2	31	31.9	31.7	31.7	30.1	29.1		29.6
	B:Y36			18.4	21.2	22.8	25.1	26.6	28	28.1	30	28.7	28.7	29.2	33	31.9	28.9	29	30.7

## Sheet: Fig. 3e
Body length of HFD-fed CerS6ΔNkx2.1 male mice and controls
Figure 3e
Group	Sample (Individual mice)	Body length (cm)			Statistics
Control	A:Y1	11.2			Unpaired t test
	A:Y2	11.1			P value	0.6247
	A:Y3	10.7			P value summary	ns
	A:Y4	10.7			Significantly different (P < 0.05)?	No
	A:Y5	10.2			One- or two-tailed P value?	Two-tailed
	A:Y6	10.2			t, df	t=0.4931, df=39
	A:Y7	9.7
	A:Y8	9.8			How big is the difference?
	A:Y9	9.9			Mean of group A (Control)	9.855
	A:Y10	9.3			Mean of group B (CerS6ΔNkx2.1)	9.762
	A:Y11	9.3			Difference between means (B - A) ± SEM	-0.09310 ± 0.1888
	A:Y12	9.5			95% confidence interval	-0.4750 to 0.2888
	A:Y13	9.4			R squared (eta squared)	0.006196
	A:Y14	9.3
	A:Y15	9.3
	A:Y16	9.3
	A:Y17	9.3
	A:Y18	9.6
	A:Y19	9.7
	A:Y20	9.6
CerS6ΔNkx2.1	B:Y1	10.9
	B:Y2	10.8
	B:Y3	10.7
	B:Y4	10.7
	B:Y5	10.2
	B:Y6	10.2
	B:Y7	9.8
	B:Y8	9.9
	B:Y9	9.5
	B:Y10	9.3
	B:Y11	9.3
	B:Y12	9.2
	B:Y13	9.3
	B:Y14	9.2
	B:Y15	9.2
	B:Y16	9.3
	B:Y17	9.7
	B:Y18	9.3
	B:Y19	9.5
	B:Y20	9.6
	B:Y21	9.4

## Sheet: Fig. 3f
Body fat content of HFD-fed CerS6ΔNkx2.1 male mice and controls
Figure 3f
Group	Sample (Individual mice)	Body fat (% of body weight)			Statistics
Control	A:Y1	19.907			Unpaired t-test
	A:Y2	30.471			P value	0.0012
	A:Y3	35.613			P value summary	**
	A:Y4	32.117			Significantly different (P < 0.05)?	Yes
	A:Y5	39.255			One- or two-tailed P value?	Two-tailed
	A:Y6	41.201			t, df	t=3.502, df=39
	A:Y7	35.461
	A:Y8	32.358			How big is the difference?
	A:Y9	31.032			Mean of group A (Control)	30.77
	A:Y10	28.381			Mean of group B (CerS6ΔNkx2.1)	23.64
	A:Y11	38.025			Difference between means (B - A) ± SEM	-7.131 ± 2.036
	A:Y12	27.57			95% confidence interval	-11.25 to -3.012
	A:Y13	37.597			R squared (eta squared)	0.2392
	A:Y14	36.169
	A:Y15	27.62
	A:Y16	24.422
	A:Y17	21.022
	A:Y18	27.133
	A:Y19	24.279
	A:Y20	25.721
CerS6ΔNkx2.1	B:Y1	13.869
	B:Y2	32.129
	B:Y3	31.909
	B:Y4	31.536
	B:Y5	28.754
	B:Y6	30.694
	B:Y7	28.811
	B:Y8	28.593
	B:Y9	29.671
	B:Y10	20.934
	B:Y11	21.857
	B:Y12	26.685
	B:Y13	18.43
	B:Y14	18.973
	B:Y15	15.633
	B:Y16	15.618
	B:Y17	29.983
	B:Y18	9.597
	B:Y19	24.431
	B:Y20	19.154
	B:Y21	19.112

## Sheet: Fig. 3g
Serum leptin levels of HFD random-fed male CerS6ΔNkx2.1 mice and controls
Figure 3g
Group	Sample (Individual mice)	Leptin (ng/mL)			Statistics
Control	A:Y1	33.0644			Unpaired t-test
	A:Y2	31.0597			P value	0.0116
	A:Y3	28.2223			P value summary	*
	A:Y4	22.6725			Significantly different (P < 0.05)?	Yes
	A:Y5	33.3104			One- or two-tailed P value?	Two-tailed
	A:Y6	41.4149			t, df	t=2.794, df=19
	A:Y7	32.5198
	A:Y8	27.6785			How big is the difference?
	A:Y9	25.647			Mean of group A (Control)	30.62
CerS6ΔNkx2.1	B:Y1	27.032			Mean of group B (CerS6ΔNkx2.1)	25.32
	B:Y2	31.6725			Difference between means (B - A) ± SEM	-5.303 ± 1.898
	B:Y3	23.7411			95% confidence interval	-9.275 to -1.330
	B:Y4	22.7536			R squared (eta squared)	0.2912
	B:Y5	23.8355
	B:Y6	26.9734
	B:Y7	25.1529
	B:Y8	30.3732
	B:Y9	21.3913
	B:Y10	26.1197
	B:Y11	22.364
	B:Y12	22.4129

## Sheet: Fig. 3h
Average energy expenditure over 24 hr normalized for body weight in HFD-fed CerS6ΔNkx2.1 male mice and controls
Figure 3h
Group	Sample (Individual mice)	Energy Expenditure (kcal/h/kg BW)			Statistics
Control	A:Y1	15.2824			Unpaired t test
	A:Y2	15.5846			P value	0.0013
	A:Y3	14.2139			P value summary	**
	A:Y4	14.2364			Significantly different (P < 0.05)?	Yes
	A:Y5	15.0126			One- or two-tailed P value?	Two-tailed
CerS6ΔNkx2.1	B:Y1	16.8725			t, df	t=4.814, df=8
	B:Y2	16.6738
	B:Y3	18.4488			How big is the difference?
	B:Y4	19.1459			Mean of group A (Control)	14.87
	B:Y5	16.9128			Mean of group B (CerS6ΔNkx2.1)	17.61
					Difference between means (B - A) ± SEM	2.745 ± 0.5702
					95% confidence interval	1.430 to 4.060
					R squared (eta squared)	0.7434

## Sheet: Fig. 3i
Absolute energy expenditure over body weight in HFD-fed CerS6ΔNkx2.1 male mice and controls
Figure 3i
Group	Sample (Individual mice)	Body weight (g)	Energy Expenditure (kcal/h)			Simple linear regression
Control	A:Y1	36.4	0.556278				Control	CerS6ΔNkx2.1
	A:Y2	47.4	0.738708			Best-fit values
	A:Y3	43.5	0.618306			Slope	0.01512	0.002497
	A:Y4	42.4	0.603625			Y-intercept	-0.01068	0.5181
	A:Y5	37.5	0.562972			X-intercept	0.7062	-207.5
CerS6ΔNkx2.1	B:Y1	35.5	0.598972			1/slope	66.13	400.5
	B:Y2	36.8	0.613597
	B:Y3	31.4	0.579292			Std. Error
	B:Y4	32.8	0.627986			Slope	0.00346	0.004488
	B:Y5	35.5	0.600403			Y-intercept	0.1441	0.1547
						95% Confidence Intervals
						Slope	0.004110 to 0.02613	-0.01179 to 0.01678
						Y-intercept	-0.4692 to 0.4478	0.02595 to 1.010
						X-intercept	-108.6 to 18.02	-infinity to -1.549
						Goodness of Fit
						R squared	0.8642	0.09352
						Sy.x	0.03126	0.01994
						Is slope significantly non-zero?
						F	19.1	0.3095
						DFn, DFd	1, 3	1, 3
						P value	0.0222	0.6168
						Deviation from zero?	Significant	Not Significant
						Equation	Y = 0.01512*X - 0.01068	Y = 0.002497*X + 0.5181

## Sheet: Fig. 3j
Cumulative food intake (g) of CerS6ΔNkx2.1 male mice and controls upon HFD feeding
Figure 3j
Food consumed (g)													Statistics
Time of day	Control					CerS6ΔNkx2.1
	A:Y1	A:Y2	A:Y3	A:Y4	A:Y5	B:Y1	B:Y2	B:Y3	B:Y4	B:Y5	B:Y6		Two-way RM ANOVA	Matching: Stacked
10:00	0.01	0.02	0.01	0.01	0	0.01	0.02	0.02	0.02	0.03	0.05		Assume sphericity?	Yes
10:20	0.01	0.03	0.01	0.01	0.01	0.01	0.05	0.02	0.02	0.06	0.05		Alpha	0.05
10:40	0.06	0.04	0.01	0.05	0.06	0.01	0.11	0.02	0.02	0.06	0.05
11:00	0.06	0.06	0.03	0.06	0.06	0.02	0.11	0.02	0.02	0.06	0.05		Source of Variation	% of total variation	P value	P value summary	Significant?
11:20	0.06	0.09	0.04	0.08	0.09	0.03	0.11	0.09	0.02	0.1	0.05		Time x Genotype	0.09654	0.9824	ns	No
11:40	0.06	0.12	0.04	0.08	0.12	0.07	0.15	0.09	0.02	0.1	0.05		Time	95.4	<0.0001	****	Yes
12:00	0.07	0.2	0.04	0.08	0.16	0.07	0.15	0.09	0.04	0.1	0.11		Genotype	0.1454	0.4321	ns	No
12:20	0.12	0.2	0.04	0.12	0.17	0.11	0.15	0.09	0.04	0.1	0.11		Subject	1.936	<0.0001	****	Yes
12:40	0.12	0.2	0.05	0.12	0.21	0.11	0.2	0.13	0.05	0.13	0.13
13:00	0.12	0.2	0.1	0.12	0.22	0.13	0.2	0.13	0.05	0.14	0.14		ANOVA table	SS	DF	MS	F (DFn, DFd)
13:20	0.12	0.2	0.1	0.17	0.22	0.13	0.2	0.21	0.05	0.15	0.15		Time x Genotype	1.774	145	0.01224	F (145, 1305) = 0.7597
13:40	0.16	0.2	0.1	0.17	0.22	0.13	0.24	0.22	0.05	0.16	0.16		Time	1753	145	12.09	F (145, 1305) = 750.6
14:00	0.16	0.26	0.1	0.21	0.22	0.15	0.25	0.22	0.08	0.17	0.16		Genotype	2.673	1	2.673	F (1, 9) = 0.6762
14:20	0.17	0.26	0.1	0.26	0.27	0.15	0.25	0.22	0.08	0.18	0.19		Subject	35.57	9	3.953	F (9, 1305) = 245.4
14:40	0.17	0.26	0.1	0.26	0.29	0.17	0.25	0.3	0.08	0.2	0.25		Residual	21.02	1305	0.01611
15:00	0.21	0.3	0.1	0.26	0.29	0.2	0.3	0.3	0.12	0.22	0.25
15:20	0.21	0.34	0.13	0.3	0.34	0.21	0.3	0.3	0.12	0.22	0.28
15:40	0.22	0.37	0.13	0.35	0.34	0.23	0.3	0.3	0.12	0.27	0.29
16:00	0.22	0.38	0.13	0.35	0.39	0.23	0.34	0.3	0.18	0.27	0.36
16:20	0.23	0.38	0.17	0.35	0.39	0.25	0.53	0.43	0.18	0.29	0.39
16:40	0.28	0.44	0.17	0.35	0.44	0.27	0.54	0.44	0.18	0.34	0.4
17:00	0.28	0.49	0.17	0.42	0.53	0.29	0.54	0.44	0.18	0.39	0.43
17:20	0.36	0.49	0.17	0.42	0.54	0.29	0.62	0.55	0.24	0.39	0.48
17:40	0.36	0.49	0.22	0.42	0.57	0.36	0.64	0.55	0.24	0.39	0.5
18:00	0.36	0.54	0.22	0.42	0.57	0.36	0.65	0.55	0.32	0.48	0.59
18:20	0.38	0.54	0.28	0.48	0.57	0.4	0.67	0.55	0.38	0.48	0.71
18:40	0.41	0.59	0.29	0.48	0.63	0.46	0.67	0.55	0.41	0.52	0.71
19:00	0.5	0.59	0.42	0.53	0.64	0.5	0.68	0.62	0.42	0.62	0.71
19:20	0.51	0.64	0.46	0.54	0.75	0.57	0.68	0.64	0.5	0.63	0.79
19:40	0.6	0.7	0.46	0.63	0.75	0.63	0.68	0.67	0.53	0.67	0.8
20:00	0.6	0.74	0.58	0.68	0.76	0.64	0.73	0.7	0.63	0.67	0.84
20:20	0.8	0.75	0.58	0.68	0.76	0.64	0.73	0.71	0.63	0.72	0.85
20:40	0.8	0.79	0.69	0.68	0.8	0.67	0.77	0.8	0.67	0.78	0.93
21:00	0.8	0.8	0.7	0.79	0.8	0.72	0.78	0.83	0.69	0.78	0.94
21:20	0.8	0.87	0.76	0.8	0.85	0.73	0.81	0.84	0.77	0.8	1.02
21:40	0.8	1.29	0.85	0.8	0.85	0.76	0.85	0.84	0.77	0.86	1.03
22:00	0.8	1.29	0.86	0.8	0.88	0.82	0.86	0.85	0.84	0.9	1.03
22:20	0.85	1.29	0.86	0.87	0.94	0.82	0.93	0.91	0.94	0.9	1.09
22:40	0.85	1.29	0.95	0.87	1.01	0.87	0.97	0.92	0.94	0.96	1.12
23:00	0.85	1.29	0.98	0.94	1.01	0.89	0.98	0.97	0.98	0.96	1.12
23:20	0.92	1.29	1.04	0.95	1.01	0.93	1.03	0.98	1.01	1.02	1.12
23:40	0.92	1.29	1.04	1.02	1.02	1	1.08	1.01	1.07	1.07	1.12
00:00	0.92	1.29	1.17	1.02	1.04	1.07	1.13	1.02	1.08	1.07	1.19
00:20	0.92	1.29	1.25	1.03	1.04	1.12	1.22	1.12	1.14	1.12	1.19
00:40	1.02	1.29	1.25	1.09	1.13	1.13	1.22	1.12	1.14	1.17	1.25
01:00	1.02	1.29	1.52	1.09	1.13	1.13	1.3	1.19	1.15	1.17	1.32
01:20	1.06	1.29	1.55	1.09	1.17	1.21	1.3	1.19	1.15	1.26	1.36
01:40	1.07	1.29	1.55	1.12	1.21	1.21	1.36	1.19	1.15	1.26	1.36
02:00	1.07	1.29	1.55	1.2	1.21	1.21	1.42	1.21	1.15	1.28	1.36
02:20	1.17	1.33	1.55	1.2	1.21	1.21	1.44	1.22	1.26	1.28	1.42
02:40	1.17	1.33	1.55	1.25	1.27	1.21	1.44	1.27	1.29	1.3	1.49
03:00	1.17	1.42	1.55	1.29	1.27	1.21	1.5	1.27	1.29	1.3	1.51
03:20	1.17	1.42	1.62	1.3	1.27	1.24	1.5	1.34	1.36	1.3	1.51
03:40	1.17	1.44	1.69	1.3	1.32	1.24	1.57	1.35	1.36	1.33	1.57
04:00	1.17	1.44	1.69	1.32	1.33	1.24	1.57	1.41	1.42	1.33	1.62
04:20	1.17	1.48	1.69	1.32	1.33	1.32	1.6	1.44	1.48	1.35	1.62
04:40	1.22	1.49	1.8	1.32	1.4	1.37	1.62	1.44	1.49	1.41	1.62
05:00	1.22	1.5	1.8	1.33	1.4	1.37	1.62	1.5	1.49	1.42	1.63
05:20	1.23	1.53	1.8	1.33	1.41	1.37	1.62	1.56	1.49	1.42	1.71
05:40	1.28	1.53	1.8	1.39	1.41	1.46	1.67	1.59	1.49	1.45	1.72
06:00	1.29	1.57	1.8	1.39	1.45	1.49	1.7	1.61	1.52	1.5	1.72
06:20	1.33	1.61	1.8	1.39	1.45	1.49	1.7	1.7	1.52	1.5	1.72
06:40	1.34	1.61	1.8	1.39	1.45	1.55	1.71	1.7	1.52	1.5	1.77
07:00	1.34	1.65	1.8	1.4	1.51	1.55	1.75	1.7	1.52	1.5	1.77
07:20	1.35	1.65	1.8	1.42	1.51	1.55	1.75	1.7	1.52	1.53	1.77
07:40	1.35	1.69	1.8	1.42	1.51	1.58	1.8	1.7	1.52	1.53	1.77
08:00	1.37	1.69	1.8	1.42	1.51	1.63	1.82	1.7	1.52	1.53	1.82
08:20	1.37	1.69	1.8	1.42	1.54	1.63	1.86	1.71	1.52	1.6	1.82
08:40	1.38	1.71	1.8	1.46	1.56	1.63	1.88	1.72	1.52	1.61	1.82
09:00	1.41	1.77	1.84	1.5	1.56	1.63	1.88	1.72	1.52	1.61	1.84
09:20	1.41	1.77	1.85	1.51	1.62	1.68	1.88	1.77	1.52	1.61	1.84
09:40	1.41	1.77	1.85	1.51	1.62	1.68	1.88	1.77	1.52	1.61	1.84
10:00	1.41	1.77	1.85	1.51	1.62	1.71	1.88	1.78	1.53	1.61	1.86
10:20	1.41	1.79	1.85	1.51	1.65	1.72	1.95	1.78	1.58	1.63	1.91
10:40	1.41	1.79	1.85	1.51	1.66	1.72	1.95	1.87	1.58	1.64	1.91
11:00	1.41	1.84	1.93	1.56	1.68	1.72	1.95	1.88	1.58	1.64	1.91
11:20	1.41	1.84	1.93	1.56	1.68	1.73	1.95	1.88	1.58	1.64	1.91
11:40	1.48	1.88	1.93	1.56	1.68	1.74	1.98	1.91	1.63	1.67	1.91
12:00	1.48	1.89	1.93	1.56	1.71	1.74	1.98	1.92	1.63	1.68	1.96
12:20	1.48	1.9	1.95	1.56	1.71	1.74	2.03	1.97	1.63	1.7	1.97
12:40	1.48	1.95	1.99	1.61	1.79	1.74	2.07	1.97	1.66	1.7	1.98
13:00	1.48	1.95	1.99	1.61	1.79	1.74	2.07	2.01	1.66	1.74	2.03
13:20	1.48	1.95	1.99	1.64	1.79	1.76	2.07	2.01	1.67	1.77	2.04
13:40	1.49	1.97	2.04	1.64	1.79	1.76	2.14	2.04	1.68	1.77	2.04
14:00	1.54	2.01	2.04	1.64	1.79	1.76	2.14	2.04	1.68	1.77	2.06
14:20	1.56	2.05	2.04	1.64	1.83	1.79	2.14	2.04	1.68	1.77	2.07
14:40	1.56	2.05	2.06	1.65	1.83	1.84	2.17	2.06	1.73	1.82	2.09
15:00	1.56	2.06	2.06	1.71	1.88	1.84	2.18	2.07	1.73	1.82	2.09
15:20	1.61	2.1	2.14	1.71	1.88	1.84	2.23	2.13	1.75	1.88	2.16
15:40	1.62	2.11	2.14	1.76	1.88	1.84	2.28	2.17	1.75	1.91	2.16
16:00	1.62	2.17	2.14	1.76	1.94	1.86	2.28	2.22	1.75	1.91	2.18
16:20	1.69	2.2	2.14	1.77	1.95	1.89	2.33	2.24	1.78	1.97	2.21
16:40	1.7	2.2	2.18	1.84	1.96	1.92	2.33	2.25	1.78	2.01	2.22
17:00	1.76	2.23	2.24	1.84	2	1.92	2.35	2.29	1.78	2.02	2.22
17:20	1.77	2.26	2.24	1.84	2	2.01	2.35	2.29	1.79	2.02	2.34
17:40	1.77	2.32	2.25	1.87	2.03	2.01	2.4	2.32	1.79	2.02	2.42
18:00	1.82	2.34	2.25	1.91	2.11	2.04	2.46	2.37	1.81	2.04	2.51
18:20	1.82	2.34	2.29	1.95	2.13	2.1	2.46	2.37	1.81	2.11	2.61
18:40	1.87	2.38	2.37	2	2.14	2.21	2.51	2.47	1.91	2.19	2.63
19:00	1.88	2.46	2.38	2	2.17	2.25	2.52	2.55	1.91	2.23	2.63
19:20	1.96	2.46	2.47	2.04	2.24	2.25	2.55	2.55	2.02	2.28	2.63
19:40	1.96	2.46	2.47	2.11	2.24	2.25	2.57	2.63	2.1	2.28	2.71
20:00	1.98	2.51	2.62	2.11	2.24	2.3	2.63	2.63	2.1	2.34	2.76
20:20	2.03	2.56	2.62	2.23	2.28	2.33	2.7	2.63	2.1	2.35	2.76
20:40	2.03	2.63	2.62	2.23	2.3	2.39	2.74	2.73	2.11	2.45	2.78
21:00	2.11	2.65	2.69	2.26	2.3	2.39	2.74	2.82	2.15	2.5	2.8
21:20	2.11	2.65	2.81	2.26	2.3	2.42	2.74	2.83	2.24	2.51	2.8
21:40	2.23	2.77	2.88	2.33	2.33	2.45	2.83	2.87	2.28	2.51	2.86
22:00	2.32	2.82	2.88	2.33	2.33	2.45	2.87	2.92	2.28	2.51	2.87
22:20	2.33	2.85	2.88	2.43	2.34	2.54	2.87	2.92	2.34	2.65	2.95
22:40	2.33	2.94	2.97	2.43	2.43	2.58	2.94	2.97	2.37	2.66	2.95
23:00	2.33	2.94	2.97	2.44	2.43	2.59	2.95	2.97	2.52	2.67	3.01
23:20	2.4	2.98	3.11	2.44	2.56	2.6	3.05	3.03	2.63	2.7	3.01
23:40	2.4	2.99	3.11	2.53	2.56	2.61	3.05	3.03	2.63	2.7	3.01
00:00	2.47	3.01	3.27	2.53	2.56	2.69	3.05	3.07	2.63	2.73	3.08
00:20	2.48	3.01	3.27	2.56	2.56	2.77	3.09	3.07	2.64	2.85	3.13
00:40	2.48	3.12	3.27	2.62	2.56	2.8	3.14	3.16	2.71	2.87	3.13
01:00	2.49	3.13	3.28	2.62	2.62	2.84	3.2	3.2	2.72	2.87	3.13
01:20	2.54	3.17	3.41	2.66	2.65	2.9	3.2	3.24	2.72	2.87	3.19
01:40	2.54	3.21	3.41	2.74	2.66	2.9	3.25	3.24	2.72	2.91	3.19
02:00	2.54	3.21	3.41	2.74	2.66	2.9	3.3	3.28	2.81	2.92	3.25
02:20	2.54	3.26	3.49	2.74	2.68	2.9	3.3	3.29	2.86	2.92	3.27
02:40	2.57	3.31	3.52	2.74	2.72	2.9	3.3	3.29	2.97	2.97	3.3
03:00	2.64	3.32	3.52	2.75	2.73	2.98	3.38	3.39	2.97	3.02	3.3
03:20	2.64	3.34	3.52	2.8	2.73	2.98	3.38	3.39	2.97	3.04	3.38
03:40	2.7	3.4	3.6	2.8	2.82	3.03	3.38	3.39	2.97	3.05	3.39
04:00	2.7	3.4	3.65	2.86	2.82	3.03	3.44	3.39	2.97	3.05	3.47
04:20	2.75	3.46	3.65	2.86	2.82	3.03	3.48	3.51	2.98	3.11	3.5
04:40	2.8	3.46	3.65	2.9	2.82	3.03	3.48	3.51	3	3.16	3.51
05:00	2.82	3.48	3.65	2.9	2.93	3.08	3.56	3.51	3.08	3.16	3.55
05:20	2.9	3.48	3.73	2.96	2.93	3.14	3.6	3.51	3.08	3.16	3.55
05:40	2.9	3.48	3.73	2.96	2.93	3.14	3.6	3.57	3.09	3.16	3.57
06:00	2.9	3.54	3.75	2.99	2.93	3.2	3.62	3.58	3.09	3.28	3.58
06:20	2.9	3.54	3.75	3.02	2.93	3.29	3.63	3.58	3.1	3.29	3.67
06:40	2.9	3.58	3.75	3.02	2.95	3.29	3.63	3.58	3.1	3.29	3.69
07:00	2.95	3.61	3.75	3.07	2.95	3.29	3.63	3.58	3.1	3.29	3.69
07:20	2.97	3.64	3.75	3.07	2.97	3.29	3.67	3.59	3.1	3.29	3.69
07:40	2.97	3.64	3.78	3.14	3.01	3.29	3.68	3.65	3.1	3.29	3.69
08:00	2.98	3.69	3.79	3.14	3.06	3.29	3.69	3.65	3.1	3.32	3.69
08:20	3.02	3.69	3.79	3.2	3.06	3.29	3.7	3.66	3.1	3.32	3.71
08:40	3.02	3.7	3.79	3.21	3.06	3.34	3.7	3.7	3.1	3.37	3.72
09:00	3.09	3.71	3.81	3.21	3.11	3.35	3.72	3.71	3.1	3.42	3.72
09:20	3.09	3.72	3.82	3.21	3.11	3.35	3.76	3.71	3.1	3.71	3.72
09:40	3.09	3.76	3.82	3.26	3.11	3.35	3.76	3.76	3.1	3.71	3.72
10:00	3.1	3.76	3.85	3.27	3.11	3.35	3.79	3.78	3.1	3.71	3.75
10:20	3.1	3.76	3.85	3.27	3.11	3.35	3.79	3.79	3.1	3.72	3.75

## Sheet: Fig. 3k
Blood glucose levels during an Insulin tolerance test (ITT) of HFD random-fed CerS6ΔNkx2.1 male mice and controls
Figure 3k (left)
			Time (min)
	Group	Sample (individual mice)	0	15	30	60		Statistics
	Control	A:Y1	141	149	137	149		Two-way RM ANOVA	Matching: Stacked
		A:Y2	98	108	116	132		Assume sphericity?	Yes
		A:Y3	136	171	151	160		Alpha	0.05
		A:Y4	123	184	162	175
		A:Y5	106	91	72	82		Source of Variation	% of total variation	P value	P value summary	Significant?
		A:Y6	148	101	85	83		Time x Genotype	1.24	0.0446	*	Yes
		A:Y7	116	124	105	77		Time	6.551	<0.0001	****	Yes
		A:Y8	123	95	86	115		Genotype	2.541	0.2729	ns	No
		A:Y9	130	101	86	119		Subject	73.8	<0.0001	****	Yes
		A:Y10	133	104	91	124
		A:Y11	178	157	163	172		ANOVA table	SS	DF	MS	F (DFn, DFd)
		A:Y12	232	230	216	213		Time x Genotype	3558	3	1186	F (3, 108) = 2.780
		A:Y13	189	233	204	177		Time	18795	3	6265	F (3, 108) = 14.69
		A:Y14	147	148	140	167		Genotype	7291	1	7291	F (1, 36) = 1.240
		A:Y15	115	111	108	89		Subject	211744	36	5882	F (36, 108) = 13.79
		A:Y16	160	211	158	121		Residual	46076	108	426.6
		A:Y17	187	203	127	134
		A:Y18	195	134	114	126
		A:Y19	110	77	55	67
		A:Y20	109	123	107	97
	CerS6ΔNkx2.1	B:Y1	128	93	78	141
		B:Y2	130	65	85	74
		B:Y3	125	121	86	88
		B:Y4	101	106	88	112
		B:Y5	136	81	76	93
		B:Y6	117	89	88	101
		B:Y7	115	113	74	87
		B:Y8	191	183	193	220
		B:Y9	181	176	161	166
		B:Y10	198	234	214	232
		B:Y11	127	127	87	82
		B:Y12	147	102	91	106
		B:Y13	170	147	143	99
		B:Y14	101	99	76	74
		B:Y15	200	148	136	101
		B:Y16	181	92	83	85
		B:Y17	141	81	62	149
		B:Y18	125	75	62	76
Area under the curve (AUC) of ITT of CerS6ΔNkx2.1 mice and controls upon HFD feeding
Figure 3k (right)
	Group	Sample (individual mice)	AUC (x1000)					Statistics
	Control	A:Y1	8.61					Unpaired t test
		A:Y2	6.945					P value	0.2148
		A:Y3	9.383					P value summary	ns
		A:Y4	9.953					Significantly different (P < 0.05)?	No
		A:Y5	5.01					One- or two-tailed P value?	Two-tailed
		A:Y6	5.783					t, df	t=1.263, df=36
		A:Y7	6.248
		A:Y8	6.008					How big is the difference?
		A:Y9	6.21					Mean of group A (Control)	7.948
		A:Y10	6.465					Mean of group B (CerS6ΔNkx2.1)	6.958
		A:Y11	9.938					Difference between means (B - A) ± SEM	-0.9895 ± 0.7836
		A:Y12	13.245					95% confidence interval	-2.579 to 0.5998
		A:Y13	12.158					R squared (eta squared)	0.04241
		A:Y14	8.978
		A:Y15	6.293
		A:Y16	9.735
		A:Y17	9.315
		A:Y18	7.928
		A:Y19	4.223
		A:Y20	6.525
	CerS6ΔNkx2.1	B:Y1	6.225
		B:Y2	4.973
		B:Y3	6.008
		B:Y4	6.008
		B:Y5	5.34
		B:Y6	5.708
		B:Y7	5.528
		B:Y8	11.82
		B:Y9	10.11
		B:Y10	13.29
		B:Y11	6.045
		B:Y12	6.27
		B:Y13	8.183
		B:Y14	5.063
		B:Y15	8.295
		B:Y16	5.88
		B:Y17	5.903
		B:Y18	4.598

[truncated: 2 more sheets: Fig. 3l, Fig. 3m]
