# Supplementary material for: CerS6-dependent ceramide synthesis in hypothalamic neurons promotes ER/mitochondrial stress and impairs glucose homeostasis in obese mice
Source: Nat Commun. 2023 Nov 29;14:7824. doi: 10.1038/s41467-023-42595-7 (PMC10684560; doi:10.1038/s41467-023-42595-7)
Supplement: Supplementary file 4 — Source Data [file 41467_2023_42595_MOESM4_ESM.zip › Source Data Fig. 4.xlsx]

## Sheet: Fig. 4b
Body weight development of CerS6ΔSF-1 male mice and controls upon HFD feeding
Figure 4b
		Weekly body weight (g)																					Statistics
Group	Sample (Individual mice)	3w	4w	5w	6w	7w	8w	9w	10w	11w	12w	13w	14w	15w	16w	17w	18w	19w	20w				Mixed-effects model (REML)
Control	A:Y1	13.3	18.8	21.4	23.9	27.3	29.5	31.4	33.8	34.7	36.7	38.6	38.8	41.3	43.7	45.3		44.8	47.5				Fixed effects (type III)	P value	P value summary	Statistically significant (P < 0.05)?	F (DFn, DFd)
	A:Y2	12.8	19.6	21.4	23.1	25.8	27.8	30	31.5	32.2	33.6	35.9	36.1	38.7	40.9	42.2		40.8	43.2				Time	<0.0001	****	Yes	F (2.854, 69.55) = 664.3
	A:Y3	10.3	16.9	19.9	21.4	23.4	24.6	27.1	28.3	29.4	30.4	31.6	31.4	34.1	36.2	36.9		36.5	38.5				Genotype	0.9997	ns	No	F (1, 27) = 1.425e-007
	A:Y4	8.8	15.3	19.3	22.1	24.3	25.9	27.7	29	29.4	31.3	32.8	32.7	35.3	36.7	38.5		34.7	37.3				Time x Genotype	0.9966	ns	No	F (16, 390) = 0.2967
	A:Y5	11.8	20.4	23.9	26.6	31.1	34.9	39.3	41.1	42.2	43.7	47.4	42.7	46.3	49.3	50.7		50.2	54.5
	A:Y6	11.9	18.7	22	25	28	30.2	33.9	35.9	38	39.1	40.9	39.8	42.7	45.5	46.8		40.8	48				Random effects	SD	Variance
	A:Y7	12.8	21.6	24.4	27.8	29.3	31.7	34.2	37.1	38	40.2	42.2	44.7		48.5			49.2					Subject	3.248	10.55
	A:Y8	10.8	17.2	19.7	21.8	22.8	24.6	26	27.9	29.5	31.2	33	35.4		38.9			37.3					Residual	1.774	3.146
	A:Y9	9.8	18.1	20.4	22.8	23.9	25.5	26.4	28.4	29.9	30.9	31.9	33.1		35.3			35.8
	A:Y10	9.7	18.3	21	23.1	24.7	26.7	28.7	31.2	31.7	33.1	33.7	35.1		37.5			37.5					Was the matching effective?
	A:Y11	12	20.9	24.6	26.9	28.7	32.1	34.6	38	39.1	41.4	43.9	46.4		51.4			49.2					Chi-square, df	501.3, 1
CerS6ΔSF-1	B:Y1	13.2	19.3	21	23.2	26.1	28.2	31	32	32.6	34	34.6	35.2	37.9	40.3	42.2		39.9	43				P value	<0.0001
	B:Y2	11.1	17.9	20.9	23.7	25.9	27.3	29.6	31.2	33	34.7	36.5	35.5	39	40.9	43.2		41.9	44.6				P value summary	****
	B:Y3	10.6	16.8	18.9	20	21.7	23.8	26.7	27.8	28.8	30.7	32.2	33.2	36.4	39	41.1		39.6	42.5				Is there significant matching (P < 0.05)?	Yes
	B:Y4	11.2	19.6	21.3	23	24.5	26.6	29.1	30.7	32.3	33.7	35	34.9	37.2	38.8	39.9		38.2	41.6
	B:Y5	12.3	20.8	22.6	24.3	27.3	28.6	30.8	31.9	32.8	33.7	35.1	35.5	37.8	39.8	41.3		40.7	44.1
	B:Y6	11.9	18.8	21.4	23.7	27.2	29.7	32.6	35.2	38	38.7	40.3	39.9	43.1	44.8	47.3		46.7	50.9
	B:Y7	12.1	19.1	22.3	24.5	28.1	30.6	32.5	34.8	35.9	36.6	37	37.5	40.3	42	43.6		41.9	45
	B:Y8	10.4	17.3	21.3	23.6	24.9	26.2	27.7	28.7	29.1	29.6	31.1	30.5	33.5	37.8	36.7		34.2	38.4
	B:Y9	10.9	17.5	20.4	22.3	24.2	25.7	27.1	28.1	29.4	30.2	32.8	32.8	35.4	38.8	40		38.9	42.6
	B:Y10	11.9	20.6	23.5	26.5	27.4	31	34.4	37.2	38.5	40.3	41.6	42.6		47			47
	B:Y11	13.2	21.1	23.8	26.7	28.7	32.7	35.1	38.5	40.1	41.1	41.9	44.6		46.9			44.9
	B:Y12	13.2	20.9	23	26.2	27	39.9	33	35.1	35.7	37.5	38.7	40.9		43.8			42.3
	B:Y13	12.1	19.6	21.4	24.7	26.3	29.6	30.8	33.1	33.8	36.7	37.5	39.3		41.6			41.2
	B:Y14	10.7	20.2	22.9	25.3	25.9	27.1	28.7	30.2	30.6	32.5	34.5	36.7		37.6			37.8
	B:Y15	10.4	18.6	20.2	22.5	23.7	25.7	26.9	28.1	28.9	30.8	33.3	33.5		35.5			34.2
	B:Y16	10.7	19	22	25.4	27.9	31	34	36.36	36.9	39.3	40.5	43		44.8			43.5
	B:Y17	13.2	22.3	25	28.8	29.7	32.6	35.6	40.1	41.3	42.7	44.3	46.7		51.6			52.6
	B:Y18	12.3	20	22.2	24.2	25.1	27	29.4	31.7	33.1	35.4	36.7	38.7		36.9			42.5

## Sheet: Fig. 4c
Body fat content (% of body weight) of HFD-fed CerS6ΔSF-1 male mice and controls
Figure 4c
Group	Sample (Individual mice)	Body fat (%)			Statistics
Control	A:Y1	45.9959			Unpaired t-test
	A:Y2	36.9169			P value	0.9807
	A:Y3	38.5754			P value summary	ns
	A:Y4	44.1067			Significantly different (P < 0.05)?	No
	A:Y5	45.0407			One- or two-tailed P value?	Two-tailed
	A:Y6	48.9157			t, df	t=0.02443, df=27
	A:Y7	40.4222
	A:Y8	37.5219			How big is the difference?
	A:Y9	30.5521			Mean of group A (Control)	41.41
	A:Y10	45.1078			Mean of group B (CerS6ΔSF-1)	41.47
	A:Y11	42.3039			Difference between means (B - A) ± SEM	0.06243 ± 2.555
CerS6ΔSF-1	B:Y1	47.8085			95% confidence interval	-5.180 to 5.305
	B:Y2	47.4833			R squared (eta squared)	2.211e-05
	B:Y3	40.3783
	B:Y4	46.966
	B:Y5	37.5132
	B:Y6	37.1637
	B:Y7	47.0345
	B:Y8	47.1863
	B:Y9	55.8118
	B:Y10	39.5479
	B:Y11	35.1697
	B:Y12	41.4722
	B:Y13	38.5556
	B:Y14	38.9572
	B:Y15	47.5406
	B:Y16	42.7179
	B:Y17	23.4375
	B:Y18	31.6761

## Sheet: Fig. 4d
Fat pad mass (% of body weight) of HFD-fed CerS6ΔSF-1 male mice and controls
Figure 4d
		Adipose tissue depot (weight % of BW)
Group	Sample (Individual mice)	gWAT	sWAT	BAT			Statistics
Control	A:Y1	5.16963	4.40226	0.242326				gWAT	sWAT	BAT
	A:Y2	5.51724	3.55438	0.344828			Unpaired t-test
	A:Y3	5.77657	2.83379	0.299728			P value	0.1096	0.5077	0.7255
	A:Y4	5.74263	3.91543	0.287131			P value summary	ns	ns	ns
	A:Y5	4.01606	4.57831	0.301205			Significantly different (P < 0.05)?	No	No	No
	A:Y6	5.11416	4.06393	0.273973			One- or two-tailed P value?	Two-tailed	Two-tailed	Two-tailed
	A:Y7	4.49679	4.28266	0.214133			t, df	t=1.654, df=27	t=0.6714, df=27	t=0.3548, df=27
	A:Y8	4.82759	2.06897	0.185676
	A:Y9	6.99482	4.19689	0.181347			How big is the difference?
	A:Y10	4.94624	4.64516	0.172043			Mean of group A (Control)	5.247	3.82	0.2393
	A:Y11	5.11111	3.48148	0.12963			Mean of group B (CerS6ΔSF-1)	5.774	3.642	0.2306
CerS6ΔSF-1	B:Y1	5.79055	4.31211	0.164271			Difference between means (B - A) ± SEM	0.5274 ± 0.3188	-0.1786 ± 0.2660	-0.008706 ± 0.02454
	B:Y2	4.88223	4.197	0.278373			95% confidence interval	-0.1267 to 1.181	-0.7243 to 0.3672	-0.05906 to 0.04164
	B:Y3	5.05855	3.09133	0.30445			R squared (eta squared)	0.09203	0.01642	0.004641
	B:Y4	6.91912	4.44133	0.210379
	B:Y5	5.56701	3.35052	0.335052
	B:Y6	5.08096	2.7359	0.251256
	B:Y7	4.39317	4.74817	0.177502
	B:Y8	4.94012	4.11677	0.224551
	B:Y9	6.95212	3.8674	0.345304
	B:Y10	6.02353	3.57647	0.258824
	B:Y11	5	3.13636	0.272727
	B:Y12	5.70766	4.03712	0.278422
	B:Y13	6.65339	3.78486	0.199203
	B:Y14	4.87047	2.33161	0.15544
	B:Y15	6.56934	3.35766	0.170316
	B:Y16	6.66667	3.48993	0.1566
	B:Y17	7.14286	3.92857	0.200893
	B:Y18	5.71429	3.04762	0.166667

## Sheet: Fig. 4e
Serum leptin levels (ng/mL) in HFD random-fed CerS6ΔSF-1 male mice and controls
Figure 4e
Group	Sample (Individual mice)	Leptin (ng/mL)			Statistics
Control	A:Y1	79.2			Unpaired t-test
	A:Y2	98.88			P value	0.7714
	A:Y3	98.32			P value summary	ns
	A:Y4	179.2			Significantly different (P < 0.05)?	No
	A:Y5	141.04			One- or two-tailed P value?	Two-tailed
	A:Y6	58.4			t, df	t=0.2947, df=19
	A:Y7	77.04
	A:Y8	79.72			How big is the difference?
CerS6ΔSF-1	B:Y1	75.96			Mean of group A (Control)	101.5
	B:Y2	137.6			Mean of group B (CerS6ΔSF-1)	96.43
	B:Y3	78.64			Difference between means (B - A) ± SEM	-5.041 ± 17.10
	B:Y4	74.88			95% confidence interval	-40.84 to 30.76
	B:Y5	175.72			R squared (eta squared)	0.004551
	B:Y6	83.52
	B:Y7	84.6
	B:Y8	145.04
	B:Y9	84.6
	B:Y10	32.28
	B:Y11	81.36
	B:Y12	91.72
	B:Y13	107.72

## Sheet: Fig. 4f
Average energy expenditure (kcal/h/kg BW) over 24 hr normalized for body weight in HFD-fed CerS6ΔSF-1 male mice and controls
Figure 4f
Group	Sample (Individual mice)	Energy Expenditure (kcal/h/kg BW)		Statistics
Control	A:Y1	9.2615		Unpaired t test
	A:Y2	14.4		P value	0.2864
	A:Y3	14.83		P value summary	ns
	A:Y4	10.331		Significantly different (P < 0.05)?	No
	A:Y5	11.956		One- or two-tailed P value?	Two-tailed
	A:Y6	15.228		t, df	t=1.088, df=27
	A:Y7	7.3058
	A:Y8	14.34		How big is the difference?
	A:Y9	14.122		Mean of group A (Control)	12.31
	A:Y10	13.194		Mean of group B (CerS6ΔSF-1)	13.11
	A:Y11	10.469		Difference between means (B - A) ± SEM	0.8017 ± 0.7371
CerS6ΔSF-1	B:Y1	13.324		95% confidence interval	-0.7108 to 2.314
	B:Y2	14.139		R squared (eta squared)	0.04197
	B:Y3	12.426
	B:Y4	10.854
	B:Y5	11.769
	B:Y6	13.924
	B:Y7	16.468
	B:Y8	15.102
	B:Y9	12.517
	B:Y10	12.754
	B:Y11	12.688
	B:Y12	12.879
	B:Y13	12.003
	B:Y14	12.245
	B:Y15	11.662
	B:Y16	13.552
	B:Y17	13.389
	B:Y18	14.361

## Sheet: Fig. 4g
Hourly energy expenditure (kcal/h) of HFD-fed CerS6ΔSF-1 male mice and controls
Figure 4g (left)
Energy expenditure (kcal/h)
Time of day	Control											CerS6ΔSF-1
	A:Y1	A:Y2	A:Y3	A:Y4	A:Y5	A:Y6	A:Y7	A:Y8	A:Y9	A:Y10	A:Y11	B:Y1	B:Y2	B:Y3	B:Y4	B:Y5	B:Y6	B:Y7	B:Y8	B:Y9	B:Y10	B:Y11	B:Y12	B:Y13	B:Y14	B:Y15	B:Y16	B:Y17	B:Y18
10:00	0.329	0.555667	0.409	0.545	0.591	0.417667	0.579	0.534667	0.514333	0.521667	0.488667	0.553333	0.513	0.602	0.523333	0.427	0.529333	0.549	0.659333	0.589667	0.518667	0.521	0.503333	0.469667	0.471	0.499333	0.504	0.542667	0.530333
11:00	0.332667	0.534667	0.469	0.494	0.551	0.390667	0.562333	0.519333	0.493	0.51	0.492	0.574333	0.527	0.506	0.549	0.442333	0.53	0.563	0.687	0.614	0.493	0.496667	0.480667	0.452667	0.456	0.525667	0.559333	0.537333	0.49
12:00	0.337667	0.493333	0.490667	0.501	0.499667	0.368	0.576	0.493	0.469333	0.486	0.496	0.554333	0.525	0.539667	0.521	0.405	0.509333	0.478	0.686667	0.594333	0.522	0.514333	0.484	0.457667	0.461	0.518667	0.559667	0.523	0.493667
13:00	0.327	0.471667	0.505667	0.503667	0.509	0.377	0.584	0.497667	0.451333	0.471333	0.517	0.594667	0.522	0.525	0.476667	0.409333	0.484333	0.52	0.693	0.584333	0.489	0.493	0.494667	0.456667	0.445	0.508333	0.523333	0.527333	0.480333
14:00	0.327333	0.516333	0.509	0.515	0.489667	0.368	0.555333	0.501	0.484	0.448333	0.549	0.555667	0.535	0.519333	0.533333	0.443	0.518333	0.523333	0.695667	0.616333	0.488667	0.504667	0.468333	0.446	0.463333	0.474333	0.521667	0.534333	0.468667
15:00	0.326	0.525333	0.489667	0.481667	0.511667	0.377	0.553333	0.485333	0.495	0.470333	0.569667	0.565333	0.524	0.529	0.502333	0.450333	0.502667	0.520333	0.737	0.595	0.490333	0.525333	0.462667	0.452	0.468667	0.499667	0.53	0.55	0.478
16:00	0.327333	0.51	0.486667	0.524333	0.492667	0.383333	0.581667	0.506667	0.468333	0.460333	0.532667	0.553667	0.524333	0.537667	0.548	0.416333	0.537	0.521667	0.707333	0.612	0.519667	0.51	0.488667	0.444	0.457333	0.569	0.542333	0.519	0.473333
17:00	0.344667	0.539667	0.567	0.504333	0.483333	0.378	0.552667	0.499667	0.502333	0.490333	0.546667	0.615333	0.541333	0.501667	0.466	0.435667	0.503333	0.485333	0.698333	0.608667	0.513333	0.542667	0.518333	0.455667	0.438667	0.505	0.566333	0.516333	0.490333
18:00	0.355667	0.568	0.499333	0.523667	0.586333	0.408667	0.545333	0.533	0.496	0.480333	0.554	0.579667	0.526667	0.513	0.528333	0.433667	0.542	0.508	0.717333	0.668	0.535333	0.563333	0.492667	0.473667	0.499333	0.514	0.574333	0.555333	0.507667
19:00	0.374667	0.668333	0.586333	0.577	0.554	0.421333	0.599	0.562667	0.568333	0.514333	0.592	0.624667	0.597667	0.62	0.527	0.518333	0.601	0.591	0.730333	0.742667	0.561	0.619	0.595667	0.611333	0.497	0.546333	0.6	0.697	0.562667
20:00	0.347333	0.581667	0.511333	0.540333	0.562667	0.446	0.587	0.552	0.570667	0.507	0.577333	0.626667	0.580333	0.566667	0.511333	0.507667	0.537	0.55	0.701667	0.647	0.563	0.612667	0.510333	0.532667	0.560333	0.585333	0.552333	0.597	0.503
21:00	0.357333	0.578667	0.607	0.577	0.512333	0.429333	0.64	0.593	0.516	0.510333	0.543667	0.63	0.58	0.52	0.552333	0.458667	0.557333	0.55	0.695333	0.656	0.628	0.535	0.561667	0.581333	0.505667	0.547667	0.646	0.576333	0.512333
22:00	0.368	0.588667	0.533667	0.499667	0.560667	0.393667	0.605667	0.578	0.524667	0.492667	0.554667	0.632667	0.622	0.552333	0.537333	0.482	0.554	0.558667	0.695667	0.607667	0.599667	0.619	0.490333	0.527333	0.467	0.596333	0.541667	0.553	0.505667
23:00	0.353667	0.607667	0.521667	0.540333	0.521333	0.390667	0.62	0.539	0.516	0.488	0.567333	0.588667	0.553333	0.518667	0.609333	0.434	0.548667	0.534667	0.725667	0.623	0.54	0.572667	0.541333	0.486667	0.488667	0.535667	0.562	0.560333	0.496667
24:00	0.348333	0.570667	0.529667	0.498333	0.524333	0.415333	0.650667	0.588	0.528667	0.486	0.538333	0.604333	0.552333	0.511333	0.509333	0.420667	0.532	0.515667	0.716333	0.676	0.542	0.558	0.507333	0.510667	0.511333	0.533	0.633	0.555667	0.483333
01:00	0.375667	0.581667	0.533333	0.543667	0.519	0.444667	0.555667	0.538333	0.45	0.492333	0.540667	0.561333	0.523	0.509667	0.491	0.464333	0.534667	0.553333	0.672667	0.590333	0.526	0.583	0.481333	0.505	0.47	0.552	0.595667	0.542	0.502
02:00	0.379667	0.549667	0.542	0.503667	0.456	0.384667	0.526667	0.531333	0.500333	0.483667	0.500333	0.589333	0.545333	0.531667	0.542333	0.424667	0.528	0.505667	0.69	0.593	0.512667	0.581	0.526	0.473333	0.481	0.521333	0.536	0.499333	0.517667
03:00	0.353333	0.554667	0.484667	0.474	0.487667	0.391667	0.551333	0.523	0.457	0.475	0.523	0.584	0.496	0.531667	0.548333	0.443667	0.509333	0.461667	0.722667	0.606	0.518333	0.532	0.451667	0.504	0.469	0.538333	0.509	0.519	0.493667
04:00	0.322333	0.54	0.502667	0.478333	0.511333	0.415	0.583333	0.529667	0.452333	0.473333	0.501	0.564667	0.520333	0.546667	0.499333	0.445333	0.528667	0.497667	0.670667	0.588	0.532333	0.552667	0.454333	0.456	0.454667	0.501	0.475333	0.505667	0.491
05:00	0.315	0.533333	0.527667	0.497	0.558	0.389667	0.543	0.527333	0.471667	0.451667	0.532333	0.644333	0.574	0.514	0.499	0.443	0.513333	0.492667	0.679667	0.589667	0.483	0.521333	0.435333	0.471	0.478667	0.515333	0.559667	0.492	0.441
06:00	0.346333	0.568667	0.508333	0.506333	0.537333	0.415667	0.555333	0.582667	0.519667	0.467333	0.538667	0.579667	0.601333	0.536667	0.540667	0.425333	0.492667	0.551	0.700667	0.643	0.497	0.533	0.480667	0.468333	0.497	0.513667	0.516667	0.571	0.492667
07:00	0.342	0.548667	0.52	0.551333	0.509667	0.37	0.512667	0.578	0.437667	0.442	0.471333	0.55	0.578	0.475	0.567667	0.405	0.467333	0.517333	0.685667	0.578667	0.481333	0.561667	0.440333	0.427333	0.486667	0.509667	0.525333	0.564333	0.428667
08:00	0.334333	0.513	0.510667	0.468667	0.464	0.349667	0.484667	0.506333	0.455667	0.437333	0.482667	0.492667	0.493667	0.457	0.503	0.366333	0.443333	0.457333	0.667333	0.534667	0.448333	0.496667	0.429333	0.444667	0.407	0.488333	0.519667	0.494333	0.420333
09:00	0.324	0.496333	0.480333	0.446667	0.461333	0.366333	0.491	0.511	0.413	0.432333	0.508333	0.552667	0.555333	0.476667	0.515333	0.386	0.447333	0.497667	0.690333	0.539667	0.459	0.455	0.425667	0.376	0.427333	0.501667	0.481333	0.528	0.450667
10:00	0.311667	0.540333	0.456	0.421667	0.463333	0.369667	0.506	0.456333	0.425333	0.421	0.502667	0.537667	0.529667	0.458	0.437333	0.388	0.484667	0.473	0.717333	0.604667	0.476	0.505667	0.445	0.424	0.419333	0.511	0.532	0.485	0.420667
11:00	0.312667	0.526	0.472333	0.450667	0.462333	0.372	0.535	0.485	0.429667	0.435	0.460333	0.534333	0.531333	0.519	0.471667	0.365667	0.44	0.483333	0.668333	0.541667	0.460333	0.501	0.413333	0.384333	0.412	0.503333	0.469667	0.515667	0.461667
12:00	0.347	0.528667	0.492	0.484333	0.485	0.383667	0.522667	0.478667	0.422	0.458667	0.526667	0.518667	0.599	0.524	0.460667	0.412	0.461667	0.449	0.660667	0.560667	0.480333	0.491	0.419333	0.428333	0.410667	0.502667	0.548333	0.5	0.411
13:00	0.356	0.547667	0.459	0.427	0.506	0.352667	0.526	0.472	0.451667	0.436	0.537667	0.543667	0.545	0.525	0.533	0.437667	0.467667	0.463333	0.683333	0.577	0.469667	0.470667	0.401333	0.473333	0.454667	0.495	0.542	0.505333	0.473667
14:00	0.376333	0.545	0.483667	0.455667	0.444	0.384333	0.510667	0.472333	0.418667	0.467	0.543667	0.589333	0.568	0.537333	0.496	0.424333	0.508	0.434667	0.643333	0.594	0.428333	0.530333	0.396	0.426667	0.437	0.500667	0.523667	0.522	0.442333
15:00	0.344	0.532333	0.468667	0.436667	0.464667	0.377667	0.526333	0.485667	0.406333	0.437	0.553333	0.611667	0.568333	0.549333	0.444333	0.396	0.484333	0.453667	0.683333	0.575	0.478333	0.485333	0.430667	0.449667	0.442333	0.504667	0.522667	0.545333	0.453
16:00	0.331	0.535333	0.479	0.457667	0.526667	0.411667	0.519333	0.484	0.419333	0.432333	0.517	0.536667	0.579667	0.528667	0.518333	0.397667	0.517333	0.485333	0.713667	0.594667	0.470667	0.526333	0.408667	0.433	0.488	0.5	0.514667	0.500333	0.46
17:00	0.385667	0.527333	0.477667	0.480333	0.515667	0.385333	0.550333	0.495	0.443667	0.473667	0.521667	0.582	0.539667	0.528	0.467667	0.423	0.500667	0.503333	0.692333	0.596667	0.488	0.508	0.424667	0.47	0.461667	0.529	0.548	0.576	0.462
18:00	0.357333	0.554667	0.479667	0.494667	0.528667	0.408333	0.568667	0.494333	0.508	0.477	0.584	0.587	0.565667	0.543333	0.518333	0.416667	0.599667	0.487	0.738	0.616667	0.508	0.543667	0.424	0.466333	0.486667	0.533333	0.588333	0.534667	0.53
19:00	0.407	0.584	0.578667	0.528	0.533	0.451333	0.583333	0.581667	0.498333	0.489333	0.611	0.586	0.606333	0.579333	0.561667	0.493667	0.582333	0.561	0.739	0.622	0.549667	0.605	0.510667	0.470333	0.492	0.587333	0.661	0.594	0.539667
20:00	0.343	0.585	0.516667	0.536667	0.551	0.433333	0.591	0.544333	0.529667	0.493667	0.577667	0.650333	0.605667	0.544667	0.521333	0.438667	0.540667	0.578	0.742333	0.64	0.529667	0.579333	0.476	0.505333	0.529	0.565333	0.598667	0.615	0.508
21:00	0.353333	0.586667	0.527333	0.5	0.546	0.452667	0.636667	0.558667	0.504	0.472667	0.559333	0.613333	0.593667	0.575667	0.546667	0.481	0.552667	0.473	0.716	0.591667	0.493333	0.584	0.469333	0.449	0.547	0.606667	0.691667	0.56	0.504333
22:00	0.41	0.587333	0.569667	0.523	0.512667	0.400667	0.554667	0.548333	0.514667	0.501667	0.572333	0.632667	0.640667	0.536333	0.540667	0.452	0.528333	0.503333	0.732	0.608667	0.549	0.571333	0.521333	0.517	0.551333	0.565	0.591667	0.589333	0.481
23:00	0.339333	0.551333	0.513	0.492333	0.518333	0.387	0.534667	0.572667	0.540667	0.54	0.539	0.594667	0.575333	0.546667	0.54	0.445667	0.619333	0.582	0.729333	0.632667	0.531	0.549333	0.510333	0.506	0.503	0.575333	0.579333	0.604	0.492333
24:00	0.333	0.576333	0.525	0.517667	0.505	0.388667	0.662333	0.560667	0.460333	0.473333	0.586333	0.596333	0.608667	0.521	0.558667	0.445	0.521	0.490667	0.666667	0.610667	0.522667	0.613333	0.465333	0.487333	0.472333	0.577	0.579333	0.554333	0.504
01:00	0.358667	0.615333	0.547667	0.493333	0.5	0.457333	0.561	0.600667	0.463	0.458667	0.547	0.579667	0.604	0.506667	0.520667	0.434667	0.523	0.487	0.698333	0.601	0.514333	0.541333	0.456333	0.495667	0.471	0.513	0.612333	0.567333	0.501667
02:00	0.343	0.552333	0.490333	0.477333	0.508333	0.405667	0.559333	0.584333	0.424	0.461	0.515333	0.569667	0.592667	0.53	0.550667	0.432333	0.494333	0.477333	0.68	0.605	0.501	0.517	0.434667	0.472333	0.47	0.537333	0.543667	0.530333	0.503667
03:00	0.307667	0.549	0.473667	0.465667	0.478	0.417333	0.578	0.548667	0.488	0.47	0.492	0.543667	0.614333	0.511667	0.494333	0.409	0.524333	0.458	0.674	0.56	0.500333	0.547	0.475333	0.5	0.469667	0.595333	0.555667	0.516667	0.512667
04:00	0.301667	0.559	0.479	0.475667	0.529333	0.393333	0.554	0.506	0.451333	0.434667	0.519	0.598	0.586	0.514667	0.502667	0.427667	0.514	0.467667	0.682667	0.569667	0.477333	0.560667	0.431	0.466	0.474	0.550667	0.564667	0.504	0.461
05:00	0.335333	0.534333	0.463667	0.446667	0.501333	0.397667	0.559667	0.539333	0.439	0.469333	0.521667	0.621	0.565667	0.500667	0.525667	0.382	0.500333	0.440333	0.711667	0.541667	0.487	0.532	0.449333	0.477	0.462333	0.530333	0.536667	0.532333	0.488667
06:00	0.375	0.546667	0.468333	0.502	0.512333	0.391	0.549333	0.508333	0.487667	0.446	0.474667	0.546333	0.561667	0.484	0.491333	0.430667	0.536333	0.450667	0.7	0.581667	0.516667	0.543667	0.495	0.444333	0.436333	0.558667	0.551	0.508	0.494
07:00	0.337667	0.518333	0.507667	0.487	0.458333	0.38	0.548333	0.548333	0.417333	0.435667	0.506667	0.553	0.569	0.464	0.500667	0.368667	0.492333	0.412333	0.717667	0.513667	0.463667	0.511	0.451667	0.422333	0.43	0.482333	0.580333	0.501	0.443333
08:00	0.295333	0.527	0.492333	0.411667	0.448333	0.341667	0.488	0.486667	0.44	0.417667	0.469	0.548667	0.507333	0.467667	0.454667	0.381667	0.469333	0.386333	0.646	0.501	0.462333	0.485667	0.424333	0.415667	0.420333	0.502333	0.503	0.473333	0.428
09:00	0.328333	0.47	0.477667	0.393333	0.468	0.345667	0.468667	0.434667	0.432	0.420333	0.490333	0.529667	0.522333	0.458	0.448333	0.363	0.468667	0.398	0.7	0.542	0.444667	0.508667	0.417333	0.424667	0.434667	0.525667	0.566667	0.485667	0.427667
10:00	0.339	0.611	0.550333	0.542	0.641333	0.449333	0.593	0.598333	0.544	0.259333	0.638333	0.79	0.637667	0.558	0.57	0.536333	0.558667	0.439667	0.893667	0.774667	0.604333	0.587	0.447333	0.498	0.525	0.705667	0.725667	0.640333	0.643667
11:00	0.451333	0.791667	0.781667	0.711667	0.698	0.55	0.769667	0.785333	0.660667	0.296	0.810667	0.909667	0.820333	0.738333	0.714	0.685	0.725	0.636	1.026	0.97	0.800333	0.795667	0.620667	0.673333	0.702667	0.873333	0.897333	0.888667	0.798
12:00	0.463667	0.894667	0.785333	0.786667	0.816667	0.642667	0.82	0.819	0.777333	0.325667	0.82	0.896333	0.928	0.805	0.770333	0.704333	0.817667	0.685333	1.08967	0.994	0.839667	0.858667	0.702	0.641	0.748	0.895333	0.885667	0.941667	0.843333
13:00	0.473	0.859333	0.901	0.786333	0.789	0.631667	0.934	0.812667	0.781333	0.287667	0.876333	0.945	0.913333	0.822667	0.785667	0.719	0.824333	0.816333	1.067	0.935667	0.855	0.903	0.780333	0.647333	0.775333	0.911667	0.881333	0.962667	0.891
14:00	0.453	0.886333	0.865667	0.820333	0.848667	0.693667	0.856333	0.828	0.733667	0.3	0.846	0.924	0.909333	0.844	0.804	0.763333	0.771667	0.782667	1.13	0.970667	0.83	0.836	0.84	0.640667	0.756333	0.876667	0.988333	0.966333	0.854333
15:00	0.508333	0.921667	0.887333	0.809	0.806	0.675333	0.894333	0.842667	0.797333	0.312	0.831	0.997667	0.927	0.897333	0.840333	0.75	0.767333	0.809333	1.16067	1.08733	0.864667	0.881	0.846667	0.573	0.771	0.949333	0.895	1.084	0.892667
16:00	0.535	1.00267	0.918	0.819	0.849333	0.650667	0.876	0.845667	0.795333	0.350333	0.819333	0.932	0.933667	0.912333	0.853333	0.777333	0.887333	0.830333	1.22733	1.014	0.894	0.916	0.868667	0.640333	0.822667	0.828333	0.987333	0.949	0.896667
17:00	0.516	0.945	0.919333	0.855333	0.881	0.718	0.935333	0.893	0.821333	0.400667	0.917333	1.03767	1.02033	0.872	0.983	0.758333	0.783	0.812667	1.20467	1.00833	0.892667	1.04	0.887667	0.745	0.831	0.968667	0.939333	0.985	0.910667
18:00	0.549	1.076	0.976667	0.836333	0.955	0.802667	1.09233	0.937333	0.919667	0.321333	0.881333	0.99	0.936667	0.925	0.957667	0.813	0.846333	0.828333	1.18867	1.11267	0.873333	0.911667	0.944	0.646667	0.81	0.934	1.005	1.039	0.968
19:00	0.565333	1.08667	0.955	0.98	0.985333	0.704667	1.038	0.982667	0.955	0.421333	1.01867	0.987667	1.176	1.00067	0.854667	0.867667	0.921667	0.914667	1.26133	1.13533	0.965667	1.01233	0.887667	0.826333	0.874	0.997667	1.14667	1.1	1.06767
20:00	0.534667	0.998667	0.89	0.893667	0.939667	0.700667	0.917333	0.909	0.831667	0.369667	0.910667	0.994667	1.021	1.02933	0.828667	0.79	0.839333	0.815	1.165	1.033	0.952	0.992667	0.853	0.76	0.790667	0.866	1.08367	0.99	0.922667
21:00	0.547	0.983	0.862667	0.848333	0.885333	0.689333	0.925333	0.877667	0.846	0.318	0.909	0.990667	0.982333	0.945667	0.822667	0.754667	0.900667	0.840333	1.142	1.044	0.865	0.968333	0.818	0.684667	0.783333	0.917	0.961333	1.00567	0.908
22:00	0.469667	0.943333	0.944333	0.846	0.901	0.704667	0.999667	0.873	0.834667	0.442	0.938667	0.987333	0.97	0.938	0.910333	0.784667	0.872	0.829667	1.21367	1.10733	0.863333	0.984667	0.820667	0.712333	0.79	0.939667	0.982667	0.995333	0.957333
23:00	0.527	0.964333	0.908667	0.865	0.888	0.700667	0.987333	0.912667	0.915	0.346667	0.902	0.925333	0.994333	0.917667	0.85	0.786	0.836667	0.84	1.116	1.073	0.853333	0.987667	0.815	0.764	0.729333	0.955333	1.003	1.005	0.947
24:00	0.504	0.981667	0.906	0.835	0.877	0.720333	0.976333	0.878333	0.796	0.377333	0.877	0.915667	1.00333	0.914333	0.786667	0.761333	0.799667	0.829333	1.115	0.983333	0.907333	0.934	0.846667	0.707333	0.811	0.913333	0.942667	0.974333	0.915667
01:00	0.492333	0.983333	0.865	0.868667	0.890333	0.662333	0.903	0.877667	0.788	0.357	0.889667	0.980667	0.994333	0.884	0.843333	0.781333	0.800667	0.841333	1.05333	0.991	0.855667	0.950333	0.823	0.703	0.815333	0.877333	0.995333	0.953	0.889
02:00	0.516	0.919	0.875	0.841	0.854333	0.69	0.901333	0.908667	0.856667	0.288667	0.901	0.965333	0.972667	0.897	0.813	0.767667	0.801667	0.8	1.01533	0.976	0.866667	0.921	0.793	0.697	0.749333	0.866333	0.985333	0.969333	0.9
03:00	0.463333	0.933667	0.876333	0.835667	0.758667	0.681	0.915667	0.852	0.739667	0.305667	0.841333	1.02433	0.927333	0.911	0.831333	0.819333	0.811667	0.836	1.06733	0.950667	0.853	0.968667	0.841667	0.629667	0.761333	0.881333	0.940333	1.01167	0.874333
04:00	0.480667	0.900667	0.854333	0.831	0.779	0.678667	0.934667	0.883667	0.765667	0.321667	0.843333	0.845667	0.965	0.88	0.791	0.752667	0.854667	0.780667	1.08233	0.971667	0.854333	0.909	0.836	0.648	0.753	0.871	0.949667	0.933667	0.948667
05:00	0.508667	0.895667	0.843	0.849667	0.812667	0.652667	0.924	0.835667	0.759	0.309	0.837333	0.970667	0.935333	0.914	0.772333	0.758333	0.788667	0.822333	1.09733	0.939333	0.877667	0.831333	0.849	0.699667	0.794333	1.003	0.936	0.942	0.887667
06:00	0.536	0.917	0.852	0.834333	0.814333	0.708	0.922667	0.884667	0.854667	0.355	0.913	0.98	0.933667	0.872667	0.796	0.777	0.813667	0.808	1.12367	1.00133	0.976	0.844667	0.865	0.595	0.83	0.933	1.02267	0.996	0.884
07:00	0.574	0.929667	0.870667	0.823667	0.801667	0.671667	0.985	0.969	0.769667	0.290667	0.867333	0.89	0.937667	0.920667	0.776	0.744	0.766	0.78	1.136	0.904333	0.877333	0.979333	0.806333	0.58	0.754333	0.827	0.915667	0.877333	0.811333
08:00	0.522667	0.88	0.873333	0.759	0.761333	0.619667	0.862333	0.841333	0.763667	0.320333	0.81	0.836	0.909667	0.847	0.714667	0.752333	0.778667	0.676333	1.03033	0.914667	0.899	0.836	0.806667	0.534	0.722	0.869	0.929333	0.882333	0.843333
09:00	0.515	0.876333	0.836	0.740333	0.785667	0.610333	0.827333	0.830667	0.739667	0.290667	0.824	0.876	0.918667	0.853333	0.713667	0.704333	0.726	0.74	1.05933	1.013	0.810667	0.851333	0.784	0.660667	0.745	0.840333	0.920667	0.873333	0.855
10:00	0.492	0.865333	0.836667	0.760667	0.707667	0.660333	0.864667	0.793667	0.788333	0.301333	0.82	0.891667	0.894	0.817	0.761667	0.746333	0.780667	0.704667	1.08467	0.955	0.778667	0.849667	0.761	0.625667	0.782667	0.859333	0.874	0.934	0.83
11:00	0.464667	0.866	0.847667	0.786	0.768333	0.639667	0.843667	0.820333	0.767	0.274333	0.875333	0.857667	0.851333	0.836667	0.719667	0.73	0.791333	0.740667	1.00733	0.943	0.783333	0.846333	0.733	0.588333	0.719	0.85	0.860667	0.927333	0.854
Average energy expenditure (kcal/h) of CerS6ΔSF-1 mice and controls upon HFD feeding at 22°C and 6°C
Figure 4g (right)
Energy expenditure (kcal/h)																															Statistics
Temp.	Control											CerS6ΔSF-1																			Two-way ANOVA
	A:Y1	A:Y2	A:Y3	A:Y4	A:Y5	A:Y6	A:Y7	A:Y8	A:Y9	A:Y10	A:Y11	B:Y1	B:Y2	B:Y3	B:Y4	B:Y5	B:Y6	B:Y7	B:Y8	B:Y9	B:Y10	B:Y11	B:Y12	B:Y13	B:Y14	B:Y15	B:Y16	B:Y17	B:Y18		Source of Variation	% of total variation	P value	P value summary	Significant?
22°C	0.344569	0.549507	0.504667	0.492792	0.508757	0.395431	0.558118	0.526194	0.474375	0.469035	0.530118	0.578667	0.560222	0.522813	0.514722	0.427799	0.516292	0.497944	0.697132	0.5975	0.5055	0.537813	0.468243	0.46859	0.469521	0.530243	0.554993	0.539167	0.481625		Interaction	0.8203	0.2239	ns	No
6°C	0.500051	0.919718	0.864692	0.814026	0.826744	0.665718	0.903821	0.85741	0.792346	0.328551	0.862256	0.936218	0.938962	0.875141	0.802462	0.753244	0.8025	0.778449	1.10606	0.992436	0.857423	0.899859	0.802962	0.6585	0.767179	0.892679	0.948256	0.954885	0.884385		Temperature	59.07	<0.0001	****	Yes
																															Genotype	3.572	0.013	*	Yes
																															ANOVA table	SS (Type III)	DF	MS	F (DFn, DFd)
																															Interaction	0.0179	1	0.0179	F (1, 54) = 1.514
																															Temperature	1.289	1	1.289	F (1, 54) = 109.0
																															Genotype	0.07797	1	0.07797	F (1, 54) = 6.592
																															Residual	0.6387	54	0.01183
																															Bonferroni's multiple comparisons test	Predicted (LS) mean diff.	95.00% CI of diff.	Below threshold?	Summary	Adjusted P Value
																															Control - CerS6ΔSF-1
																															22°C	-0.03936	-0.1353 to 0.05661	No	ns	0.6972
																															6°C	-0.1118	-0.2077 to -0.01581	Yes	*	0.0192

## Sheet: Fig. 4h
Cumulative food intake (g) over 48 hr of CerS6ΔSF-1 male mice and controls upon HFD feeding
Figure 4h
	Cumulative food intake (g)
Time of day	Control											CerS6ΔSF-1																				Statistics
	A:Y1	A:Y2	A:Y3	A:Y4	A:Y5	A:Y6	A:Y7	A:Y8	A:Y9	A:Y10	A:Y11	B:Y1	B:Y2	B:Y3	B:Y4	B:Y5	B:Y6	B:Y7	B:Y8	B:Y9	B:Y10	B:Y11	B:Y12	B:Y13	B:Y14	B:Y15	B:Y16	B:Y17	B:Y18			Two-way RM ANOVA
09:20	0	0	0	0	0	0	0	0	0	0	0	0	0	0	0	0	0	0	0	0	0	0	0	0	0	0	0	0	0			Source of Variation	% of total variation	P value	P value summary	Significant?
09:40	0	0.03	0	0	0	0.12	0	0	0	0	0.05	0.02	0.02	0	0	0.01	0	0	0.03	0	0	0	0	0	0.01	0.01	0.01	0	0			Time x Genotype	1.098	<0.0001	****	Yes
10:00	0	0.03	0	0.04	0.13	0.23	0.05	0.01	0	0	0.05	0.02	0.02	0	0	0.01	0	0.05	0.04	0	0.07	0	0	0.01	0.01	0.01	0.03	0.05	0.09			Time	69.28	<0.0001	****	Yes
10:20	0	0.03	0.02	0.06	0.24	0.73	0.09	0.01	0.04	0	0.05	0.07	0.02	0.09	0.07	0.01	0.01	0.07	0.04	0	0.07	0	0	0.12	0.01	0.11	0.1	0.05	0.09			Genotype	3.767	0.0242	*	Yes
10:40	0	0.07	0.06	0.08	0.24	0.73	0.14	0.01	0.04	0	0.05	0.1	0.02	0.09	0.07	0.01	0.14	0.14	0.13	0.07	0.07	0.02	0	0.16	0.01	0.11	0.1	0.05	0.09			Subject	17.82	<0.0001	****	Yes
11:00	0	0.07	0.06	0.09	0.24	0.73	0.16	0.01	0.04	0	0.11	0.1	0.02	0.09	0.17	0.06	0.14	0.14	0.25	0.09	0.16	0.02	0	0.16	0.01	0.11	0.1	0.05	0.09
11:20	0.58	0.07	0.09	0.16	0.27	0.73	0.18	0.01	0.04	0	0.11	0.1	0.02	0.09	0.17	0.06	0.14	0.19	0.26	0.09	0.17	0.08	0	0.16	0.01	0.18	0.1	0.09	0.09			ANOVA table	SS	DF	MS	F (DFn, DFd)
11:40	0.58	0.07	0.09	0.21	0.31	0.73	0.21	0.01	0.04	0	0.11	0.16	0.02	0.09	0.17	0.06	0.14	0.19	0.26	0.09	0.17	0.08	0	0.16	0.01	0.18	0.23	0.13	0.09			Time x Genotype	235.7	144	1.637	F (144, 3888) = 3.778
12:00	0.97	0.07	0.09	0.21	0.33	0.73	0.31	0.01	0.04	0	0.12	0.16	0.02	0.09	0.17	0.06	0.18	0.25	0.34	0.17	0.17	0.08	0	0.19	0.01	0.25	0.23	0.16	0.09			Time	14879	144	103.3	F (144, 3888) = 238.5
12:20	0.97	0.07	0.14	0.29	0.41	0.76	0.31	0.08	0.08	0	0.13	0.16	0.02	0.34	0.17	0.06	0.18	0.25	0.44	0.17	0.22	0.08	0.02	0.19	0.02	0.25	0.23	0.18	0.15			Genotype	809.1	1	809.1	F (1, 27) = 5.707
12:40	0.97	0.07	0.14	0.37	0.41	0.76	0.31	0.11	0.08	0	0.25	0.19	0.02	0.34	0.17	0.12	0.18	0.35	0.44	0.17	0.22	0.09	0.05	0.2	0.03	0.25	0.25	0.19	0.15			Subject	3828	27	141.8	F (27, 3888) = 327.2
13:00	1.26	0.07	0.15	0.37	0.49	0.76	0.31	0.12	0.08	0	0.26	0.19	0.02	0.34	0.17	0.13	0.18	0.53	0.44	0.17	0.22	0.28	0.05	0.22	0.08	0.25	0.25	0.24	0.15			Residual	1685	3888	0.4333
13:20	1.27	0.1	0.35	0.37	0.49	0.76	0.32	0.12	0.08	0	0.26	0.23	0.02	0.34	0.17	0.34	0.2	0.53	0.54	0.22	0.34	0.28	0.1	0.26	0.08	0.28	0.25	0.25	0.16
13:40	1.35	0.13	0.35	0.37	0.49	0.79	0.36	0.12	0.08	0	0.28	0.28	0.02	0.34	0.17	0.37	0.2	0.53	0.54	0.29	0.34	0.28	0.12	0.29	0.11	0.34	0.25	0.34	0.16
14:00	1.6	0.13	0.35	0.95	0.54	0.79	0.36	0.12	0.2	0	0.34	0.35	0.02	0.34	0.17	0.37	0.38	0.53	0.63	0.29	0.34	0.28	0.19	0.32	0.11	0.34	0.33	0.37	0.22
14:20	1.6	0.13	0.35	0.95	0.61	1.15	0.45	0.13	0.2	0	0.34	0.37	0.02	0.34	0.17	0.37	0.39	0.53	0.66	0.3	0.34	0.28	0.19	0.37	0.13	0.35	0.33	0.37	0.22
14:40	1.6	0.13	0.35	0.95	0.61	1.15	0.46	0.22	0.2	0	0.42	0.39	0.02	0.34	0.17	0.37	0.39	0.53	0.66	0.39	0.34	0.32	0.24	0.37	0.13	0.35	0.33	0.37	0.23
15:00	1.6	0.13	0.38	0.95	0.67	1.15	0.55	0.22	0.22	0	0.44	0.5	0.02	0.34	0.17	0.37	0.39	0.53	0.66	0.42	0.38	0.32	0.31	0.47	0.13	0.41	0.33	0.46	0.31
15:20	1.71	0.13	0.39	1.04	0.68	1.15	0.56	0.24	0.26	0	0.46	0.55	0.02	0.34	0.17	0.37	0.39	0.6	0.75	0.47	0.38	0.35	0.49	0.47	0.15	0.44	0.42	0.47	0.4
15:40	1.71	0.22	0.47	1.04	0.78	1.15	0.61	0.31	0.26	0.19	0.51	0.57	0.02	0.34	0.17	0.37	0.4	0.6	0.78	0.48	0.49	0.35	0.49	0.5	0.15	0.53	0.42	0.48	0.4
16:00	1.71	0.23	0.49	1.04	0.82	1.15	0.61	0.31	0.26	0.19	0.52	0.59	0.02	0.34	0.17	0.37	0.46	0.69	0.79	0.48	0.49	0.35	0.49	0.54	0.17	0.56	0.43	0.54	0.4
16:20	1.71	0.23	0.49	1.04	0.85	1.15	0.68	0.31	0.36	0.19	0.52	1.04	0.02	0.34	0.17	0.37	0.48	0.69	0.81	0.48	0.49	0.42	0.49	0.54	0.18	0.56	0.47	0.55	0.4
16:40	1.71	0.35	0.78	1.04	0.85	1.15	0.68	0.31	0.38	0.19	0.52	1.04	0.02	0.34	0.17	0.37	0.48	0.69	1.02	0.5	0.54	0.42	0.52	0.63	0.18	0.56	0.59	0.6	0.4
17:00	1.72	0.35	0.78	1.04	0.98	1.15	0.72	0.31	0.46	0.19	0.65	1.04	0.02	0.34	0.17	0.37	0.55	0.85	1.02	0.57	0.6	0.61	0.52	0.65	0.27	0.56	0.59	0.65	0.4
17:20	1.75	0.35	0.78	1.04	1.02	1.15	0.81	0.38	0.46	0.19	0.65	1.04	0.02	0.34	0.17	0.6	0.55	0.85	1.05	0.72	0.6	0.61	0.53	0.68	0.27	0.56	0.67	0.67	0.5
17:40	1.79	0.38	0.78	1.04	1.14	1.15	0.95	0.38	0.56	0.2	0.8	1.04	0.02	0.34	0.17	0.61	0.56	0.92	1.06	0.72	0.71	0.68	0.54	0.76	0.32	0.57	0.74	0.71	0.5
18:00	1.79	0.43	0.78	1.04	1.33	1.15	0.98	0.56	0.57	0.3	0.89	1.08	0.02	0.34	0.38	0.61	0.68	0.92	1.22	0.79	0.78	0.75	0.59	0.84	0.32	0.71	0.75	0.79	0.5
18:20	1.83	0.53	0.78	1.04	1.45	1.15	1.05	0.56	1.81	0.37	1.26	1.21	0.02	0.34	0.49	0.89	0.81	1.12	1.39	0.86	0.88	0.82	2.55	0.95	0.38	0.8	0.95	0.9	0.93
18:40	1.83	0.55	1	1.09	1.45	1.15	1.13	0.63	1.99	0.37	1.26	1.24	0.02	0.34	0.49	0.92	0.84	1.14	1.39	0.96	0.92	0.82	2.61	1.05	0.54	1.07	1.08	0.9	0.95
19:00	2.3	0.77	1	1.09	1.45	1.15	1.15	0.83	1.99	0.37	1.47	1.24	0.02	0.34	0.49	0.92	0.92	1.14	1.54	0.97	0.94	0.84	2.63	1.13	0.55	1.07	1.13	1.08	0.95
19:20	2.3	0.77	1	1.23	1.76	1.15	1.21	0.86	1.99	0.41	1.47	1.24	0.02	0.34	0.49	0.92	1.18	1.24	1.56	1.13	1.07	0.94	2.67	1.15	0.66	1.19	1.13	1.1	0.95
19:40	2.3	0.77	1.12	1.23	1.92	1.15	1.28	0.87	2.62	0.52	1.47	1.24	0.02	0.34	0.49	0.92	1.18	1.25	1.56	1.13	1.08	1.12	2.83	1.28	0.66	1.19	1.13	1.1	0.95
20:00	2.5	0.9	1.12	1.27	1.92	1.15	1.29	0.96	3.01	0.52	1.62	1.26	0.02	0.34	0.49	0.92	1.18	1.32	1.62	1.13	1.11	1.25	2.84	1.31	0.74	1.19	1.13	1.22	0.95
20:20	2.5	0.9	1.37	1.27	1.92	1.15	1.31	1.08	3.03	0.59	1.62	1.33	0.02	0.34	0.49	0.98	1.18	1.39	1.74	1.27	1.17	1.25	2.84	1.42	0.9	1.19	1.27	1.22	1.11
20:40	2.53	0.99	1.4	1.35	1.92	1.34	1.37	1.09	3.03	0.66	1.62	1.41	0.02	0.34	0.49	1.05	1.18	1.4	1.81	1.36	1.37	1.25	2.85	1.61	0.9	1.19	1.43	1.61	1.11
21:00	2.53	0.99	1.4	1.37	1.92	1.34	2.43	2.69	3.03	0.78	1.62	1.59	0.02	0.34	0.49	1.05	1.3	1.4	1.91	1.41	1.37	1.26	2.98	1.68	0.91	1.24	1.5	1.68	1.13
21:20	2.53	1.27	1.4	1.37	2.07	1.34	2.47	2.69	3.4	0.78	1.62	1.59	0.02	0.34	0.49	1.05	1.34	1.72	1.92	1.42	1.37	1.34	2.98	1.68	0.93	1.52	1.5	1.7	1.2
21:40	2.53	1.27	1.58	1.45	2.07	1.4	2.48	3.09	3.4	0.78	1.68	1.59	0.02	0.34	0.49	1.05	1.46	1.86	1.92	1.53	1.42	1.62	2.98	1.68	0.94	1.52	1.5	1.7	1.2
22:00	2.53	1.34	1.58	1.65	2.07	1.42	2.48	3.09	3.44	0.9	1.68	1.69	0.02	0.34	0.49	1.15	1.46	2.4	1.93	1.53	1.54	1.62	2.98	1.91	0.94	1.52	1.5	1.7	1.2
22:20	2.54	1.34	1.58	1.69	2.13	1.54	2.48	3.09	3.44	0.91	1.72	1.69	0.02	0.34	0.49	1.56	1.46	2.4	2.1	1.57	1.54	1.62	3.11	1.91	1.13	1.54	1.5	1.79	1.42
22:40	2.54	1.44	1.58	1.69	2.14	1.61	2.48	3.09	3.44	0.91	1.9	1.77	0.02	0.34	1.52	1.68	1.52	2.4	2.35	1.6	1.54	1.62	3.11	1.91	1.13	1.83	1.5	1.88	1.42
23:00	2.54	1.51	1.6	1.69	2.14	1.62	2.5	3.09	3.44	0.91	1.95	1.77	0.07	0.34	1.52	1.68	1.6	2.4	2.35	1.6	1.63	1.63	3.13	1.94	1.15	1.83	1.72	1.88	1.51
23:20	2.86	1.57	1.61	1.75	2.27	1.78	2.5	3.09	5.2	1.09	1.95	1.82	0.08	0.34	1.52	1.68	1.61	2.4	2.42	1.7	1.63	1.64	3.2	2.05	1.15	1.83	1.77	1.92	1.59
23:40	2.86	1.57	1.81	1.82	2.27	1.78	2.52	3.09	5.65	1.11	1.95	1.87	0.08	0.34	1.52	1.68	1.76	2.4	2.42	1.81	1.75	1.64	3.2	2.05	1.27	1.83	1.8	1.92	1.59
00:00	2.86	1.57	1.81	1.82	2.27	1.78	2.52	3.09	5.65	1.11	1.95	2.3	0.08	0.74	1.52	1.68	1.81	2.4	2.42	1.86	1.76	1.73	3.2	2.05	1.31	1.83	1.8	2.05	1.69
00:20	2.91	1.59	1.81	1.97	2.32	1.82	2.52	3.22	5.65	1.29	2	2.3	0.08	0.74	1.52	1.68	1.81	2.4	2.42	1.86	1.77	1.97	3.2	2.05	1.32	1.88	1.8	2.15	1.69
00:40	2.92	1.9	1.81	2.31	2.5	1.93	2.52	3.22	5.71	1.29	2.14	2.3	0.08	0.74	1.52	1.68	2.12	2.4	2.42	1.86	1.77	2.55	3.2	2.05	1.32	2.07	1.8	2.15	1.69
01:00	3.3	1.9	1.92	2.31	2.59	2.06	2.52	3.22	5.71	1.29	2.14	2.3	0.13	0.74	1.52	1.68	2.12	2.4	2.42	1.96	1.77	2.58	3.2	2.05	1.33	2.07	1.94	2.15	1.69
01:20	3.5	1.9	1.95	2.31	2.59	2.06	2.52	3.22	6.13	1.3	2.14	2.3	0.13	0.74	1.68	1.68	2.12	2.4	2.42	1.96	1.89	2.58	3.24	2.09	1.33	2.07	2.05	2.15	2.1
01:40	3.5	1.9	1.95	2.31	2.6	2.06	2.52	3.22	6.19	1.33	2.14	2.3	0.13	0.74	1.68	1.68	2.12	2.4	2.5	1.96	1.89	2.58	3.27	2.12	1.47	2.07	2.05	2.24	2.23
02:00	3.61	1.9	1.95	2.31	2.64	2.06	2.53	3.22	6.19	1.33	2.14	2.34	0.13	0.74	1.68	1.68	2.19	2.4	2.53	1.96	1.91	2.61	3.27	2.15	1.53	2.07	2.05	2.26	2.23
02:20	3.61	1.92	1.95	2.31	2.64	2.21	2.53	3.26	6.19	1.42	2.2	2.4	0.13	0.74	1.68	1.68	2.2	2.4	2.64	2.04	2.17	2.61	3.27	2.22	1.54	2.07	2.05	2.33	2.23
02:40	3.61	2.09	1.95	2.31	2.75	2.21	2.53	3.26	6.19	1.44	2.22	2.4	0.13	0.74	1.68	1.68	2.26	2.4	2.75	2.08	2.17	2.61	3.27	2.31	1.54	2.23	2.05	2.4	2.23
03:00	3.61	2.09	2.01	2.31	2.76	2.21	2.53	3.26	6.19	1.49	2.22	2.44	0.13	0.77	1.68	1.68	2.37	2.4	2.75	2.08	2.17	2.63	3.27	2.31	1.54	2.26	2.05	2.47	2.23
03:20	3.61	2.09	2.01	2.31	2.81	2.39	2.69	3.26	6.19	1.49	2.3	2.44	0.13	0.77	1.69	1.68	2.39	2.4	2.75	2.19	2.17	2.71	3.29	2.31	1.62	2.26	2.05	2.48	2.23
03:40	3.61	2.11	2.01	2.31	2.82	2.39	2.71	3.26	6.19	1.49	2.3	2.51	0.13	0.77	1.69	1.68	2.69	2.4	2.75	2.2	2.17	3.24	3.29	2.31	1.62	2.26	2.05	2.55	2.23
04:00	3.61	2.12	2.25	2.31	2.87	2.39	2.81	3.26	6.19	1.56	2.36	2.51	0.13	0.77	1.69	2.3	2.69	2.4	2.83	2.2	2.17	3.24	3.29	2.32	1.62	2.26	2.05	2.59	2.23
04:20	3.61	2.21	2.38	2.31	2.94	2.54	2.81	3.27	6.19	1.57	2.36	2.58	0.13	0.77	1.69	2.3	2.69	2.4	2.83	2.36	2.17	3.24	3.3	2.5	1.62	2.26	2.1	2.61	2.35
04:40	3.61	2.22	2.38	2.35	2.96	2.54	2.81	3.34	6.3	1.57	2.36	2.89	0.13	0.77	1.69	2.3	2.69	2.49	2.83	2.37	2.21	3.24	3.3	2.5	1.77	2.33	2.11	2.69	2.35
05:00	5.08	2.29	2.44	2.44	3.15	2.54	2.81	3.36	6.3	1.64	2.46	2.89	0.13	0.78	1.69	2.3	2.69	2.49	2.95	2.43	2.22	3.24	3.34	2.5	1.77	2.54	2.21	2.72	2.35
05:20	5.08	2.38	2.44	2.57	3.24	2.61	2.81	3.36	6.3	1.64	2.58	2.89	0.13	0.78	1.69	2.3	2.7	2.55	3.43	2.43	2.31	3.24	3.34	2.77	2.04	2.54	2.32	2.73	2.71
05:40	5.08	2.45	2.44	2.64	3.24	2.61	2.9	4.45	7.26	1.82	2.63	2.89	0.13	0.81	1.69	2.3	2.7	2.66	3.43	2.54	2.43	3.24	3.86	2.77	2.04	2.54	2.33	2.82	2.81
06:00	6.01	2.45	2.77	2.64	3.45	2.93	2.9	4.45	7.35	1.82	2.63	2.98	0.13	0.82	1.79	2.3	2.7	2.66	3.43	2.71	2.43	3.24	3.87	2.82	2.04	2.59	2.44	3.03	2.81
06:20	6.41	2.54	2.77	2.65	3.47	2.93	2.9	4.45	7.36	1.82	2.63	2.98	0.15	0.82	1.83	2.33	2.71	2.78	3.43	2.71	2.43	3.24	3.88	2.82	2.04	2.63	2.54	3.03	2.81
06:40	6.96	2.56	2.77	2.81	3.47	3.13	2.9	4.45	7.36	1.83	2.63	2.98	0.15	0.83	1.87	2.33	2.71	2.78	3.43	2.71	2.43	3.24	3.88	2.82	2.04	2.63	2.54	3.03	2.81
07:00	6.99	2.56	2.77	2.81	3.47	3.13	2.9	4.45	7.36	1.83	2.72	2.98	0.16	0.88	1.87	2.33	2.71	2.78	3.43	2.71	2.43	3.24	3.89	2.82	2.04	2.63	2.54	3.03	2.81
07:20	6.99	2.56	2.77	2.81	3.47	3.13	2.9	4.45	7.36	1.83	2.73	3.02	0.16	0.96	1.87	2.33	2.72	2.78	3.43	2.71	2.43	3.24	3.89	2.82	2.04	2.63	2.6	3.03	2.82
07:40	6.99	2.62	2.77	2.81	3.67	3.13	2.9	4.45	7.36	1.97	2.73	3.02	0.16	1.12	1.87	2.33	3.06	2.78	3.43	2.71	2.43	3.24	3.89	2.82	2.04	2.63	2.6	3.03	2.82
08:00	6.99	2.62	2.77	2.81	3.67	3.13	2.9	4.45	7.36	1.97	2.73	3.02	0.16	1.12	1.87	2.33	3.06	2.78	3.43	2.78	2.43	3.24	3.89	2.82	2.04	2.63	2.6	3.03	2.82
08:20	6.99	2.68	2.77	2.81	3.67	3.13	2.9	4.45	7.36	1.97	2.83	3.11	0.16	1.12	1.87	2.33	3.06	2.78	3.43	2.78	2.5	3.24	3.89	2.82	2.04	2.75	2.62	3.03	2.82
08:40	6.99	2.68	2.77	2.81	3.67	3.14	2.9	4.45	7.36	1.99	2.83	3.11	0.16	1.39	1.87	2.33	3.06	2.78	3.43	2.78	2.55	3.24	3.89	2.82	2.04	2.75	2.62	3.05	2.86
09:00	6.99	2.69	2.77	2.81	3.74	3.14	2.91	4.45	7.36	2.04	2.83	3.11	0.16	1.39	1.87	2.33	3.06	2.78	3.43	2.78	2.55	3.24	3.91	2.82	2.04	2.75	2.71	3.05	2.86
09:20	6.99	2.75	2.77	2.81	3.75	3.14	2.91	4.45	7.39	2.04	2.83	3.11	0.16	1.39	1.87	2.33	3.06	2.85	3.44	2.88	2.66	3.24	3.91	2.87	2.07	2.75	2.73	3.05	2.86
09:40	6.99	2.75	2.77	2.81	3.75	3.22	2.99	4.45	7.39	2.04	2.83	3.11	0.17	1.58	1.87	2.33	3.06	2.85	3.46	2.88	2.66	3.24	3.91	2.87	2.07	2.82	2.8	3.05	2.86
10:00	6.99	2.75	2.77	2.81	3.87	3.27	3.04	4.45	7.39	2.04	2.85	3.11	0.17	1.63	1.87	2.33	3.06	2.85	3.46	2.88	2.66	3.24	3.91	2.88	2.07	2.92	2.91	3.06	2.86
10:20	6.99	2.81	2.77	2.81	3.88	3.43	3.06	4.45	7.39	2.16	2.85	3.11	0.17	1.63	1.87	2.33	3.06	2.85	3.54	2.98	2.66	3.24	3.91	2.96	2.07	2.92	2.91	3.2	2.86
10:40	6.99	2.81	2.77	2.81	3.88	3.43	3.06	4.45	7.39	2.16	2.85	3.13	0.18	1.63	1.87	2.37	3.06	2.85	3.54	2.98	2.66	3.24	3.91	2.99	2.11	2.92	2.91	3.2	2.88
11:00	6.99	2.84	2.82	2.81	3.94	3.43	3.09	4.45	7.41	2.16	2.97	3.14	0.36	1.63	1.87	2.37	3.06	2.85	3.54	3.07	2.66	3.24	3.91	3.01	2.11	2.92	2.91	3.2	2.88
11:20	6.99	2.85	2.82	3.12	4.01	3.69	3.1	4.45	7.41	2.28	2.98	3.14	0.36	1.63	1.87	2.37	3.06	2.85	3.67	3.07	2.66	3.24	3.91	3.02	2.11	2.92	2.91	3.2	2.88
11:40	6.99	3	2.82	3.12	4.04	3.77	3.18	4.45	7.41	2.28	2.98	3.14	0.36	1.63	1.87	2.37	3.06	2.92	3.67	3.09	2.68	3.24	3.91	3.02	2.2	2.92	2.91	3.21	2.91
12:00	6.99	3	2.82	3.12	4.04	3.77	3.54	4.45	7.41	2.28	3.09	3.24	0.36	1.63	1.87	2.75	3.06	2.94	3.78	3.09	2.74	3.24	3.91	3.02	2.23	3.07	2.91	3.25	2.92
12:20	6.99	3	2.82	3.12	4.04	3.77	3.56	4.45	7.41	2.28	3.09	3.24	0.36	1.63	1.87	2.75	3.06	2.94	3.78	3.1	2.76	3.24	3.91	3.1	2.24	3.07	2.91	3.29	2.92
12:40	6.99	3	2.82	3.12	4.11	3.77	3.57	4.45	7.41	2.34	3.1	3.28	0.36	1.63	1.87	2.75	3.06	2.94	3.78	3.1	2.77	3.24	3.91	3.11	2.24	3.07	2.91	3.29	2.92
13:00	6.99	3.05	2.82	3.12	4.12	3.84	3.57	4.45	7.41	2.36	3.11	3.28	0.36	1.63	1.87	2.75	3.06	2.94	3.88	3.17	2.77	3.24	3.91	3.22	2.3	3.08	2.98	3.29	2.96
13:20	6.99	3.06	2.82	3.12	4.21	3.84	3.61	4.45	7.41	2.4	3.19	3.28	0.36	1.63	1.87	2.75	3.06	2.94	3.88	3.18	2.77	3.31	3.91	3.23	2.31	3.29	2.98	3.38	2.96
13:40	6.99	3.06	2.82	3.12	4.21	3.86	3.65	4.45	7.43	2.42	3.19	3.4	0.36	1.63	1.87	2.75	3.06	2.94	3.88	3.22	2.82	3.32	3.91	3.23	2.33	3.32	2.99	3.39	3.05
14:00	6.99	3.06	3.03	3.12	4.21	3.93	3.67	4.45	7.43	2.44	3.21	3.4	0.37	1.63	1.87	2.75	3.06	2.98	3.96	3.25	2.83	3.32	3.91	3.28	2.33	3.32	3.09	3.39	3.05
14:20	6.99	3.06	3.03	3.14	4.3	3.93	3.67	4.45	7.43	2.44	3.21	3.4	0.37	1.63	1.87	2.75	3.06	2.98	3.98	3.25	2.9	3.36	3.94	3.29	2.35	3.32	3.09	3.39	3.06
14:40	6.99	3.06	3.03	3.14	4.37	3.93	3.68	4.45	7.43	2.44	3.34	3.5	0.37	1.63	1.87	2.75	3.06	3.01	4	3.25	2.92	3.46	3.98	3.36	2.37	3.32	3.09	3.49	3.26
15:00	6.99	3.15	3.03	3.14	4.37	4.17	3.7	4.45	7.44	2.44	3.34	3.59	0.37	1.63	1.87	2.75	3.08	3.02	4.1	3.37	2.92	3.48	4.02	3.4	2.37	3.32	3.1	3.49	3.26
15:20	6.99	3.15	3.03	3.14	4.42	4.17	3.73	4.45	7.45	2.59	3.34	3.59	0.53	1.63	1.87	2.75	3.09	3.05	4.1	3.38	2.92	3.48	4.02	3.4	2.53	3.32	3.21	3.5	3.26
15:40	6.99	3.54	3.03	3.14	4.44	4.17	3.73	4.45	7.45	2.59	3.36	3.62	0.53	1.63	1.87	2.75	3.09	3.1	4.19	3.38	2.95	3.56	4.02	3.5	2.55	3.4	3.22	3.5	3.26
16:00	7.18	3.54	3.03	3.14	4.44	4.17	3.8	4.45	7.45	2.87	3.47	3.73	0.53	1.63	1.87	2.75	3.09	3.1	4.19	3.51	2.99	3.56	4.06	3.5	2.56	3.4	3.22	3.53	3.26
16:20	7.18	3.54	3.03	3.14	4.63	4.17	3.8	4.45	7.47	2.87	3.47	3.76	0.53	1.63	1.88	2.75	3.09	3.18	4.26	3.51	3	3.56	4.06	3.58	2.56	3.42	3.32	3.62	3.26
16:40	7.18	3.54	3.03	3.14	4.64	4.28	3.8	4.45	7.49	2.87	3.51	3.76	0.53	1.63	1.88	2.75	3.09	3.18	4.29	3.53	3.14	3.73	4.06	3.62	2.63	3.42	3.32	3.63	3.38
17:00	7.18	3.54	3.03	3.14	4.65	4.28	3.91	4.45	7.49	2.87	3.6	3.76	0.53	1.63	1.88	2.75	3.21	3.18	4.29	3.65	3.15	3.74	4.22	3.62	2.63	3.43	3.32	3.68	3.38
17:20	7.18	3.54	3.06	3.23	4.77	4.34	3.91	4.48	7.63	2.87	3.6	3.96	0.62	1.63	1.88	2.75	3.23	3.18	4.35	3.65	3.17	3.74	4.28	3.68	2.63	3.52	3.45	3.74	3.43
17:40	7.18	3.54	3.11	3.23	4.87	4.34	3.95	4.48	7.65	2.87	3.62	3.96	0.73	1.63	1.88	2.75	3.23	3.29	4.45	3.75	3.26	3.83	4.33	3.69	2.8	3.52	3.46	3.8	3.68
18:00	7.18	3.54	3.74	3.24	5.05	4.56	4.24	4.48	7.71	2.93	3.71	3.96	0.73	1.63	1.88	2.75	3.28	3.32	4.66	3.81	3.31	3.97	4.33	3.74	2.8	3.63	3.63	3.81	3.68
18:20	7.18	3.54	3.74	3.35	5.17	4.56	4.24	5.09	7.8	3.06	4.14	4.23	0.88	1.63	1.91	2.82	3.46	3.47	4.67	3.93	3.37	4.08	4.5	3.74	2.83	3.83	3.63	4.16	3.68
18:40	7.32	3.62	3.74	3.35	5.19	4.56	4.24	5.3	7.94	3.06	4.14	4.23	0.91	1.63	1.91	3.13	3.78	3.65	4.76	4.07	3.45	4.08	4.53	3.88	2.97	3.83	3.93	4.16	3.83
19:00	7.32	3.62	3.74	3.7	5.21	4.56	4.46	5.32	7.97	3.16	4.14	4.23	1.02	1.63	1.94	3.13	3.78	3.65	4.77	4.07	3.52	4.11	4.65	4.01	2.98	3.83	3.99	4.16	3.83
19:20	7.32	3.64	3.74	3.72	5.26	4.56	4.51	5.32	7.97	3.27	4.14	4.59	1.16	1.63	1.94	3.13	3.78	3.65	4.88	4.13	3.52	4.11	4.67	4.04	3.09	3.95	3.99	4.2	3.83
19:40	7.32	3.7	3.74	3.72	5.27	4.56	4.51	5.32	7.97	3.28	4.14	4.59	1.17	1.63	1.95	3.13	3.78	4.14	5.01	4.18	3.52	4.11	4.95	4.31	3.12	3.95	3.99	4.27	3.91
20:00	7.32	3.7	3.74	3.72	5.39	4.56	4.51	5.36	8.26	3.28	4.14	4.59	1.17	1.7	1.95	3.13	3.78	4.14	5.04	4.35	3.56	4.24	5.53	4.31	3.12	4.23	4.04	4.27	3.91
20:20	7.32	3.86	3.74	3.72	5.39	4.56	4.51	5.71	8.3	3.36	4.19	4.59	1.17	1.86	1.95	3.31	4.13	4.14	5.06	4.36	3.71	4.47	5.55	4.31	3.17	4.29	4.12	4.41	3.99
20:40	7.32	3.97	3.74	3.72	5.46	4.56	4.51	5.73	8.3	3.37	4.52	4.59	1.17	1.86	1.95	3.44	4.13	4.14	5.27	4.36	3.73	4.47	5.55	4.34	3.22	4.32	4.29	4.45	3.99
21:00	7.32	3.97	3.74	3.72	5.74	4.56	4.51	5.76	8.31	3.37	4.52	4.77	1.24	1.96	1.95	3.44	4.13	4.14	5.28	4.37	3.73	4.48	5.55	4.41	3.32	4.32	4.42	4.58	4.26
21:20	7.32	4.02	4.02	3.74	5.75	4.63	4.51	5.76	8.31	3.51	4.57	4.77	1.24	1.97	3.92	3.44	4.15	4.14	5.28	4.37	3.81	4.48	6.15	4.44	3.36	4.32	4.51	4.91	4.26
21:40	7.6	4.08	4.02	3.87	5.75	4.72	4.51	5.76	8.76	3.64	4.57	4.77	1.24	2.02	4.71	3.44	4.23	4.14	5.38	4.41	3.84	4.54	6.17	4.62	3.61	4.32	4.51	4.96	4.26
22:00	7.6	4.08	4.02	3.87	5.75	4.82	5.77	6.41	8.78	3.67	4.57	4.88	1.54	2.21	4.71	3.79	4.23	4.14	5.38	4.57	3.85	4.6	6.17	4.62	3.61	4.63	4.51	4.98	4.26
22:20	7.6	4.08	4.02	3.98	5.88	4.93	5.77	7.24	8.78	3.67	4.57	4.96	1.54	2.21	4.71	3.79	4.23	4.14	5.69	4.66	4.02	4.62	8.13	4.62	3.61	4.66	4.51	4.98	4.26
22:40	7.6	4.21	4.02	4.17	6.18	4.93	5.77	7.29	9.04	3.81	4.72	4.96	1.54	2.21	4.71	3.79	4.34	4.14	5.92	4.69	4.05	4.73	8.18	4.7	3.66	4.66	4.53	5.13	4.47
23:00	7.6	4.25	4.37	4.17	6.18	4.93	5.8	7.31	9.64	3.81	4.72	5.68	1.54	2.21	4.93	3.79	4.45	4.14	5.92	4.75	4.1	4.89	8.19	4.79	3.66	4.66	4.68	5.13	4.47
23:20	7.6	4.34	4.37	4.23	6.18	4.98	5.8	7.31	9.64	3.81	4.72	5.68	1.54	2.37	4.97	3.79	4.45	4.2	5.92	4.76	4.1	5.02	8.19	4.79	3.66	4.66	4.76	5.13	4.47
23:40	7.6	4.34	4.37	4.23	6.18	5.08	5.8	7.31	9.64	3.81	4.72	5.68	1.75	2.48	4.97	3.79	4.45	4.2	5.92	4.9	4.23	5.52	8.19	4.79	3.68	4.66	4.76	5.18	4.57
00:00	7.6	4.34	4.37	4.23	6.43	5.08	5.8	7.4	9.64	3.91	4.84	5.68	1.76	2.48	4.97	3.79	4.59	4.2	5.92	5	4.26	5.52	8.58	4.89	3.7	4.73	4.76	5.19	4.58
00:20	7.6	4.47	4.37	4.23	6.54	5.1	5.8	8.57	9.64	4.07	4.84	5.68	1.76	2.48	4.97	3.79	4.6	4.25	5.92	5	4.29	5.52	8.6	5.05	3.72	4.73	4.76	5.2	4.76
00:40	7.6	5.34	4.42	4.25	6.54	5.28	5.82	8.59	10.46	4.07	4.84	5.68	1.76	2.59	4.99	3.79	4.66	4.38	5.94	5	4.45	5.52	8.6	5.05	3.83	4.73	4.88	5.43	4.77
01:00	7.6	5.34	4.42	4.44	6.54	5.28	5.82	8.6	10.46	4.07	4.99	5.68	1.92	2.61	5.06	3.79	4.66	4.38	6	5	4.47	5.52	8.63	5.05	3.83	4.73	5.56	5.54	4.77
01:20	7.6	5.34	4.43	4.44	6.55	5.28	5.83	8.6	10.46	4.15	4.99	5.68	1.92	2.63	5.06	3.79	4.66	4.38	6	5.22	4.47	5.52	8.63	5.05	3.83	5.21	5.56	5.54	4.88
01:40	7.6	5.34	4.43	4.44	6.55	5.28	5.83	8.68	10.46	4.15	4.99	5.68	1.92	2.63	5.06	3.79	4.66	4.38	6.19	5.25	4.51	5.52	8.63	5.08	3.83	5.21	5.56	5.54	4.9
02:00	7.6	5.34	4.5	4.44	6.55	5.28	6.74	8.84	10.46	4.15	4.99	5.68	1.92	2.63	5.19	3.79	4.75	4.38	6.19	5.25	4.55	5.52	8.63	5.09	3.95	5.21	5.56	5.54	4.98
02:20	7.6	5.34	4.59	4.44	6.55	5.28	7.78	8.84	10.46	4.22	4.99	5.68	1.92	2.63	5.19	3.79	4.75	4.38	6.19	5.25	4.55	5.52	9.14	5.2	3.95	5.21	5.56	5.54	4.99
02:40	7.6	5.34	4.59	4.5	6.55	5.79	7.79	8.84	10.46	4.26	4.99	5.73	2.02	2.63	5.19	3.79	4.79	4.38	6.19	5.25	4.65	5.52	9.15	5.2	4.04	5.21	5.56	5.54	5.01
03:00	7.6	5.34	4.59	4.55	6.63	5.79	7.79	8.84	10.72	4.26	5.03	5.82	2.02	2.68	5.19	3.92	4.79	4.38	6.19	5.36	4.65	5.52	9.15	5.2	4.04	5.21	5.56	5.58	5.11
03:20	7.6	5.34	4.59	4.56	6.71	5.79	7.79	8.84	10.73	4.26	5.04	5.82	2.02	2.79	5.19	3.92	5.24	4.38	6.32	5.38	4.65	5.61	9.15	5.3	4.04	5.21	5.56	5.67	5.13
03:40	7.6	5.34	4.66	4.56	6.74	5.79	7.79	8.84	10.73	4.36	5.15	5.88	2.02	2.91	5.29	4.06	5.24	4.38	6.33	5.38	4.68	5.61	9.17	5.3	4.1	5.21	5.56	5.67	5.14
04:00	7.84	5.34	4.66	4.63	6.84	5.79	7.9	8.84	10.73	4.36	5.15	5.88	2.02	2.92	5.41	4.34	5.24	4.38	6.39	5.4	4.75	5.61	9.17	5.37	4.14	5.21	5.56	5.67	5.25
04:20	7.84	5.34	4.73	4.64	6.92	5.79	7.9	8.84	11.01	4.36	5.16	6.03	2.02	2.92	5.41	4.34	5.24	4.38	6.4	5.51	4.75	5.63	9.17	5.45	4.14	5.28	5.56	5.67	5.26
04:40	7.84	5.34	4.87	4.75	6.98	5.79	7.91	8.84	11.01	4.48	5.27	6.03	2.02	3.05	5.41	4.34	5.24	4.38	6.46	5.52	4.8	5.63	9.17	5.45	4.24	5.35	5.56	5.79	5.46
05:00	7.84	5.34	4.88	4.79	7.03	5.79	7.91	8.89	11.02	4.49	5.27	6.25	2.08	3.06	5.56	4.34	5.24	4.38	6.59	5.58	4.88	5.67	9.47	5.5	4.24	5.36	5.56	5.81	5.5
05:20	7.84	5.34	4.96	4.82	7.29	5.79	7.91	8.89	11.08	4.59	5.41	6.29	2.08	3.06	5.56	4.92	5.41	4.38	6.74	5.68	4.96	5.76	9.58	5.53	4.24	5.44	5.56	5.81	5.5
05:40	7.84	5.34	4.96	4.99	7.29	5.98	7.91	9.06	11.08	4.69	5.41	6.29	2.08	3.15	5.56	4.92	5.42	4.38	6.77	5.81	5.07	6.3	9.6	5.64	4.41	5.86	5.56	5.81	5.51
06:00	7.84	5.34	5.04	5.2	7.46	5.98	7.91	9.11	11.72	4.82	5.41	6.47	2.08	3.15	5.56	4.92	5.43	4.38	6.78	5.82	5.16	6.3	9.6	5.65	4.41	6.18	5.56	5.99	5.55
06:20	9.24	5.34	5.56	5.2	7.46	6.22	8.09	9.11	11.79	4.82	5.44	6.5	2.19	3.15	5.67	4.92	5.44	4.38	6.78	5.84	5.16	6.3	9.75	5.65	4.41	6.18	5.59	6.01	5.92
06:40	9.24	5.34	5.56	5.2	7.46	6.22	8.09	9.11	11.79	4.82	5.46	6.5	2.19	3.15	5.67	4.92	5.54	4.38	6.91	5.84	5.18	6.3	9.75	5.69	4.41	6.18	5.59	6.02	5.92
07:00	9.24	5.46	5.56	5.2	7.46	6.22	8.09	9.13	11.79	4.82	5.46	6.5	2.19	3.25	5.67	4.92	5.7	4.38	6.91	5.84	5.18	6.3	9.75	5.69	4.42	6.18	5.59	6.02	5.92
07:20	9.24	5.47	5.56	5.2	7.46	6.22	8.09	9.13	11.79	4.82	5.64	6.5	2.19	3.25	5.67	4.92	5.7	4.38	6.91	5.87	5.18	6.3	9.75	5.69	4.42	6.18	5.6	6.02	5.92
07:40	9.24	5.47	5.56	5.2	7.46	6.22	8.09	9.13	11.79	4.82	5.65	6.53	2.19	3.25	5.69	4.92	5.7	4.38	6.91	5.87	5.23	6.3	9.75	5.76	4.42	6.18	5.62	6.02	5.92
08:00	9.24	5.47	5.56	5.2	7.46	6.22	8.09	9.13	11.79	4.82	5.65	6.53	2.19	3.26	5.69	4.92	5.7	4.38	6.91	5.99	5.24	6.3	9.75	5.77	4.42	6.18	5.62	6.03	5.92
08:20	9.68	5.48	5.56	5.2	7.51	6.79	8.09	9.13	11.79	4.92	5.65	6.62	2.29	3.29	5.69	4.92	5.7	4.38	6.93	5.99	5.25	6.3	9.75	5.88	4.52	6.18	5.74	6.03	5.92
08:40	9.68	5.5	5.56	5.2	7.53	6.79	8.09	9.13	11.79	4.92	5.65	6.62	2.3	3.29	5.69	4.92	5.7	4.38	6.96	6.01	5.3	6.3	9.75	5.89	4.52	6.18	5.74	6.18	5.92
09:00	9.68	5.52	5.56	5.2	7.58	7.23	8.12	9.13	11.82	4.95	5.65	6.62	2.3	3.32	5.69	4.92	5.82	4.38	6.96	6.01	5.3	6.3	9.8	5.92	4.52	6.18	5.75	6.18	5.92
09:20	9.68	5.54	5.56	5.2	7.65	7.23	8.12	9.16	11.91	4.95	5.8	6.84	2.58	3.32	5.77	4.92	5.82	4.38	7.07	6.02	5.38	6.34	9.8	6.06	4.57	6.19	5.78	6.18	5.92

## Sheet: Fig. 4i
Blood glucose levels (mg/dL) during an Insulin tolerance test (ITT) of HFD random-fed CerS6ΔSF-1 male mice and controls
Figure 4i (left)
			Time (min)
	Group	Sample (individual mice)	0	15	30	60		Statistics
	Control	A:Y1	237	236.5	174	214.5		Two-way RM ANOVA
		A:Y2	208	165	133	150
		A:Y3	187.5	157.5	133.5	121		Source of Variation	% of total variation	P value	P value summary	Significant?
		A:Y4	193.5	186.5	157.5	156.5		Time x Genotype	0.9523	0.1906	ns	No
		A:Y5	213	195.5	186	202.5		Time	34.17	<0.0001	****	Yes
		A:Y6	206	180	172.5	189.5		Genotype	14.15	0.0014	**	Yes
		A:Y7	192	155	113	127		Subject	30.12	<0.0001	****	Yes
		A:Y8	160.667	179	169	157
		A:Y9	213.5	165.5	134.5	119		ANOVA table	SS	DF	MS	F (DFn, DFd)
		A:Y10	179	164	122.5	153.5		Time x Genotype	1142	3	380.7	F (3, 81) = 1.623
		A:Y11	198	217	225	207.5		Time	40981	3	13660	F (3, 81) = 58.22
	CerS6ΔSF-1	B:Y1	204	190.5	134.5	145.5		Genotype	16972	1	16972	F (1, 27) = 12.68
		B:Y2	194.5	151.5	124.5	133		Subject	36124	27	1338	F (27, 81) = 5.702
		B:Y3	172	130.5	103.5	140.5		Residual	19005	81	234.6
		B:Y4	196	163	132.5	156
		B:Y5	187.5	151.5	121	140.5
		B:Y6	186	118	119	99.5
		B:Y7	194.5	176.5	110	108
		B:Y8	186.5	139	117.5	128
		B:Y9	173	145.5	124.5	124.5
		B:Y10	188.5	155	124.5	148.5
		B:Y11	153.5	162	133	142.5
		B:Y12	166.5	144.5	105	143.5
		B:Y13	181.5	173	155.5	164
		B:Y14	198.5	152.5	145.5	136
		B:Y15	176	144	130	130
		B:Y16	188	163.5	135.5	147.5
		B:Y17	177.5	134	65.5	130
		B:Y18	193.5	176.5	156	175
Area under the curve (AUC) of ITT of CerS6ΔSF-1 mice and controls upon HFD feeding
Figure 4i (right)
	Group	Sample (individual mice)	AUC (x1000)					Statistics
	Control	A:Y1	12.458					Unpaired t test
		A:Y2	9.278					P value	0.0016
		A:Y3	8.588					P value summary	**
		A:Y4	10.14					Significantly different (P < 0.05)?	Yes
		A:Y5	11.753					One- or two-tailed P value?	Two-tailed
		A:Y6	10.969					t, df	t=3.505, df=27
		A:Y7	8.213
		A:Y8	10.048					How big is the difference?
		A:Y9	8.895					Mean of group A (Control)	10.19
		A:Y10	8.861					Mean of group B (CerS6ΔSF-1)	8.566
		A:Y11	12.915					Difference between means (B - A) ± SEM	-1.627 ± 0.4642
	CerS6ΔSF-1	B:Y1	9.596					95% confidence interval	-2.579 to -0.6747
		B:Y2	8.528					R squared (eta squared)	0.3128
		B:Y3	7.684
		B:Y4	9.236
		B:Y5	8.509
		B:Y6	7.335
		B:Y7	8.201
		B:Y8	8.048
		B:Y9	8.149
		B:Y10	8.768
		B:Y11	8.711
		B:Y12	7.931
		B:Y13	9.915
		B:Y14	9.09
		B:Y15	8.355
		B:Y16	9.124
		B:Y17	6.765
		B:Y18	10.234

## Sheet: Fig. 4j
Blood glucose levels (mg/dL) during a glucose tolerance test following a 6 hr fast (6 hr fasted GTT) of HFD-fed CerS6ΔSF-1 male mice and controls
Figure 4j (left)
			Time (min)
	Group	Sample (individual mice)	0	15	30	60	120		Statistics
	Control	A:Y1	207	472	522	570	341		Two-way RM ANOVA
		A:Y2	202	461.5	462.5	346	244.5
		A:Y3	188.5	529	447.5	298	170.5		Source of Variation	% of total variation	P value	P value summary	Significant?
		A:Y4	170.5	424.5	411.5	294	244.5		Time x Genotype	0.6119	0.1655	ns	No
		A:Y5	211	583	555.5	553	316.5		Time	70.13	<0.0001	****	Yes
		A:Y6	184.5	371.5	364.5	244.5	188.5		Genotype	3.638	0.011	*	Yes
		A:Y7	167	455.5	419.5	330.5	215		Subject	13.16	<0.0001	****	Yes
		A:Y8	170.5	478	335.5	265.5	199.5
		A:Y9	181	557.5	557	553	417		ANOVA table	SS	DF	MS	F (DFn, DFd)
		A:Y10	195	505.5	443.5	348.5	271		Time x Genotype	13879	4	3470	F (4, 108) = 1.656
		A:Y11	184.5	501	448.5	378	204		Time	1590762	4	397690	F (4, 108) = 189.8
	CerS6ΔSF-1	B:Y1	167	420.5	484.5	351	192		Genotype	82523	1	82523	F (1, 27) = 7.466
		B:Y2	189.5	425.5	356.5	309.5	208		Subject	298451	27	11054	F (27, 108) = 5.276
		B:Y3	165.5	350	306	222.5	186		Residual	226266	108	2095
		B:Y4	178.5	378	461	380.5	223.5
		B:Y5	144	368	409	363	210.5
		B:Y6	189	366	366	291	189
		B:Y7	162	387.5	385.5	279.5	188.5
		B:Y8	156	404	394	275.5	158
		B:Y9	173	435.5	399.5	272.5	173.5
		B:Y10	191	560.5	486.5	382.667	200
		B:Y11	183	512.5	454.5	346	253
		B:Y12	158	402	426	280	200
		B:Y13	212.5	464	537.5	331.5	188.5
		B:Y14	164.5	444.5	305	239.5	189
		B:Y15	158.5	387	283	208	172
		B:Y16	177.5	314	348	383.5	237.5
		B:Y17	185.5	448.5	431	352.5	206.5
		B:Y18	203	581.5	467.5	306.5	197.5
Area under the curve (AUC) of 6 hr GTT of CerS6ΔSF-1 mice and controls upon HFD feeding
Figure 4j (right)
	Group	Sample (individual mice)	AUC (x1000)						Statistics
	Control	A:Y1	38.846						Unpaired t test
		A:Y2	41.445						P value	0.0161
		A:Y3	33.93						P value summary	*
		A:Y4	59.648						Significantly different (P < 0.05)?	Yes
		A:Y5	42.836						One- or two-tailed P value?	Two-tailed
		A:Y6	56.258						t, df	t=2.568, df=27
		A:Y7	41.749
		A:Y8	37.47						How big is the difference?
		A:Y9	37.943						Mean of group A (Control)	43.56
		A:Y10	57.206						Mean of group B (CerS6ΔSF-1)	36.72
		A:Y11	31.815						Difference between means (B - A) ± SEM	-6.843 ± 2.665
	CerS6ΔSF-1	B:Y1	44.141						95% confidence interval	-12.31 to -1.375
		B:Y2	39.874						R squared (eta squared)	0.1963
		B:Y3	40.481
		B:Y4	42.446
		B:Y5	35.378
		B:Y6	41.22
		B:Y7	31.211
		B:Y8	27.881
		B:Y9	38.254
		B:Y10	40.016
		B:Y11	35.993
		B:Y12	28.969
		B:Y13	33.908
		B:Y14	33.934
		B:Y15	33.233
		B:Y16	34.286
		B:Y17	41.209
		B:Y18	38.453

## Sheet: Fig 4k
Blood glucose levels (mg/dL) during a glucose tolerance test following a 16 hr fast (16 hr fasted GTT) of HFD-fed CerS6ΔSF-1 male mice and controls
Figure 4k (left)
			Time (min)
	Group	Sample (individual mice)	0	15	30	60	120		Statistics
	Control	A:Y1	156.5	375.5	398	430.5	260		Two-way RM ANOVA
		A:Y2	113.5	279	411	277	160
		A:Y3	94.5	413	410	315.5	163.5		Source of Variation	% of total variation	P value	P value summary	Significant?
		A:Y4	159.5	545	497.5	433	361		Time x Genotype	0.2571	0.542	ns	No
		A:Y5	182.5	483.5	476.5	304.5	182.5		Time	76.82	<0.0001	****	Yes
		A:Y6	165.5	424	382.5	248.5	146.5		Genotype	0.7764	0.1393	ns	No
		A:Y7	143.5	534	477	342	220.5		Subject	9.035	<0.0001	****	Yes
		A:Y8	102.5	468	422	265.5	152
		A:Y9	74.5	454	398	272.5	147		ANOVA table	SS	DF	MS	F (DFn, DFd)
		A:Y10	128.5	476.5	243	378	237		Time x Genotype	6375	4	1594	F (4, 108) = 0.7777
		A:Y11	127	445.5	392.5	251.5	161.5		Time	1904865	4	476216	F (4, 108) = 232.4
	CerS6ΔSF-1	B:Y1	123.5	247	352	342	210		Genotype	19251	1	19251	F (1, 27) = 2.320
		B:Y2	125.5	433	346.5	231.5	117		Subject	224043	27	8298	F (27, 108) = 4.049
		B:Y3	114.5	456	463.5	341	165.5		Residual	221311	108	2049
		B:Y4	112	396	423.5	293	159
		B:Y5	90	267.5	382.5	274	140.5
		B:Y6	70	303.5	262	224.5	125
		B:Y7	81	394.5	414.5	293.5	149.5
		B:Y8	145.5	488.5	485	365	272.5
		B:Y9	154.5	431	400	233.5	157
		B:Y10	120.5	443.5	444.5	380.5	171
		B:Y11	120	401.5	354.5	268	200.5
		B:Y12	100	454.5	433	333.5	180.5
		B:Y13	108.5	361.5	421.5	335.5	143.5
		B:Y14	81.5	407	427	266	131.5
		B:Y15	124	452.5	462	359	235.5
		B:Y16	109.5	405	346	218	141.5
		B:Y17	100.5	428.5	391.5	231.5	125.5
		B:Y18	166	373	441.5	398	312
Area under the curve (AUC) of 6 hr GTT of CerS6ΔSF-1 mice and controls upon HFD feeding
Figure 4k (right)
	Group	Sample (individual mice)	AUC (x1000)						Statistics
	Control	A:Y1	42.934						Unpaired t test
		A:Y2	31.549						P value	0.2216
		A:Y3	35.231						P value summary	ns
		A:Y4	50.88						Significantly different (P < 0.05)?	No
		A:Y5	38.52						One- or two-tailed P value?	Two-tailed
		A:Y6	31.785						t, df	t=1.251, df=27
		A:Y7	41.824
		A:Y8	33.791						How big is the difference?
		A:Y9	32.996						Mean of group A (Control)	37.26
		A:Y10	37.699						Mean of group B (CerS6ΔSF-1)	34.57
		A:Y11	32.629						Difference between means (B - A) ± SEM	-2.689 ± 2.149
	CerS6ΔSF-1	B:Y1	34.241						95% confidence interval	-7.098 to 1.720
		B:Y2	29.16						R squared (eta squared)	0.05481
		B:Y3	38.438
		B:Y4	34.264
		B:Y5	29.839
		B:Y6	24.825
		B:Y7	33.544
		B:Y8	43.931
		B:Y9	31.841
		B:Y10	39.81
		B:Y11	32.974
		B:Y12	37.733
		B:Y13	35.123
		B:Y14	32.239
		B:Y15	41.333
		B:Y16	28.736
		B:Y17	30.173
		B:Y18	44.044
