# Supplementary material for: CerS6-dependent ceramide synthesis in hypothalamic neurons promotes ER/mitochondrial stress and impairs glucose homeostasis in obese mice
Source: Nat Commun. 2023 Nov 29;14:7824. doi: 10.1038/s41467-023-42595-7 (PMC10684560; doi:10.1038/s41467-023-42595-7)
Supplement: Supplementary file 4 — Source Data [file 41467_2023_42595_MOESM4_ESM.zip › Source Data Fig. 5.xlsx]

## Sheet: Fig. 5b
Body weight development of CerS6ΔAgRP male mice and controls upon HFD feeding
Figure 5b
	Weekly body weight (g)
	Control															CerS6ΔAgRP
Age (weeks)	A:Y1	A:Y2	A:Y3	A:Y4	A:Y5	A:Y6	A:Y7	A:Y8	A:Y9	A:Y10	A:Y11	A:Y12	A:Y13	A:Y14	A:Y15	B:Y1	B:Y2	B:Y3	B:Y4	B:Y5	B:Y6	B:Y7	B:Y8	B:Y9
3	16.1	14.3	13.2	11.5	10.2	12.1	14.9	15.2	12.4	13.5	12.9	13	11.3	12	15.1	14.6	14.9	12.3	13	12.8	12	11.9	14.5	14
4	22.4	21	21.9	19.6	18.7	19.5	22.1	22.7	20.7	21.2	21.2	21.5	18.9	19.3	22.3	21.5	21.4	21.5	21.5	20.1	20.5	20.7	21.2	21.1
5	24.4	21.9	23.8	22.8	22.1	21.9	22.7	25.1	22.5	22.7	24	23.5	20.9	21.3	24.4	23.1	22.9	24.1	24.2	23.1	23.1	21.7	22.5	22.6
6	26.6	24.3	26.2	25.8	23.8	24	24.1	28.4	24.8	24.7	26.4	25.7	22.5	23	26.1	26.6	24.7	26.2	25.7	25.2	25.9	23.4	24.9	24.5
7	29.6	27.1	28.1	27.8	25.2	26.2	26.1	31.3	27.5	27.4	29.1	26.8	24.3	25	28.6	27	27.3	29.1	27.2	27.3	27.8	25.3	26.5	26.4
8	33.3	29.3	29.6	29.6	26.1	27.9	28.1	34.3	29.8	30.6	32.3	27.9	26.3	26.4	29.9	28.2	29.5	31.6	28.9	29.4	29.9	26.7	27.6	27.6
9	34.6	31.2	30.9	31.6	27.2	29.5	29.5	35.8	30.7	31.6	33.5	29.6	27.5	27.6	30.4	28.8	30.9	32.9	29.9	31	31.4	27.3	28.7	28.2
10	37.4	33.5	32.4	33.9	28.2	31.4	31.8	37.9	32.8	33.7	36.2	31.2	29.1	29	32.8	29.6	33.4	35.2	32.3	33.3	33.1	28.8	30.6	29.9
11	40.3	36.3	34	34.1	29.5	32.8	33.7	39.7	35.1	36.3	38.8	34	30.7	29.9	34.5	31.5	36	37.4	35.2	34.8	35	30	31	32.2
12	40.7	36.9	34.5	35.4	29.8	34.2	34.5	40.3	35.7	35.1	39.8	35.4	30.8	30.6	35.9	32.5	36	38	35.4	36.3	35.2	29.9	33.5	32.6
13	41.9	37.1	34.8	36.2	30.7	36	35.9	40.6	36	36.2	41.6	35.6	31.4	31.2	36.6	34.5	36	38.4	36.5	36.5	35.2	30.7	34.7	34.2
14	43.9	38.2	36.5	38.6	32.3	37.6	38.1	42.3	37.5	38.4	43.6	36.7	31.5	32.8	37.9	36.3	37.9	40.4	38.6	38.9	36.2	32.2	36.4	34.8
15	38.2	38.8	37.7	40.4	34.3	39	40	43.7	37.2	39.5	45.2	38	33.1	35	39	37.3	40.1	43.3	40.8	40.2	39	33.8	38.8	34.8
Two-way RM ANOVA
Source of Variation	% of total variation	P value	P value summary	Significant?
Time x Genotype	0.1001	0.5082	ns	No
Time	83.79	<0.0001	****	Yes
Genotype	0.08104	0.6201	ns	No
Subject	7.05	<0.0001	****	Yes
ANOVA table	SS	DF	MS	F (DFn, DFd)	P value
Time x Genotype	17.32	12	1.443	F (12, 264) = 0.9391	P=0.5082
Time	14490	12	1207	F (12, 264) = 785.9	P<0.0001
Genotype	14.01	1	14.01	F (1, 22) = 0.2529	P=0.6201
Subject	1219	22	55.42	F (22, 264) = 36.07	P<0.0001
Residual	405.6	264	1.537

## Sheet: Fig. 5c
Body fat content (% of body weight) of HFD-fed CerS6ΔAgRP male mice and controls
Figure 5c
	Control															CerS6ΔAgRP
	A:Y1	A:Y2	A:Y3	A:Y4	A:Y5	A:Y6	A:Y7	A:Y8	A:Y9	A:Y10	A:Y11	A:Y12	A:Y13	A:Y14	A:Y15	B:Y1	B:Y2	B:Y3	B:Y4	B:Y5	B:Y6	B:Y7	B:Y8	B:Y9
Fat	39.2051	46.3239	41.0761	43.5584	25.0932	29.5989	42.6448	48.5349	40.9563	45.5083	47.3026	39.4638	34.4308	26.8966	43.7468	32.3747	40.6145	42.3628	42.2959	38.8064	37.5325	32.2086	34.6045	39.0173
Unpaired t test
P value	0.4932
P value summary	ns
Significantly different (P < 0.05)?	No
One- or two-tailed P value?	Two-tailed
t, df	t=0.6969, df=22
How big is the difference?
Mean of group A (Control)	39.62
Mean of group B (CerS6ΔAgRP)	37.76
Difference between means (B - A) ± SEM	-1.865 ± 2.677
95% confidence interval	-7.416 to 3.686
R squared (eta squared)	0.0216

## Sheet: Fig. 5d
Fat pad mass (% of body weight) of HFD-fed CerS6ΔAgRP male mice and controls
Figure 5d
	Control															CerS6ΔAgRP
	A:Y1	A:Y2	A:Y3	A:Y4	A:Y5	A:Y6	A:Y7	A:Y8	A:Y9	A:Y10	A:Y11	A:Y12	A:Y13	A:Y14	A:Y15	B:Y1	B:Y2	B:Y3	B:Y4	B:Y5	B:Y6	B:Y7	B:Y8	B:Y9
gWAT	3.13152	5.63758	5.04129	4.85339	4.08553	5.86279	6.5518	6.03675	5.39248	5.01381	5.49398	5.13761	6.45161	5.70681	5.77664	4.45476		4.54359	4.95652	5.41237	6.33188	3.94251	6.38404	7.11779
sWAT	3.4238	3.71365	3.43329	4.52983	4.08553	3.82536	4.76494	5.51181	4.78365	4.97132	2.50602	3.34862	3.18162	2.30366	4.19341	1.2065	2.87244	2.3332	3.86957	2.57732	3.31878	3.86037	2.74314	3.20802
BAT	0.167015	0.178971	0.108648	0.121335	0.190913	0.22869	0.276537	0.314961	0.260926	0.339919	0.433735	0.321101	0.331418	0.418848	0.256739	0.301624	0.121714	0.204666	0.152174	0.283505	0.349345	0.26694	0.299252
Unpaired t test	gWAT	sWAT	BAT
P value	0.9106	0.0119	0.6996
P value summary	ns	*	ns
Significantly different (P < 0.05)?	No	Yes	No
One- or two-tailed P value?	Two-tailed	Two-tailed	Two-tailed
t, df	t=0.1137, df=21	t=2.742, df=22	t=0.3913, df=21
How big is the difference?
Mean of group A (Control)	5.345	3.905	0.2633
Mean of group B (CerS6ΔAgRP)	5.393	2.888	0.2474
Difference between means (B - A) ± SEM	0.04803 ± 0.4225	-1.017 ± 0.3711	-0.01591 ± 0.04068
95% confidence interval	-0.8307 to 0.9268	-1.787 to -0.2479	-0.1005 to 0.06868
R squared (eta squared)	0.0006148	0.2547	0.007237

## Sheet: Fig. 5e
Serum leptin levels (ng/mL) of HFD random-fed CerS6ΔAgRP male mice and controls
Figure 5e
Control														CerS6ΔAgRP
A:Y1	A:Y2	A:Y3	A:Y4	A:Y5	A:Y6	A:Y7	A:Y8	A:Y9	A:Y10	A:Y11	A:Y12	A:Y13	A:Y14	B:Y1	B:Y2	B:Y3	B:Y4	B:Y5	B:Y6	B:Y7	B:Y8	B:Y9
75.9	84.255	49.77	65.175	18.33	21.165	53.1	76.5	55.905	45.15	90.165	38.175	30.3	20.04	46.59	49.935	75.75	37.77	53.88	40.215	16.38	26.445	50.265
Unpaired t test
P value	0.4255
P value summary	ns
Significantly different (P < 0.05)?	No
One- or two-tailed P value?	Two-tailed
t, df	t=0.8127, df=21
How big is the difference?
Mean of group A (Control)	51.71
Mean of group B (CerS6ΔAgRP)	44.14
Difference between means (B - A) ± SEM	-7.573 ± 9.318
95% confidence interval	-26.95 to 11.80
R squared (eta squared)	0.03049

## Sheet: Fig. 5f
Average energy expenditure (kcal/h/kg BW) over 24 hr normalized for body weight in HFD-fed CerS6ΔAgRP male mice and controls
Figure 5f
Control															CerS6ΔAgRP
A:Y1	A:Y2	A:Y3	A:Y4	A:Y5	A:Y6	A:Y7	A:Y8	A:Y9	A:Y10	A:Y11	A:Y12	A:Y13	A:Y14	A:Y15	B:Y1	B:Y2	B:Y3	B:Y4	B:Y5	B:Y6	B:Y7	B:Y8	B:Y9
15.1405	14.0774	17.3203	16.1689	15.9465	14.0489	13.8992	13.4698	15.0623	15.1669	15.2108	14.8683	15.3483	15.0902	14.8739	14.929	17.126	15.8092	15.7587	15.2219	13.4539	11.835	12.5477	15.6698
Unpaired t test
P value	0.5403
P value summary	ns
Significantly different (P < 0.05)?	No
One- or two-tailed P value?	Two-tailed
t, df	t=0.6220, df=22
How big is the difference?
Mean of group A (Control)	15.05
Mean of group B (CerS6ΔAgRP)	14.71
Difference between means (B - A) ± SEM	-0.3405 ± 0.5474
95% confidence interval	-1.476 to 0.7947
R squared (eta squared)	0.01728

## Sheet: Fig. 5g
Cumulative food intake (g) over 48 hr in CerS6ΔAgRP male mice and controls upon HFD feeding
Figure 5g
	Control															CerS6ΔAgRP
	A:Y1	A:Y2	A:Y3	A:Y4	A:Y5	A:Y6	A:Y7	A:Y8	A:Y9	A:Y10	A:Y11	A:Y12	A:Y13	A:Y14	A:Y15	B:Y1	B:Y2	B:Y3	B:Y4	B:Y5	B:Y6	B:Y7	B:Y8	B:Y9
9:00	0	0	0	0	0	0	0	0	0	0	0	0	0	0	0	0	0	0	0	0	0	0	0	0
9:20	0.03	0.03	0	0.01	0.02	0.02	0.01	0.03	0.02	0.04	0.02	0.09	0.02	0	0.28	0.02	0.07	0.02	0.01	0.01	1.28	0.01	0.15	0.02
9:40	0.08	0.04	0	0.01	0.02	0.02	0.01	0.03	0.02	0.04	0.02	0.09	0.02	0	0.29	0.02	0.07	0.02	0.01	0.01	1.28	0.01	0.16	0.02
10:00	0.08	0.09	0	0.01	0.02	0.1	0.01	0.2	0.02	0.04	0.02	0.09	0.08	0.01	0.31	0.03	0.07	0.02	0.01	0.01	1.28	0.01	0.17	0.03
10:20	0.08	0.1	0	0.01	0.02	0.1	0.01	0.2	0.03	0.04	0.02	0.09	0.08	0.01	0.31	0.03	0.07	0.02	0.01	0.01	1.28	0.01	0.18	0.03
10:40	0.19	0.14	0	0.01	0.02	0.1	0.01	0.2	0.03	0.05	0.12	0.13	0.08	0.01	0.32	0.03	0.07	0.12	0.09	0.01	1.29	0.01	0.18	0.03
11:00	0.19	0.19	0.04	0.09	0.02	0.1	0.01	0.2	0.03	0.12	0.17	0.18	0.1	0.01	0.38	0.03	0.07	0.12	0.11	0.01	1.29	0.01	0.19	0.03
11:20	0.2	0.19	0.04	0.09	0.02	0.24	0.01	0.2	0.03	0.12	0.17	0.19	0.16	0.01	0.38	0.03	0.07	0.12	0.11	0.01	1.29	0.01	0.2	0.03
11:40	0.21	0.3	0.05	0.09	0.02	0.35	0.01	0.2	0.03	0.12	0.17	0.19	0.16	0.01	0.38	0.03	0.07	0.12	0.14	0.01	1.29	0.01	0.2	0.04
12:00	0.21	0.34	0.05	0.09	0.02	0.36	0.01	0.21	0.12	0.12	0.17	0.28	0.16	0.01	0.38	0.03	0.07	0.12	0.14	0.01	1.29	0.01	0.2	0.04
12:20	0.29	0.34	0.38	0.09	0.02	0.37	0.01	0.22	0.12	0.13	0.24	0.29	0.17	0.01	0.4	0.03	0.07	0.22	0.26	0.01	1.29	0.01	0.5	0.04
12:40	0.3	0.34	0.38	0.09	0.02	0.45	0.01	0.31	0.12	0.22	0.24	0.29	0.17	0.09	0.4	0.1	0.07	0.22	0.26	0.01	1.29	0.01	0.5	0.04
13:00	0.35	0.38	0.38	0.16	0.02	0.45	0.01	0.31	0.12	0.27	0.29	0.29	0.17	0.09	0.4	0.1	0.07	0.22	0.26	0.01	1.29	0.01	0.51	0.04
13:20	0.38	0.38	0.38	0.16	0.02	0.45	0.01	0.31	0.23	0.27	0.29	0.36	0.19	0.1	0.4	0.11	0.13	0.31	0.32	0.01	1.29	0.01	0.51	0.04
13:40	0.46	0.38	0.38	0.16	0.02	0.45	0.01	0.49	0.23	0.27	0.32	0.36	0.24	0.1	0.41	0.11	0.13	0.31	0.32	0.01	1.29	0.01	0.51	0.04
14:00	0.46	0.44	0.39	0.16	0.02	0.57	0.01	0.49	0.24	0.27	0.39	0.36	0.24	0.1	0.42	0.11	0.13	0.31	0.39	0.02	1.29	0.01	0.52	0.04
14:20	0.53	0.46	0.39	0.18	0.02	0.57	0.01	0.52	0.24	0.28	0.39	0.42	0.28	0.1	0.42	0.11	0.13	0.33	0.39	0.02	1.29	0.01	0.52	0.04
14:40	0.64	0.46	0.39	0.23	0.02	0.57	0.02	0.52	0.37	0.49	0.45	0.44	0.28	0.1	0.42	0.11	0.13	0.33	0.39	0.02	1.29	0.02	0.52	0.04
15:00	0.65	0.5	0.42	0.24	0.02	0.57	0.02	0.55	0.38	0.49	0.45	0.44	0.29	0.1	0.42	0.21	0.13	0.33	0.39	0.02	1.29	0.02	0.52	0.04
15:20	0.83	0.5	0.58	0.24	0.02	0.65	0.02	0.57	0.38	0.49	0.51	0.44	0.34	0.1	0.42	0.21	0.13	0.51	0.39	0.02	1.29	0.02	0.53	0.05
15:40	0.83	0.63	0.58	0.24	0.08	0.65	0.02	0.59	0.38	0.49	0.51	0.53	0.34	0.2	0.43	0.21	0.13	0.52	0.55	0.02	1.33	0.02	0.54	0.05
16:00	0.83	0.72	0.58	0.3	0.09	0.77	0.02	0.62	0.4	0.49	0.52	0.55	0.34	0.2	0.43	0.21	0.22	0.52	0.55	0.02	1.34	0.02	0.55	0.05
16:20	0.84	0.78	0.58	0.31	0.09	0.77	0.02	0.63	0.5	0.67	0.54	0.63	0.4	0.2	0.43	0.35	0.23	0.52	0.66	0.02	1.34	0.02	0.63	0.05
16:40	0.97	0.8	0.61	0.31	0.09	0.77	0.02	0.68	0.5	0.67	0.54	0.63	0.4	0.2	0.43	0.35	0.24	0.52	0.66	0.03	1.34	0.02	0.66	0.05
17:00	0.97	0.95	0.61	0.4	0.09	0.86	0.03	0.88	0.5	0.67	0.55	0.63	0.4	0.27	0.53	0.44	0.24	0.52	0.66	0.03	1.34	0.02	0.66	0.05
17:20	0.97	1.16	0.74	0.4	0.09	0.86	0.03	0.88	0.5	0.67	0.61	0.76	0.4	0.59	1.93	0.44	0.24	0.63	0.66	0.03	1.42	0.02	0.69	0.05
17:40	0.97	1.16	0.75	0.4	0.15	0.95	0.03	0.98	0.65	0.68	0.62	0.77	0.4	0.59	1.94	0.53	0.32	0.63	0.75	0.03	1.54	0.02	0.69	0.05
18:00	0.97	1.16	0.75	0.4	0.17	0.96	0.03	0.98	0.65	0.68	0.64	0.91	0.5	0.59	1.94	0.53	0.32	0.92	0.85	0.07	1.54	0.02	0.7	0.05
18:20	1.12	1.18	0.91	0.62	0.26	0.96	0.05	0.98	0.68	0.84	0.72	0.91	0.5	0.6	1.94	0.6	0.38	0.92	0.89	0.21	1.62	0.02	0.79	0.05
18:40	1.21	1.19	0.94	0.62	0.36	1.04	0.05	0.98	0.8	1	0.87	0.92	0.59	0.6	1.94	0.74	0.38	0.93	1.03	0.37	1.62	0.02	0.8	0.05
19:00	1.42	1.19	1.08	0.73	0.36	1.1	0.05	0.98	0.81	1.28	0.96	0.92	0.59	0.6	1.94	0.74	0.39	0.93	1.03	0.68	1.62	0.02	0.8	0.05
19:20	1.43	1.35	1.09	0.93	0.48	1.43	0.05	0.98	0.99	1.3	1.05	1.03	0.6	0.6	1.94	0.74	0.4	0.93	1.06	0.68	1.75	0.02	0.88	0.05
19:40	1.45	1.41	1.09	1.05	0.69	1.44	0.05	1.11	0.99	1.3	1.09	1.21	0.61	0.61	1.94	0.89	0.53	1.11	1.06	0.68	1.84	0.04	1.33	0.09
20:00	1.59	1.43	1.26	1.05	0.71	1.44	0.05	1.11	1.13	1.61	1.52	1.21	0.76	0.87	1.94	0.89	0.69	1.11	1.27	0.68	1.88	0.12	1.41	0.2
20:20	1.59	1.43	1.26	1.05	0.71	1.44	0.05	1.16	1.31	1.61	1.53	1.29	0.84	0.96	1.94	1.14	0.69	1.11	1.39	0.89	1.89	0.12	1.56	0.2
20:40	1.68	1.61	1.26	1.05	0.71	1.5	0.1	1.25	1.39	1.61	1.54	1.29	0.85	0.97	1.94	1.15	0.73	1.26	1.4	2.17	1.89	0.12	1.59	0.24
21:00	1.73	1.73	1.43	1.24	0.83	1.5	1.58	1.25	1.49	1.61	1.54	1.52	0.94	0.97	1.94	1.15	0.86	1.28	1.47	2.17	1.89	0.12	1.77	0.26
21:20	1.8	1.74	1.45	1.24	0.89	1.51	1.58	1.45	1.5	1.9	1.54	1.53	1.03	1.13	1.94	1.3	0.88	1.29	1.47	2.17	1.89	0.21	2.93	0.36
21:40	1.92	1.74	1.45	1.24	1.05	1.58	1.58	1.6	1.5	1.9	1.54	1.54	1.05	1.44	1.94	1.37	0.88	1.29	1.47	2.17	1.89	0.21	3.02	0.37
22:00	1.93	1.91	1.45	1.24	1.05	1.58	1.58	1.6	1.62	1.9	1.54	1.54	1.13	1.44	1.94	1.53	0.95	1.29	1.66	2.68	1.97	0.21	3.02	0.37
22:20	1.93	1.92	1.57	1.45	1.05	1.65	1.63	1.69	1.75	1.91	1.66	1.54	1.15	1.44	1.94	1.6	0.97	1.44	1.67	2.68	1.98	0.58	3.02	0.37
22:40	1.93	1.92	1.67	1.45	1.05	1.74	1.63	1.74	1.91	2.09	1.67	1.54	1.15	1.54	1.94	1.69	0.97	1.44	1.73	2.68	1.98	0.58	3.02	0.37
23:00	2.2	2.06	1.69	1.45	1.19	1.74	1.63	1.75	1.91	2.37	1.74	1.62	1.4	1.79	1.94	1.69	1.04	1.59	1.73	2.93	1.98	0.58	4.44	0.42
23:20	2.2	2.06	1.84	1.45	1.19	1.94	1.63	1.75	1.91	2.37	1.74	1.69	1.4	1.83	1.94	1.69	1.04	1.59	1.73	2.93	1.98	0.58	4.48	0.48
23:40	2.3	2.06	1.84	1.45	1.19	1.94	1.63	1.75	1.91	2.37	1.86	1.69	1.53	1.83	2.19	2.05	1.11	1.6	1.74	2.93	1.98	0.83	4.48	0.48
00:00	2.38	2.06	1.94	1.64	1.53	1.94	1.63	1.89	1.91	2.37	1.87	1.69	1.58	1.9	2.19	2.05	1.17	1.6	1.74	2.93	2.12	1.96	4.49	0.97
00:20	2.39	2.15	1.96	1.65	1.53	2.05	1.63	2.02	2.05	2.56	2.03	1.81	1.63	1.9	2.32	2.05	1.17	1.6	1.74	2.93	2.12	3.46	4.49	0.97
00:40	2.39	2.15	2.03	1.79	1.54	2.15	1.63	2.1	2.06	2.59	2.04	1.81	1.63	2.07	4.25	2.05	1.17	1.76	1.74	2.93	2.12	3.46	4.51	0.98
01:00	2.53	2.41	2.03	1.79	1.54	2.15	1.63	2.11	2.44	2.59	2.04	1.95	1.64	2.07	4.27	2.05	1.22	1.77	1.87	2.93	2.12	3.46	4.52	0.99
01:20	2.54	2.41	2.03	1.8	1.54	2.27	1.63	2.11	2.45	2.59	2.04	1.95	1.8	2.84	4.28	2.18	1.22	1.81	1.91	2.93	2.12	3.46	4.52	0.99
01:40	2.54	2.41	2.03	1.94	1.76	2.27	1.64	2.25	2.46	2.82	2.31	1.96	1.81	2.91	4.28	2.28	1.22	1.82	1.91	2.93	2.12	3.85	4.52	1.12
02:00	2.69	2.49	2.2	1.95	1.77	2.34	1.64	2.27	2.46	2.86	2.34	2.06	1.81	2.92	4.28	2.28	1.32	1.97	1.91	2.93	2.12	4.21	4.52	1.12
02:20	2.7	2.49	2.2	1.95	1.77	2.39	1.64	2.27	2.46	2.86	2.35	2.08	1.88	2.92	4.28	2.28	1.32	1.98	1.91	2.93	2.16	4.21	4.52	1.22
02:40	2.7	2.49	2.2	2.03	1.77	2.39	1.64	2.27	2.46	2.86	2.35	2.08	1.95	2.98	5.13	2.28	1.32	1.98	2.02	2.93	2.22	4.21	4.52	1.22
03:00	2.7	2.49	2.29	2.03	1.77	2.39	1.72	2.4	2.63	2.86	2.42	2.21	2	3.03	5.24	2.4	1.32	2.1	2.02	2.93	2.22	4.22	4.54	1.34
03:20	2.77	2.5	2.3	2.04	1.77	2.47	1.72	2.41	2.63	2.86	2.42	2.31	2	3.03	5.25	2.41	1.39	2.14	2.13	2.93	2.22	4.22	4.54	1.34
03:40	2.77	2.5	2.3	2.04	1.77	2.47	1.72	2.45	2.63	3.09	2.5	2.31	2.05	3.03	5.25	2.41	1.39	2.29	2.13	2.93	2.22	4.22	4.54	1.34
04:00	2.94	2.6	2.3	2.04	1.98	2.47	1.72	2.56	2.71	3.09	2.53	2.31	2.05	3.03	5.25	2.41	1.39	2.3	2.24	2.93	2.22	4.51	4.54	1.5
04:20	2.94	2.61	2.5	2.17	1.98	2.47	1.72	2.56	2.71	3.1	2.53	2.31	2.06	3.1	5.25	2.51	1.39	2.3	2.24	2.93	2.39	5.24	4.54	1.5
04:40	2.94	2.71	2.5	2.17	1.98	2.64	1.72	2.63	2.75	3.1	2.79	2.31	2.06	3.1	5.25	2.7	1.48	2.3	2.34	2.93	2.71	5.24	5.06	1.56
05:00	3.08	2.71	2.5	2.17	2	2.74	1.73	2.7	2.92	3.27	3.07	2.31	2.19	3.1	5.25	2.71	1.48	2.43	2.34	2.95	2.71	5.24	5.07	1.56
05:20	3.08	2.8	2.58	2.17	2.07	2.74	1.73	2.74	2.99	3.36	3.09	2.45	2.25	3.17	5.34	2.71	1.6	2.44	2.41	2.95	2.71	5.24	5.07	1.58
05:40	3.21	2.82	2.58	2.3	2.07	2.88	1.73	2.75	2.99	3.36	3.09	2.45	2.25	3.18	5.34	2.83	1.6	2.64	2.43	2.95	2.79	5.52	5.07	1.8
06:00	3.21	2.82	2.58	2.3	2.07	2.88	1.73	2.86	2.99	3.36	3.93	2.62	2.29	3.18	5.34	2.86	1.6	2.65	2.43	2.95	2.79	5.6	5.08	1.91
06:20	3.21	2.92	2.58	2.3	2.07	2.88	1.73	2.95	3.07	3.37	4.41	2.63	2.3	3.18	5.34	2.94	1.64	2.65	2.49	2.97	2.79	5.6	5.08	1.95
06:40	3.21	2.92	2.58	2.3	2.07	2.88	1.73	3.06	3.07	3.37	6.31	2.63	2.3	3.18	5.34	2.95	1.64	2.65	2.49	2.97	2.92	5.6	5.08	1.96
07:00	3.21	2.97	2.58	2.3	2.07	3	1.73	3.06	3.07	3.37	6.31	2.74	2.4	3.35	5.34	2.95	1.71	2.65	2.55	2.97	2.92	5.6	5.24	2.09
07:20	3.34	3.09	2.58	2.39	2.08	3.02	1.73	3.06	3.07	3.48	6.31	2.92	2.46	3.37	5.34	2.95	1.81	2.65	2.55	2.97	2.92	5.6	5.24	2.16
07:40	3.35	3.09	2.73	2.39	2.08	3.12	1.73	3.06	3.07	3.5	6.31	2.93	2.47	3.39	5.34	2.95	1.81	2.84	2.56	2.97	2.92	6.24	5.24	2.16
08:00	3.35	3.09	2.74	2.39	2.24	3.13	1.73	3.06	3.07	3.6	6.31	2.93	2.47	3.39	5.34	3.03	1.81	2.85	2.56	2.97	2.93	6.24	5.24	2.16
08:20	3.48	3.19	2.74	2.52	2.27	3.13	1.73	3.06	3.07	3.61	6.31	2.93	2.47	3.39	5.34	3.04	1.81	2.85	2.73	2.97	2.93	6.24	5.24	2.16
08:40	3.48	3.19	2.74	2.52	2.27	3.2	1.73	3.06	3.07	3.63	6.32	2.93	2.47	3.51	5.34	3.04	1.86	2.85	2.74	2.97	2.93	6.24	5.24	2.39
09:00	3.48	3.23	2.85	2.53	2.27	3.2	1.73	3.06	3.18	3.63	6.32	2.93	2.47	3.51	5.34	3.06	1.86	2.85	2.74	2.97	2.93	6.25	5.24	2.39
09:20	3.52	3.23	2.86	2.53	2.27	3.2	1.73	3.06	3.19	3.63	6.32	2.93	2.49	3.51	5.34	3.17	1.86	2.85	2.74	2.97	2.93	6.25	5.24	2.39
09:40	3.62	3.23	2.86	2.53	2.27	3.3	1.73	3.06	3.19	3.63	6.32	2.93	2.55	3.59	5.36	3.17	1.89	2.95	2.74	2.97	2.93	6.26	5.24	2.55
10:00	3.62	3.25	2.86	2.62	2.27	3.31	1.73	3.12	3.19	3.76	6.32	2.93	2.55	3.59	5.36	3.17	1.94	2.96	2.83	2.97	2.93	6.26	5.25	2.55
10:20	3.69	3.33	2.87	2.62	2.42	3.31	1.73	3.12	3.19	3.76	6.32	2.93	2.72	3.59	5.36	3.22	1.94	2.96	2.83	2.97	2.93	6.26	5.25	2.55
10:40	3.7	3.36	2.96	2.62	2.43	3.31	1.73	3.12	3.26	3.76	6.32	3.03	2.77	3.59	5.36	3.23	1.94	2.96	2.9	2.97	2.93	6.26	5.25	2.55
11:00	3.7	3.41	2.96	2.62	2.43	3.38	1.73	3.2	3.26	3.76	6.32	3.03	2.77	3.59	5.36	3.23	1.94	2.96	2.91	2.97	2.93	6.26	5.25	2.71
11:20	3.72	3.44	2.96	2.62	2.43	3.46	1.73	3.21	3.26	4.04	6.33	3.04	2.77	3.7	5.36	3.23	1.98	2.96	2.91	2.97	2.93	6.26	5.25	2.71
11:40	3.82	3.49	2.96	2.73	2.43	3.46	1.73	3.21	3.26	4.04	6.33	3.11	2.77	3.7	5.36	3.24	2.04	3.11	3.01	2.97	2.93	6.36	5.25	2.71
12:00	3.83	3.57	3.06	2.73	2.43	3.46	1.73	3.28	3.47	4.04	6.33	3.11	2.77	3.7	5.36	3.24	2.04	3.12	3.01	2.97	2.94	6.36	5.25	2.71
12:20	3.93	3.63	3.06	2.73	2.43	3.46	1.73	3.28	3.51	4.04	6.33	3.13	2.77	3.7	5.36	3.42	2.04	3.12	3.01	2.97	2.94	6.36	5.25	2.71
12:40	3.93	3.63	3.07	2.73	2.43	3.46	1.73	3.28	3.51	4.05	6.33	3.13	2.77	3.85	5.36	3.42	2.08	3.14	3.01	2.97	2.94	6.36	5.34	2.83
13:00	3.93	3.63	3.07	2.73	2.43	3.51	1.74	3.39	3.51	4.05	6.33	3.13	2.77	3.85	5.36	3.45	2.08	3.14	3.05	2.97	2.94	6.36	5.41	2.85
13:20	3.94	3.79	3.21	2.73	2.43	3.51	1.74	3.39	3.51	4.05	6.33	3.13	2.81	3.85	5.36	3.45	2.17	3.14	3.06	2.97	2.94	6.36	5.41	2.98
13:40	4.1	3.79	3.21	2.89	2.43	3.52	1.74	3.39	3.51	4.28	6.33	3.13	2.81	3.85	5.36	3.45	2.17	3.26	3.21	2.97	2.94	6.36	5.41	3
14:00	4.1	3.79	3.21	2.89	2.54	3.52	1.74	3.45	3.63	4.28	6.33	3.23	2.81	3.85	5.36	3.45	2.17	3.26	3.21	2.97	2.94	6.36	5.41	3
14:20	4.1	3.79	3.21	2.89	2.54	3.52	1.74	3.46	3.64	4.28	6.33	3.24	2.95	3.85	5.36	3.45	2.27	3.26	3.22	2.97	2.94	6.36	5.41	3.13
14:40	4.21	3.88	3.34	2.89	2.54	3.52	1.74	3.58	3.64	4.28	6.33	3.24	2.95	3.85	5.36	3.54	2.28	3.26	3.22	2.97	2.97	6.36	5.42	3.13
15:00	4.21	3.88	3.34	2.99	2.54	3.63	1.74	3.58	3.64	4.4	6.33	3.25	2.96	3.9	5.36	3.55	2.28	3.27	3.22	2.97	2.98	6.36	5.42	3.13
15:20	4.35	3.9	3.35	2.99	2.54	3.73	1.74	3.58	3.64	4.4	6.33	3.34	2.96	4	5.36	3.55	2.28	3.27	3.22	2.97	2.98	6.36	5.42	3.55
15:40	4.36	4.03	3.39	2.99	2.54	3.75	1.74	3.59	3.65	4.4	6.33	3.34	2.96	4.02	5.36	3.66	2.28	3.27	3.23	2.97	2.98	6.36	5.42	3.55
16:00	4.41	4.03	3.52	3.01	2.54	3.75	1.74	3.75	3.65	4.63	6.33	3.34	3.07	4.03	5.36	3.67	2.28	3.4	3.33	2.97	2.98	6.36	5.42	3.55
16:20	4.41	4.03	3.52	3.01	2.55	3.75	1.74	3.75	3.81	4.63	6.33	3.45	3.14	4.03	5.36	3.81	2.43	3.4	3.33	2.97	2.98	6.36	5.42	3.55
16:40	4.49	4.03	3.52	3.01	2.69	3.82	1.74	3.75	3.82	4.63	6.34	3.45	3.14	4.03	5.36	3.81	2.43	3.41	3.34	2.97	2.98	6.37	5.42	3.56
17:00	4.52	4.16	3.52	3.15	2.7	3.88	1.74	3.77	3.82	4.69	6.34	3.45	3.14	4.11	5.36	3.93	2.44	3.54	3.4	2.97	2.98	6.37	5.42	3.56
17:20	4.53	4.21	3.72	3.16	2.7	3.88	1.74	3.92	3.82	4.91	6.35	3.45	3.14	4.37	5.36	3.93	2.53	3.54	3.55	2.97	2.98	6.37	5.42	3.56
17:40	4.53	4.33	3.72	3.16	2.71	3.88	1.79	4.13	3.82	4.91	6.36	3.57	3.43	4.37	5.36	3.93	2.53	3.69	3.56	2.97	2.98	6.37	5.42	3.56
18:00	4.65	4.39	3.8	3.26	2.72	3.96	1.8	4.13	3.98	4.91	6.36	3.57	3.44	4.37	5.36	4.06	2.57	3.69	3.56	2.97	2.99	6.37	5.42	3.56
18:20	4.75	4.45	3.84	3.34	3.03	4	1.99	4.13	3.99	4.93	6.41	3.58	3.44	4.38	5.36	4.21	2.58	3.69	3.8	2.97	2.99	6.37	5.42	3.59
18:40	4.85	4.45	3.96	3.77	3.03	4.1	2.01	4.13	4.01	5.29	6.57	3.58	3.45	4.38	5.36	4.35	2.59	3.7	3.8	2.97	3	6.37	5.42	3.6
19:00	4.96	4.64	4.02	3.77	3.03	4.19	2.01	4.3	4.21	5.29	6.58	3.76	3.45	4.56	5.36	4.35	2.59	4.03	3.8	2.97	3	6.37	5.42	3.6
19:20	4.96	4.72	4.03	3.77	3.23	4.25	2.03	4.35	4.21	5.29	6.64	3.76	3.45	4.56	5.36	4.45	2.73	4.03	3.97	2.97	3	6.37	5.42	3.62
19:40	5.06	4.73	4.08	3.77	3.23	4.25	2.04	4.49	4.31	5.6	6.96	3.84	3.52	4.56	5.36	4.45	2.84	4.04	3.97	2.97	3.1	6.42	5.61	3.62
20:00	5.19	4.73	4.19	3.77	3.23	4.37	2.04	4.49	4.43	5.6	6.96	3.94	3.59	4.66	5.36	4.45	2.84	4.17	4.06	2.97	3.43	6.61	5.62	3.7
20:20	5.38	4.88	4.32	3.77	3.43	4.37	2.04	4.49	4.43	5.6	7.17	3.94	3.61	4.75	5.36	4.57	2.93	4.17	4.19	2.97	3.43	6.62	7.15	3.7
20:40	5.38	4.88	4.32	3.9	3.43	4.53	2.04	4.68	4.66	5.87	7.18	3.95	3.72	4.76	5.36	4.57	2.93	4.17	4.2	2.97	3.46	6.62	7.25	3.84
21:00	5.38	5.01	4.32	4	3.63	4.64	2.04	4.68	4.66	5.89	7.18	4.11	3.79	4.77	5.36	4.74	2.99	4.3	4.2	2.97	3.46	6.68	7.26	3.97
21:20	5.47	6.18	4.32	4	3.63	4.64	2.04	4.78	4.66	5.89	7.18	4.11	3.91	4.9	5.36	4.74	3	4.3	4.2	2.97	3.46	6.69	7.26	3.97
21:40	5.47	6.18	4.45	4	3.63	4.79	2.04	4.8	4.66	5.89	7.34	4.24	3.91	4.96	5.36	4.94	3.05	4.31	4.29	2.97	3.47	6.69	7.26	4.2
22:00	5.59	6.18	4.45	4	3.63	4.8	2.04	4.88	4.83	6.04	7.48	4.31	3.91	4.97	5.36	4.94	3.06	4.48	4.29	2.97	3.51	6.89	7.26	4.22
22:20	5.75	6.18	4.45	4.01	3.63	4.8	2.04	4.92	4.83	6.04	7.48	4.38	3.97	4.99	5.36	4.94	3.06	4.53	4.3	2.97	3.57	6.94	7.26	4.35
22:40	5.75	6.2	4.58	4.11	3.69	4.99	2.05	4.99	5.13	6.04	7.48	4.38	4.09	5.13	5.39	5.25	3.1	4.53	4.3	2.97	3.57	6.94	7.26	4.35
23:00	5.82	6.2	4.67	4.25	3.7	5	2.05	5.01	5.22	6.04	7.55	4.64	4.18	5.21	5.42	5.29	3.11	4.53	4.47	2.97	3.57	6.95	7.26	4.6
23:20	5.82	6.2	4.68	4.25	3.85	5	2.06	5.17	5.22	6.27	7.55	4.64	4.18	5.32	5.43	5.4	3.24	4.79	4.47	2.97	3.57	6.95	7.26	4.64
23:40	5.92	6.46	4.68	4.25	3.96	5.71	2.06	5.17	5.22	6.27	7.65	4.64	4.29	5.32	5.43	5.41	3.24	4.79	4.47	2.97	3.58	6.95	7.29	4.64
00:00	6.02	6.46	4.82	4.52	3.96	5.71	2.06	5.17	5.35	6.27	7.66	4.65	4.34	5.39	5.43	5.41	3.34	4.79	4.58	2.97	3.73	6.95	7.83	4.75
00:20	6.12	6.46	4.82	4.52	3.96	5.72	2.06	5.26	5.36	6.47	7.66	4.81	4.43	5.39	5.43	5.41	3.34	4.79	4.63	2.97	4.46	7.01	8.25	4.75
00:40	6.12	6.57	4.82	4.52	3.96	5.81	2.06	5.35	5.36	6.47	8.25	4.81	4.43	5.4	5.43	5.56	3.34	5	4.63	2.97	4.46	7.09	9.2	4.88
01:00	6.24	6.58	4.98	4.6	4.03	5.81	2.06	5.4	5.59	6.47	8.26	4.93	4.44	5.6	5.43	5.64	3.43	5	4.63	2.99	4.46	7.14	11.15	5.03
01:20	6.35	6.58	4.98	4.71	4.4	5.81	2.06	5.4	5.59	6.64	8.26	4.93	4.65	5.62	5.43	5.64	3.43	5	4.71	3.08	4.46	7.15	11.18	5.17
01:40	6.37	6.61	4.98	4.71	4.4	5.81	2.06	5.51	5.59	6.65	8.26	5.11	4.65	5.62	5.43	5.64	3.52	5.17	4.71	3.12	4.46	7.15	11.19	5.27
02:00	6.42	6.61	5.08	4.71	4.4	5.86	2.06	5.67	5.82	6.75	8.26	5.22	4.65	5.77	5.43	5.72	3.52	5.17	4.71	3.14	4.46	7.15	11.19	5.4
02:20	6.42	6.61	5.08	4.71	4.4	5.86	2.06	5.68	5.84	6.77	8.42	5.22	4.66	5.78	5.43	5.73	3.52	5.17	4.83	3.15	4.46	7.15	11.19	5.41
02:40	6.42	6.62	5.08	4.71	4.4	6.06	2.06	5.72	5.84	6.77	8.42	5.22	4.82	5.85	5.43	5.82	3.52	5.27	4.83	3.15	4.46	8.52	11.19	5.54
03:00	6.47	6.62	5.08	4.77	4.4	6.07	2.06	5.73	5.84	6.98	8.42	5.29	4.82	5.86	5.43	5.93	3.68	5.38	4.83	3.15	4.46	8.52	11.19	5.54
03:20	6.61	6.62	5.46	4.77	4.59	6.07	2.06	5.87	5.95	6.98	8.42	5.32	4.82	5.86	5.43	5.93	3.69	5.38	4.83	3.16	4.46	8.52	11.19	5.69
03:40	6.64	6.62	5.46	4.77	4.59	6.07	2.06	5.88	5.95	6.98	8.42	5.47	4.94	5.97	5.43	5.93	3.72	5.38	4.99	3.16	4.64	8.52	11.19	5.69
04:00	6.64	6.98	5.47	4.96	4.6	6.07	2.06	5.88	5.95	6.98	8.42	5.47	4.95	6.2	5.43	5.93	3.72	5.38	4.99	3.16	4.65	8.52	11.19	5.84
04:20	6.64	6.99	5.47	5.04	4.6	6.17	2.06	6.05	6.03	7.13	8.42	5.54	5.1	6.22	5.43	5.98	3.75	5.7	5	3.19	4.88	8.52	11.22	5.84
04:40	6.75	6.99	5.47	5.04	4.6	6.17	2.06	6.1	6.18	7.15	8.42	5.57	5.1	6.22	5.43	5.98	3.81	5.72	5.13	3.24	6.86	8.6	11.23	5.84
05:00	6.8	6.99	5.47	5.04	4.6	6.17	2.06	6.1	6.24	7.37	8.82	5.57	5.1	6.27	5.43	5.98	3.81	5.72	5.13	3.24	6.86	9.07	11.23	5.93
05:20	6.8	7.18	5.47	5.04	4.86	6.21	2.06	6.25	6.24	7.37	10.44	5.65	5.46	6.27	5.43	6.1	3.93	5.72	5.13	3.33	6.86	9.07	11.23	6.06
05:40	7.01	7.22	5.47	5.14	4.86	6.21	2.15	6.26	6.24	7.54	10.86	5.65	5.46	6.39	5.43	6.11	4.03	5.84	5.21	3.73	6.86	9.07	11.23	6.13
06:00	7.01	7.22	5.47	5.14	4.86	6.21	2.23	6.26	6.39	7.56	10.86	5.65	5.46	6.39	5.43	6.11	4.03	5.84	5.21	3.73	6.86	9.08	11.23	6.14
06:20	7.01	7.22	5.48	5.14	5.3	6.21	2.23	6.36	6.41	7.58	10.86	5.66	5.46	6.43	5.43	6.18	4.03	5.97	5.21	3.74	6.86	9.27	11.28	6.33
06:40	7.01	7.22	5.48	5.14	5.31	6.43	2.24	6.36	6.41	7.58	12.38	5.77	5.46	6.46	5.43	6.25	4.03	5.97	5.21	3.74	6.86	9.27	11.36	6.33
07:00	7.09	7.22	5.48	5.14	5.31	6.43	2.24	6.36	6.41	7.58	12.39	5.77	5.46	6.46	5.43	6.25	4.15	5.97	5.47	3.74	6.86	9.27	11.36	6.48
07:20	7.09	7.22	5.48	5.22	5.31	6.43	2.24	6.36	6.41	7.58	12.39	5.77	5.47	6.46	5.43	6.36	4.15	5.97	5.47	3.74	6.86	9.27	11.37	6.48
07:40	7.23	7.22	5.48	5.23	5.31	6.43	2.24	6.36	6.41	7.68	12.39	5.77	5.48	6.66	5.43	6.37	4.15	6.07	5.47	3.74	6.86	9.33	11.37	6.48
08:00	7.26	7.22	5.48	5.23	5.31	6.43	2.24	6.36	6.42	7.69	12.39	5.78	5.48	6.66	5.43	6.37	4.15	6.07	5.47	3.74	6.86	9.34	11.37	6.48
08:20	7.3	7.22	5.54	5.4	5.31	6.43	2.24	6.36	6.49	7.69	12.39	5.78	5.48	6.67	5.43	6.38	4.15	6.07	5.47	3.74	6.86	9.34	11.37	6.48
08:40	7.3	7.22	5.55	5.41	5.31	6.66	2.24	6.36	6.5	7.77	12.39	5.78	5.5	6.67	5.43	6.38	4.15	6.07	5.57	3.74	6.87	9.34	11.37	6.61
09:00	7.3	7.22	5.55	5.41	5.31	6.66	2.24	6.36	6.5	7.77	12.39	5.88	5.54	6.67	5.43	6.38	4.27	6.07	5.57	3.74	6.87	9.34	11.37	6.61
Two-way RM ANOVA
Source of Variation	% of total variation	P value	P value summary	Significant?
Time x Genotype	0.1237	>0.9999	ns	No
Time	70.02	<0.0001	****	Yes
Genotype	0.001362	0.964	ns	No
Subject	14.35	<0.0001	****	Yes
ANOVA table	SS	DF	MS	F (DFn, DFd)
Time x Genotype	22.5	144	0.1563	F (144, 3168) = 0.2393
Time	12737	144	88.45	F (1.880, 41.35) = 135.4
Genotype	0.2478	1	0.2478	F (1, 22) = 0.002088
Subject	2611	22	118.7	F (22, 3168) = 181.7
Residual	2069	3168	0.6531

## Sheet: Fig. 5h
left: Blood glucose levels (mg/dL) during an insulin tolerance test in HFD random-fed CerS6ΔAgRP male mice and controls
time (min)	Control															CerS6ΔAgRP
	A:Y1	A:Y2	A:Y3	A:Y4	A:Y5	A:Y6	A:Y7	A:Y8	A:Y9	A:Y10	A:Y11	A:Y12	A:Y13	A:Y14	A:Y15	B:Y1	B:Y2	B:Y3	B:Y4	B:Y5	B:Y6	B:Y7	B:Y8	B:Y9
0	241	218	205	191	182.5	259	200.5	193.5	235	206.5	259	215.5	185.5	227	213	201	212.5	220	200	216	229.5	193.5	207.5	194.5
15	233	205	211	210	115	138.5	144.5	170.5	137	141	235	162	122	136	135.5	187	207	178.5	155.5	176.5	200.5	145	136	167.5
30	173	143	126	143.5	103	135	109	142	109.5	102.5	178	142.5	94.5	131.5	124.5	146.5	125.5	150.5	124.5	134	157.5	129	129	134
60	208.5	161.5	139	94	105	128.5	113.5	149	155.5	100.5	159	170.5	107.5	133.5	115	145	150	166	111.5	128	155.5	120	127	142.5
Two-way RM ANOVA
Source of Variation	% of total variation	P value	P value summary	Significant?
Time x Column Factor	0.4134	0.56	ns	No
Time	54.52	<0.0001	****	Yes
Column Factor	0.04971	0.8399	ns	No
Subject	26.18	<0.0001	****	Yes
ANOVA table	SS	DF	MS	F (DFn, DFd)
Time x Column Factor	675.5	3	225.2	F (3, 66) = 0.6923
Time	89091	3	29697	F (3, 66) = 91.31
Column Factor	81.23	1	81.23	F (1, 22) = 0.04177
Subject	42785	22	1945	F (22, 66) = 5.980
Residual	21465	66	325.2
Right: Area under the curve (AUC)
Control															CerS6ΔAgRP
A:Y1	A:Y2	A:Y3	A:Y4	A:Y5	A:Y6	A:Y7	A:Y8	A:Y9	A:Y10	A:Y11	A:Y12	A:Y13	A:Y14	A:Y15	B:Y1	B:Y2	B:Y3	B:Y4	B:Y5	B:Y6	B:Y7	B:Y8	B:Y9
12.323	10.35	9.623	9.221	6.986	8.985	7.826	9.439	8.614	7.478	11.858	9.81	6.96	8.704	8.156	9.784	9.773	10.204	8.306	9.203	10.605	8.329	8.404	9.124
Unpaired t test
P value	0.7121
P value summary	ns
Significantly different (P < 0.05)?	No
One- or two-tailed P value?	Two-tailed
t, df	t=0.3738, df=22
How big is the difference?
Mean of group A (Control)	9.089
Mean of group B (CerS6ΔAgRP)	9.304
Difference between means (B - A) ± SEM	0.2147 ± 0.5743
95% confidence interval	-0.9763 to 1.406
R squared (eta squared)	0.006312

## Sheet: Fig. 5i
left: Blood glucose levels (mg/dL) during a glucose tolerance test after a 6 hr fast (6 h fasted GTT) in HFD-fed CerS6ΔAgRP male mice and controls
	Control															CerS6ΔAgRP
time (min)	A:Y1	A:Y2	A:Y3	A:Y4	A:Y5	A:Y6	A:Y7	A:Y8	A:Y9	A:Y10	A:Y11	A:Y12	A:Y13	A:Y14	A:Y15	B:Y1	B:Y2	B:Y3	B:Y4	B:Y5	B:Y6	B:Y7	B:Y8	B:Y9
0	244	212.5	185	210.5	188.5	200	210	175	206.5	170.5	214	227.5	175	187.5	178	182	213	262	201.5	204	198	197.5	166.5	217.5
15	527	367.5	494	445	391	420	427.5	479	457	388.5	458	417.5	376	448.5	334	375	440.5	426	472	467.5	391	503.5	460.5	434.5
30	594	356	467	472.5	395.5	506	483	563	523	410.5	484.5	477	423	504	487.5	453	580.5	537	542	502.5	427.5	538.5	459.5	461.5
60	588.5	377	470	456	306.5	401	338.5	461	522.5	358.5	536.5	414	341.5	419.5	431.5	465.5	585.5	593	447	440.5	363.5	411	412.5	363.5
120	307	256	386.5	343.5	195	237	246	301	441	276	379.5	266.5	428.5	184	351.5	416.5	382.5	599.5	271	255.5	301	202	218.5	236.5
Two-way RM ANOVA
Source of Variation	% of total variation	P value	P value summary	Significant?
Time x Genotype	0.08504	0.973	ns	No
Time	68.14	<0.0001	****	Yes
Genotype	0.4106	0.4123	ns	No
Subject	12.93	<0.0001	****	Yes
ANOVA table	SS	DF	MS	F (DFn, DFd)
Time x Genotype	1532	4	382.9	F (4, 88) = 0.1251
Time	1227326	4	306831	F (4, 88) = 100.2
Genotype	7395	1	7395	F (1, 22) = 0.6985
Subject	232935	22	10588	F (22, 88) = 3.459
Residual	269356	88	3061
right: Area under the curve (AUC)
	Control															CerS6ΔAgRP
	A:Y1	A:Y2	A:Y3	A:Y4	A:Y5	A:Y6	A:Y7	A:Y8	A:Y9	A:Y10	A:Y11	A:Y12	A:Y13	A:Y14	A:Y15	B:Y1	B:Y2	B:Y3	B:Y4	B:Y5	B:Y6	B:Y7	B:Y8	B:Y9
	58.793	39.761	52.05	49.71	35.82	44.34	41.468	50.94	56.914	40.755	54.904	45.326	44.693	43.871	47.276	41.985	50.625	59.089	65.108	49.031	47.336	42.356	45.705	43.613
Unpaired t test
P value	0.4486
P value summary	ns
Significantly different (P < 0.05)?	No
One- or two-tailed P value?	Two-tailed
t, df	t=0.7716, df=22
How big is the difference?
Mean of group A (Control)	47.11
Mean of group B (CerS6ΔAgRP)	49.43
Difference between means (B - A) ± SEM	2.319 ± 3.006
95% confidence interval	-3.915 to 8.554
R squared (eta squared)	0.02635

## Sheet: Fig. 5j
left: Blood glucose levels (mg/dL) during a glucose tolerance test after a 16 hr fast (16 h fasted GTT) in HFD-fed CerS6ΔAgRP male mice and controls
time (min)	Control															CerS6ΔAgRP
	A:Y1	A:Y2	A:Y3	A:Y4	A:Y5	A:Y6	A:Y7	A:Y8	A:Y9	A:Y10	A:Y11	A:Y12	A:Y13	A:Y14	A:Y15	B:Y1	B:Y2	B:Y3	B:Y4	B:Y5	B:Y6	B:Y7	B:Y8	B:Y9
0	158.5	135	165.5	125.5	96.5	128.5	107	154	153	140.5	186	144	140.5	87.5	142.5	142.5	144	150.5	157.5	105.5	119	113.5	114.5	137.5
15	407	441.5	473.5	382.5	373	383.5	473	397	454	481	372	433	481.5	328.5	391.5	392.5	392.5	395.5	411	458	401.5	324.5	438	444.5
30	532	525	493	465.5	387	496.5	471	454	507.5	437	414	399	502	339.5	498	468	427	426	456.5	482.5	388	353.5	404	478.5
60	605	358	369.5	333.5	304	390	271	337.5	386	270.5	325.5	247	294.5	222	315	303.5	414.5	265	294.5	364.5	315.5	219.5	236	278.5
120	261.5	170	169.5	196	158	186.5	151	208.5	173.5	139	151.5	127	198.5	118.5	154	133	214.5	161	138	155.5	162.5	130.5	125.5	149
Two-way RM ANOVA
Source of Variation	% of total variation	P value	P value summary	Significant?
Time x Genotype	0.1557	0.716	ns	No
Time	80.56	<0.0001	****	Yes
Genotype	0.5242	0.1797	ns	No
Subject	6.005	<0.0001	****	Yes
ANOVA table	SS	DF	MS	F (DFn, DFd)
Time x Genotype	3510	4	877.6	F (4, 88) = 0.5272
Time	1816523	4	454131	F (4, 88) = 272.8
Genotype	11820	1	11820	F (1, 22) = 1.920
Subject	135401	22	6155	F (22, 88) = 3.697
Residual	146490	88	1665
Right: Area under the curve (AUC)
	Control															CerS6ΔAgRP
	A:Y1	A:Y2	A:Y3	A:Y4	A:Y5	A:Y6	A:Y7	A:Y8	A:Y9	A:Y10	A:Y11	A:Y12	A:Y13	A:Y14	A:Y15	B:Y1	B:Y2	B:Y3	B:Y4	B:Y5	B:Y6	B:Y7	B:Y8	B:Y9
	54.334	40.658	41.149	38.04	33.446	41.033	35.22	38.768	41.951	34.444	35.483	31.478	38.779	26.768	36.941	35.134	41.663	33.401	35.01	39.585	34.718	27.465	30.904	35.468
Unpaired t test
P value	0.1983
P value summary	ns
Significantly different (P < 0.05)?	No
One- or two-tailed P value?	Two-tailed
t, df	t=1.327, df=22
How big is the difference?
Mean of group A (Control)	37.9
Mean of group B (CerS6ΔAgRP)	34.82
Difference between means (B - A) ± SEM	-3.083 ± 2.324
95% confidence interval	-7.903 to 1.737
R squared (eta squared)	0.07406
