# Supplementary material for: CerS6-dependent ceramide synthesis in hypothalamic neurons promotes ER/mitochondrial stress and impairs glucose homeostasis in obese mice
Source: Nat Commun. 2023 Nov 29;14:7824. doi: 10.1038/s41467-023-42595-7 (PMC10684560; doi:10.1038/s41467-023-42595-7)
Supplement: Supplementary file 4 — Source Data [file 41467_2023_42595_MOESM4_ESM.zip › Source Data Fig. 6.xlsx]

## Sheet: Fig. 6b
Body weight development of CerS6ΔPOMC male mice and controls upon HFD feeding
Figure 6b
	Weeky body weight (g)
Age (weeks)	Control																																CerS6ΔPOMC
	A:Y1	A:Y2	A:Y3	A:Y4	A:Y5	A:Y6	A:Y7	A:Y8	A:Y9	A:Y10	A:Y11	A:Y12	A:Y13	A:Y14	A:Y15	A:Y16	A:Y17	A:Y18	A:Y19	A:Y20	A:Y21	A:Y22	A:Y23	A:Y24	A:Y25	A:Y26	A:Y27	A:Y28	A:Y29	A:Y30	A:Y31	A:Y32	B:Y1	B:Y2	B:Y3	B:Y4	B:Y5	B:Y6	B:Y7	B:Y8	B:Y9	B:Y10	B:Y11	B:Y12	B:Y13	B:Y14	B:Y15	B:Y16	B:Y17
3	14	13.3	13.7	10.2	10.7	10	10.1	11.9	11.4	13.7	15.3	9.3	9.1	9	12	13.9	15.4																15	15.2	10.6	9.7	11	13.5	10.9	14	13.9	12.6	9.7	8.5	8.4	12	15.7	15.5
4	18.2	18.8	21.4	18.6	19.2	17.1	18.8	18.7	18.3	19.6	21.9	11.4	10.7	10.8	14.3	17.9	20.6	19	17.3	18.4	18.1	18.8	17.6	18.5	16.7	21.3	20.6	16.7	17.7	18.8	20.1	16.6	19.8	19.8	18.1	18.2	17.9	20	16.9	19.7	20	19.3	11.8	10.3	10.1	13.7	20.1	19.1	18
5	19.6	20.4	23.9	21.5	20.9	19.8	21.7	19	23.2	19.7	22.4	21.5	19.9	20.4	23.2	20.1	21.3	22.4	22.1	23.4	21.8	22.3	20.5	22.7	21.6	27.4	26.2	21.3	22.4	22.7	23.5	20.4	20.7	21.1	19	21.4	19.4	21.6	18.5	22.6	23	21.5	20.5	18.9	19.3	23.1	22.3	23	20.5
6	20.5	22.3	23.8	22.9	23.1	21.2	22.9	19.1	26.4	21.2	24.6	24.3	22.2	22.9	25.7	22.7	22.4	24.1	23.7	25	23.2	23.8	23	24.2	22.6	30	28.2	22.2	24.3	24.2	25.1	21.9	22.8	22.5	21	21.9	20.1	22.6	19.9	25.3	25.3	24.2	23.5	20.9	22.8	25.7	24.4	25.6	22.5
7	22.3	24	26.4	23.6	24.4	23.6	25	21.4	28.2	22.8	25.9	26.1	23.2	24.6	26.4	23.4	23.4	25.1	24.8	28	24.8	26.5	25.1	25.7	24.2	32.3	30.5	23.5	25.8	25.8	26.6	25.4	25.4	23.2	22.5	23.8	21.7	25.6	22.5	26.5	25.5	25	25.3	22.3	24	26.4	24.7	26.8	22.8
8	24.3	25.9	28.6	24.6	26.2	26.2	26.7	22	28.6	24.3	27.4	29.2	24.6	26.4	28.4	24.3	24.7	26.3	26.6	30.6	26.4	28.8	27	27.9	25.6	34	33	24.8	27.7	27.9	28.6	25.2	28	24.7	23.9	24.5	23.3	27.5	23.7	26.8	25.2	26.1	27.2	23.9	26.2	28.1	25.6	27.5	24.3
9	25.5	28	30.3	26.2	28.5	28.2	28.5	23.2	30.6	27	30.2	30.6	24.8	27.1	28.2	25.7	25.9	28.2	28.5	33.1	28.5	30.9	29.5	29.4	26.8	38	36	27	30	30.8	31.9	26.4	29.5	25	25.1	25.3	23.4	29.2	24.9	29	29.3	28.3	28.6	24	26.9	28.6	26.2	28.9	26
10	27.1	30	33.4	27	31.1	31.4	31.5	26	31.5	27.9	30.5	32.6	25.9	28.3	28.9	27.4	26.8	28.4	31	35.3	30	33.1	31.6	31.2	27.5	40.8	38.5	27.8	31.4	32.6	34	27.5	32.9	27	27	27.1	26.3	32.1	27.6	29	29.7	28.5	31.5	25.6	28.1	29.1	27.3	30	27.6
11	28.4	30.8	34.3	28.9	31.8	32.4	32.5	27.5	31.7	29.9	31.8	36.3	27.3	29.8	30.4	28	28.3	30.2	32.7	36.6	30.9	33.2	32.6	32.2	28.5	42.4	40.3	28.8	31.6	33.5	35.8	28.6	33.5	27.8	27.1	27.9	26.7	32.9	28.3	29.3	30.6	29.6	34.5	25.9	30	31.4	28.2	30.2	29.5
12	29.2	30.9	35	29.9	32	32.7	33.1	29.1	32	31.4	33.3	35.6	28.3	30.5	31.6	28.2	29	31.6	33.9														33.8	29.2	27.8	29.4	27.5	33.5	29.5	30.4	31.7	31.2	34.8	26.6	30.2	32.8	28.7	30.8	31.6
13	30.1	32.2	36.3	29.8	30.6	33.6	34.3	30.5	33.8	32.7	34.5	37.1	29.1	31.4	32.1	28.4	30.7	33.7	33.4	42	33.8	37.5	34.7	37.1	31.3	45.4	45.5	33.5	36	36.8	39.5	31.7	35	29	28.6	29.8	28.6	34.5	34.3	31.1	32.9	32.6	35.3	28.4	32.9	34.2	29.9	31.9	32.5
14	30.8	33.2	37.2	30.5	31.4	33.9	34.4	31.5	35.2	32.9	35.6	36.9	29.1	32.1	32.6	30.2	30.9	33.2	32.2	42.1	33.8	38	35	37.6	31.3	45	45.2	33.3	36.2	37.2	39.7	31.8	34.8	29.5	29.7	29.9	29.4	35.8	35.3	31.6	33.5	33.8	36.3	28	32.7	34.9	27.9	34.6	31.6
15	30.6	33.8	38.2	32	34	34.1	36	32.9	34.8	32.3	35.3	39.9	32.4	32.8	32.3					41.5	35.5	38.6	35.9	38.8	32		44	33.7	37.2	38.2	38.4	31.9	34.5	30.8	29.7	30.6	30.1	35.7	32	31.3	33.2	33.5	39.1	30.3	26.1	34.5
16	30.16	33.7	38.2	32.2	32.3	31.36	35	33.8	35.3	32.5	36.7	42.9	34.4	35.7	36.4					44.3	37.6	41.1	38.2	41.7	33.5		47.1	36.3	39.8	40.3	42	34.4	34.2	31.4	28.73	30.3	28.57	36	31.2	32.8	32.6	32.8	41.9	31.2	36.8	36.4
17	31.7	35.3	40	33.6	34.1	32.6	36.6	36.2	38	36.9	41.4	44.3	34.6	36.6	37.1					48	40	43.2	41.1	45.3	35.6		49.2	38.2	42.8	42.9	45.5	36.9	35.5	33.2	29.9	30.5	29.6	37.9	32.6	33.9	34.3	37.3	43.4	30.6	37.5	37.1
18	36.3	42	47.1	38.6	41.1	39.4	42.8	38.6	40.9	41	43.1	45.7	36.4	34.9	36.6					49.3	41.1	45.2	43.3	47.5	37.7		51.5	40.2	44.8	44	47.9	39.2	41.6	36.3	35.1	32.8	33.7	44.2	36.6	35.4	36.9	40.4	45.8	32.4	40.2	37.3
19	39.9	44.6	50.1	42.8	45	43.8	46.8	43.3	43.5	45.1	45	47.7	37.6	36.7	38.1					51.4	43.5	47.8	45.7	49.7	39.5		53.1	42	46.8	45.6	50.6	42.3	45.1	39.6	38.4	35.4	37	46.9	39.9	36.7	38.9	42.9	47.8	34.2	41.9	40
20	40.7	46.1	50.3	43.9	46.1	46	47.9	44.6	44.7	44.2	46.4									52.3	44.8	48.6	47.3	50.7	40.6		55.1	44.3	46.6	48	53.5	43.6	47.5	41.4	39.9	38.1	38	48	41.5	37	40.2	44.3
Mixed-effects model (REML)
Fixed effects (type III)	P value	P value summary	Statistically significant (P < 0.05)?	F (DFn, DFd)
Time	<0.0001	****	Yes	F (17, 949) = 1009
Genotype	0.6192	ns	No	F (1, 63) = 0.2494
Time x Genotype	0.2096	ns	No	F (17, 949) = 1.262
Random effects	SD	Variance
Subject	3.266	10.66
Residual	1.957	3.831
Was the matching effective?
Chi-square, df	1075, 1
P value	<0.0001
P value summary	****
Is there significant matching (P < 0.05)?	Yes
[truncated: 16 more columns]

## Sheet: Fig. 6c
Body fat content (% of body weight) of HFD-fed CerS6ΔPOMC male mice and controls
Figure 6c
Control																											CerS6ΔPOMC
A:Y1	A:Y2	A:Y3	A:Y4	A:Y5	A:Y6	A:Y7	A:Y8	A:Y9	A:Y10	A:Y11	A:Y12	A:Y13	A:Y14	A:Y15	A:Y16	A:Y17	A:Y18	A:Y19	A:Y20	A:Y21	A:Y22	A:Y23	A:Y24	A:Y25	A:Y26	A:Y27	B:Y1	B:Y2	B:Y3	B:Y4	B:Y5	B:Y6	B:Y7	B:Y8	B:Y9	B:Y10	B:Y11	B:Y12	B:Y13	B:Y14	B:Y15	B:Y16	B:Y17	B:Y18	B:Y19	B:Y20	B:Y21	B:Y22	B:Y23
45.4271	49.0807	53.6492	48.8759	49.5374	50.3189	50.5603	46.4733	31.0455	45.5093	48	47.875	39.8489	27.6531	32.3308	54.4592	51.6331	55.3846	54.8837	48.6051	43.7317	50.6989	49.738	47.0021	53.6842	54.8762	45.4897	50.3341	42.0603	38.5455	37	40.4918	50.5308	48.5859	27.1003	29.563	42.3744	49.1494	30.8929	43.4259	44.942	47.2447	49.3846	53.3858	54.6364	52.6271	52.0833	48.0813	42.7184	40.9037
Unpaired t test
P value	0.2619
P value summary	ns
Significantly different (P < 0.05)?	No
One- or two-tailed P value?	Two-tailed
t, df	t=1.134, df=53
How big is the difference?
Mean of group A (Control)	47.27
Mean of group B (CerS6ΔPOMC)	45.05
Difference between means (B - A) ± SEM	-2.226 ± 1.963
95% confidence interval	-6.163 to 1.711
R squared (eta squared)	0.02369
[truncated: 5 more columns]

## Sheet: Fig. 6d
Fat pad mass (% of body weight) of HFD-fed CerS6ΔPOMC male mice and controls
Figure 6d
	Control																															CerS6ΔPOMC
	A:Y1	A:Y2	A:Y3	A:Y4	A:Y5	A:Y6	A:Y7	A:Y8	A:Y9	A:Y10	A:Y11	A:Y12	A:Y13	A:Y14	A:Y15	A:Y16	A:Y17	A:Y18	A:Y19	A:Y20	A:Y21	A:Y22	A:Y23	A:Y24	A:Y25	A:Y26	A:Y27	A:Y28	A:Y29	A:Y30	A:Y31	B:Y1	B:Y2	B:Y3	B:Y4	B:Y5	B:Y6	B:Y7	B:Y8	B:Y9	B:Y10	B:Y11	B:Y12	B:Y13	B:Y14	B:Y15	B:Y16	B:Y17	B:Y18
gWAT	4.87549	4.00922	3.94068	6.91311	5.83333	5.56075	5.06849	4.57275	3.89565	4.60888	4.61847	3.26214	7.53296	4.22886	4.97585	6.32517	7.69575	5.12195	6.42706	3.5102	6.85567	2.94964	5.26553	3.69099	5.54585	5.12621	5.85638	4.29807	5.50221	6.10092	5.66502	4.73999	5.56406	5.9893	4.75917	5.36723	4.29379	5.81633	2.82098	5.1831	3.32061	3.48968	3.42246	3.64583	5.20833	7.11575	2.82983	5.13834	2.44973
sWAT	4.77064	7.00461	4.61864	4.41671	5.32407	4.90654	5.47945	5.03464	3.72174	3.76321	3.61446	3.72816	5.3484	1.64179	3.52657	2.93987	4.34004	5.28455	4.65116	3.38776	2.83505	4.60432	4.59046	4.20601	4.75983	5.04854	3.43946	1.73039	3.11446	3.3945	3.30049	6.21261	4.13476	4.2246	2.23624	2.82486	5.02825	4.54082	3.29114	2.02817	3.66412	3.78987	1.44385	2.03125	2.03125	3.463	3.78585	5.05929	5.52102
BAT	0.288336	0.299539	0.444915	0.288046	0.37037	0.397196	0.296804	0.415704	0.330435	0.338266	0.240964	0.407767	0.169492	0.447761	0.338164	0.378619	0.246085	0.243902	0.2537				0.180018			0.23301	0.255636	0.362824	0.311446	0.412844	0.394089	0.345145	0.331802	0.26738	0.344037	0.338983	0.39548	0.433673	0.34358	0.309859	0.343511	0.243902	0.320856	0.286458	0.234375	0.237192
Unpaired t test	gWAT	sWAT	BAT
P value	0.0756	0.1078	0.336
P value summary	ns	ns	ns
Significantly different (P < 0.05)?	No	No	No
One- or two-tailed P value?	Two-tailed	Two-tailed	Two-tailed
t, df	t=1.808, df=61	t=1.632, df=61	t=0.9713, df=51
How big is the difference?
Mean of group A (Control)	5.156	4.146	0.321
Mean of group B (CerS6ΔPOMC)	4.598	3.653	0.3028
Difference between means (B - A) ± SEM	-0.5581 ± 0.3087	-0.4926 ± 0.3018	-0.01824 ± 0.01878
95% confidence interval	-1.175 to 0.05923	-1.096 to 0.1109	-0.05593 to 0.01946
R squared (eta squared)	0.05085	0.04184	0.01816
[truncated: 14 more columns]

## Sheet: Fig. 6e
Serum leptin levels (ng/mL) of HFD random-fed CerS6ΔPOMC male mice and controls
Figure 6e
Control							CerS6ΔPOMC
A:Y1	A:Y2	A:Y3	A:Y4	A:Y5	A:Y6	A:Y7	B:Y1	B:Y2	B:Y3	B:Y4	B:Y5	B:Y6	B:Y7	B:Y8	B:Y9
101.222	98.3153	118.208	131.458	108.57	74.9413	79.1092	91.2077	120.65	94.8595	89.2443	70.297	88.3019	72.0294	98.6687	72.856
Unpaired t test
P value	0.1708
P value summary	ns
Significantly different (P < 0.05)?	No
One- or two-tailed P value?	Two-tailed
t, df	t=1.444, df=14
How big is the difference?
Mean of group A (Control)	101.7
Mean of group B (CerS6ΔPOMC)	88.68
Difference between means (B - A) ± SEM	-13.01 ± 9.011
95% confidence interval	-32.34 to 6.316
R squared (eta squared)	0.1296

## Sheet: Fig. 6f
Average energy expenditure (kcal/h/kg BW) over 24 hr normalized for body weight in HFD-fed CerS6ΔPOMC male mice and controls
Figure 6f
Control															CerS6ΔPOMC
A:Y1	A:Y2	A:Y3	A:Y4	A:Y5	A:Y6	A:Y7	A:Y8	A:Y9	A:Y10	A:Y11	A:Y12	A:Y13	A:Y14	A:Y15	B:Y1	B:Y2	B:Y3	B:Y4	B:Y5	B:Y6	B:Y7	B:Y8	B:Y9	B:Y10	B:Y11	B:Y12	B:Y13	B:Y14
13.8589	13.4063	13.2249	12.0011	13.1358	14.7181	16.3309	12.4911	13.0918	14.386	11.5547	12.3083	14.7714	13.2007	14.1448	14.3783	16.4069	14.2244	11.2084	15.1863	13.3897	11.6636	13.1065	14.0396	17.9033	12.7769	12.9562	13.346	15.8997
Unpaired t test
P value	0.3695
P value summary	ns
Significantly different (P < 0.05)?	No
One- or two-tailed P value?	Two-tailed
t, df	t=0.9126, df=27
How big is the difference?
Mean of group A (Control)	13.51
Mean of group B (CerS6ΔPOMC)	14.03
Difference between means (B - A) ± SEM	0.5264 ± 0.5768
95% confidence interval	-0.6571 to 1.710
R squared (eta squared)	0.02993

## Sheet: Fig. 6g 
Basal food intake (g) over 24 hr in HFD-fed CerS6ΔPOMC male mice and controls
Figure 6g
Control															CerS6ΔPOMC
A:Y1	A:Y2	A:Y3	A:Y4	A:Y5	A:Y6	A:Y7	A:Y8	A:Y9	A:Y10	A:Y11	A:Y12	A:Y13	A:Y14	A:Y15	B:Y1	B:Y2	B:Y3	B:Y4	B:Y5	B:Y6	B:Y7	B:Y8	B:Y9	B:Y10	B:Y11	B:Y12	B:Y13	B:Y14
2.95	2.66	2.65	3.19	2.62	4.47	3.28	2.45	3.16	2.85	2.74	3.16	3.2	3.58	3.43	3.08	3.04	1.9	3.13	2.82	2.69	3.23	2.94	2.73	5.96	4.21	3.15	2.7	2.41
Unpaired t test
P value	0.8615
P value summary	ns
Significantly different (P < 0.05)?	No
One- or two-tailed P value?	Two-tailed
t, df	t=0.1761, df=27
How big is the difference?
Mean of group A (Control)	3.093
Mean of group B (CerS6ΔPOMC)	3.142
Difference between means (B - A) ± SEM	0.04948 ± 0.2810
95% confidence interval	-0.5270 to 0.6259
R squared (eta squared)	0.001147

## Sheet: Fig. 6h
left: Cumulative food intake (g) over 24 hr after refeeding in CerS6ΔPOMC male mice and controls upon HFD feeding
Time (hr)	Control															CerS6ΔPOMC
	A:Y1	A:Y2	A:Y3	A:Y4	A:Y5	A:Y6	A:Y7	A:Y8	A:Y9	A:Y10	A:Y11	A:Y12	A:Y13	A:Y14	A:Y15	B:Y1	B:Y2	B:Y3	B:Y4	B:Y5	B:Y6	B:Y7	B:Y8	B:Y9	B:Y10	B:Y11	B:Y12	B:Y13	B:Y14
0	0	0	0	0	0	0	0	0	0	0	0	0	0	0	0	0	0	0	0	0	0	0	0	0	0	0	0	0	0
	0.52	0.13	0.28	0.52	0.44	0.3	0.47	0	0	0.08	0	0	0.01	0.07	0.03	0.37	0.38	0.2	0.23	0.44	0.19	0.32	0.07	0.03	0.06	0.01	0.08	0	0
	0.52	0.13	0.28	0.52	0.44	0.45	0.47	0.05	0.17	0.14	0	0.08	0.17	0.07	0.05	0.37	0.38	0.2	0.27	0.86	0.32	0.32	0.1	0.13	0.06	0.11	0.09	0.01	0.11
1	0.52	0.25	0.28	0.52	0.44	0.45	0.52	0.07	0.17	0.14	0.07	0.18	0.18	0.09	0.05	0.58	0.38	0.25	0.3	0.86	0.32	0.32	0.1	0.13	0.07	0.11	0.26	0.04	0.19
	0.61	0.26	0.3	0.52	0.44	0.45	0.52	0.08	0.19	0.15	0.11	0.19	0.3	0.12	0.18	0.58	0.54	0.33	0.37	0.86	0.53	0.38	0.26	0.13	0.09	0.23	0.27	0.25	0.3
	0.63	0.34	0.31	0.52	0.56	0.45	0.63	0.17	0.29	0.33	0.22	0.28	0.3	0.21	0.23	0.77	0.54	0.36	0.43	0.86	0.53	0.43	0.3	0.23	0.09	0.28	0.31	0.25	0.35
2	0.63	0.41	0.45	0.53	0.61	0.57	0.72	0.26	0.39	0.33	0.23	0.29	0.3	0.31	0.23	0.79	0.54	0.4	0.54	0.86	0.53	0.43	0.36	0.24	0.13	0.35	0.44	0.26	0.35
	0.7	0.41	0.45	0.55	0.62	0.73	0.72	0.26	0.39	0.71	0.24	0.53	0.44	0.32	0.35	0.81	0.65	0.41	0.54	0.86	0.59	0.59	0.43	0.24	0.13	0.35	0.54	0.28	0.35
	0.71	0.43	0.56	0.62	0.69	0.82	0.85	0.27	0.47	0.72	0.27	0.53	0.44	0.48	0.37	0.81	0.65	0.42	0.59	0.86	0.7	0.59	0.54	0.26	0.23	0.37	0.54	0.41	0.46
3	0.71	0.43	0.66	0.76	0.77	0.82	0.93	0.4	0.57	0.72	0.29	0.53	0.45	0.49	0.5	0.82	0.74	0.48	0.59	0.86	0.73	0.67	0.55	0.4	0.23	0.5	0.54	0.47	0.55
	0.81	0.47	0.68	0.77	0.78	0.83	0.93	0.44	0.67	0.72	0.36	0.64	0.5	0.66	0.5	0.84	0.79	0.64	0.75	0.89	0.75	0.71	0.61	0.4	0.3	0.5	0.59	0.5	0.55
	0.81	0.57	0.83	0.77	0.91	1	1.15	0.44	0.71	0.72	0.38	0.94	0.5	0.66	0.68	0.99	0.87	0.64	0.75	0.98	0.77	0.88	0.63	0.45	0.31	0.62	0.7	0.51	0.65
4	0.81	0.6	0.84	0.8	0.92	1.01	1.17	0.51	0.75	0.74	0.53	0.97	0.51	0.66	0.68	1.01	0.87	0.76	0.82	1.1	0.77	0.92	0.68	0.49	0.31	0.62	0.72	0.69	0.72
	0.82	0.67	0.88	0.89	0.94	1.01	1.27	0.51	0.75	0.8	0.53	0.97	0.79	0.66	0.77	1.01	0.95	0.86	0.83	1.14	0.87	0.95	0.83	0.55	0.4	0.62	0.81	0.69	0.72
	0.91	0.67	0.88	0.89	1.09	1.01	1.28	0.52	0.79	0.83	0.53	0.97	0.79	0.66	0.96	1.19	1.05	0.86	0.94	1.14	1.02	1.07	0.88	0.55	0.4	0.63	0.95	0.82	0.72
5	0.98	0.71	1.04	1.01	1.09	1.25	1.35	0.72	0.79	0.87	0.56	0.97	0.79	0.8	0.97	1.19	1.08	0.91	0.96	1.14	1.02	1.15	0.9	0.55	0.48	0.73	0.95	0.82	0.9
	0.98	0.84	1.06	1.07	1.43	1.28	1.39	0.72	0.89	0.87	0.57	1.06	0.8	0.81	0.97	1.32	1.08	0.91	0.99	1.23	1.12	1.27	0.9	0.58	0.51	0.85	0.95	0.9	0.9
	0.99	0.84	1.16	1.1	1.43	1.37	1.65	0.72	1	0.87	0.72	1.16	0.8	1.37	1.1	1.36	1.16	1.01	0.99	1.23	1.12	1.34	0.93	0.69	0.65	0.85	1.01	0.9	1.06
6	1.21	0.91	1.16	1.22	1.43	1.38	1.65	0.72	1.04	0.94	0.77	1.16	0.93	1.41	1.19	1.45	1.18	1.06	1.1	1.33	1.32	1.41	1.03	0.77	0.66	0.93	1.01	0.97	1.06
	1.26	0.91	1.3	1.26	1.43	1.39	1.65	0.72	1.04	0.98	0.83	1.16	0.93	1.41	1.19	1.49	1.18	1.07	1.11	1.33	1.32	1.41	1.09	0.77	0.67	0.93	1.02	1.13	1.19
	1.31	0.91	1.3	1.26	1.43	1.51	1.68	0.72	1.22	1	0.84	1.24	1.02	1.41	1.22	1.5	1.29	1.09	1.14	1.33	1.37	1.52	1.13	0.93	0.68	0.93	1.13	1.13	1.27
7	1.31	0.91	1.3	1.42	1.43	1.66	1.68	0.82	1.23	1.02	0.92	1.34	1.11	1.41	1.28	1.52	1.29	1.12	1.16	1.44	1.39	1.75	1.15	0.94	0.76	0.94	1.27	1.13	1.33
	1.38	0.91	1.39	1.52	1.47	1.66	1.71	0.84	1.34	1.06	1.01	1.45	1.12	1.41	1.28	1.52	1.4	1.25	1.29	1.48	1.5	1.76	1.25	0.96	0.79	1.06	1.27	1.13	1.33
	1.44	1.07	1.42	1.68	1.5	1.66	1.8	0.84	1.39	1.06	1.01	1.45	1.2	1.41	1.29	1.69	1.5	1.27	1.34	1.5	1.5	1.83	1.33	0.98	0.79	1.06	1.35	1.13	1.35
8	1.57	1.21	1.52	1.68	1.65	1.74	1.95	0.97	1.41	1.18	1.08	1.45	1.25	1.48	1.43	1.87	1.52	1.28	1.34	1.59	1.58	1.85	1.51	1.09	0.79	1.06	1.43	1.16	1.35
	1.65	1.28	1.71	1.7	1.65	1.86	2.16	1.05	1.47	1.18	1.21	1.5	1.42	1.48	1.51	1.9	1.68	1.32	1.49	1.59	1.68	1.94	1.53	1.09	0.86	1.18	1.6	1.27	1.36
	1.77	1.37	1.78	1.82	1.81	1.96	2.16	1.09	1.56	1.2	1.21	1.78	1.42	1.49	1.67	2.01	1.76	1.34	1.49	1.71	1.7	2.01	1.56	1.22	0.86	1.24	1.6	1.3	1.38
9	1.9	1.46	1.96	2.05	1.81	2.07	2.45	1.28	1.93	1.42	1.3	1.86	1.54	1.77	1.78	2.24	1.95	1.34	1.95	1.8	2	2.11	1.67	1.24	1.01	1.39	1.81	1.44	1.51
	1.99	1.67	2	2.34	1.95	2.46	2.49	1.34	1.93	1.5	1.8	2.01	1.59	1.96	1.78	2.32	2.21	1.45	1.95	1.92	2	2.27	1.73	1.34	1.01	1.39	2.07	1.44	1.65
	2.09	1.68	2.18	2.41	1.97	2.46	2.56	1.46	1.98	1.51	1.8	2.1	1.84	1.97	1.96	2.33	2.21	1.71	2.02	2.14	2.05	2.39	1.73	1.47	1.09	1.42	2.09	1.44	1.68
10	2.27	1.79	2.18	2.59	2.09	2.46	2.76	1.57	2.1	1.6	1.83	2.12	1.84	2.1	2.05	2.52	2.21	1.71	2.13	2.14	2.1	2.39	1.8	1.47	1.11	1.56	2.14	1.61	1.82
	2.27	1.9	2.28	2.59	2.16	2.48	2.8	1.63	2.11	1.72	1.85	2.54	1.99	2.15	2.13	2.63	2.21	1.82	2.33	2.14	2.14	2.46	1.8	1.81	1.19	1.64	2.14	1.61	1.9
	2.27	1.9	2.28	2.59	2.16	2.48	2.82	1.75	2.16	1.72	1.94	2.54	2.04	2.15	2.2	2.63	2.27	1.91	2.33	2.22	2.14	2.49	1.89	1.81	1.19	1.66	2.33	1.61	2.01
11	2.27	1.98	2.28	2.67	2.25	2.56	2.95	1.75	2.24	1.9	2.06	2.54	2.04	2.29	2.26	2.64	2.36	2.24	2.38	2.22	2.21	2.55	2.02	1.81	1.31	1.66	2.33	1.7	2.02
	2.27	2.1	2.29	2.68	2.25	2.69	2.95	1.75	2.27	1.94	2.06	2.54	2.1	2.44	2.36	2.81	2.41	2.24	2.49	2.27	2.21	2.63	2.02	1.83	1.4	1.66	2.33	1.7	2.05
	2.55	2.12	2.37	2.69	2.36	2.69	2.95	1.75	2.36	2.03	2.06	2.99	2.12	2.44	2.7	2.93	2.41	2.24	2.49	2.27	2.29	2.72	2.14	1.9	1.49	1.71	2.44	1.93	2.08
12	2.55	2.2	2.5	2.93	2.38	2.69	2.97	1.78	2.36	2.08	2.1	3.05	2.28	2.66	2.7	3.06	2.41	2.24	2.55	2.27	2.35	2.78	2.22	2.01	1.65	1.89	2.45	2.01	2.16
	2.55	2.22	2.51	2.94	2.61	2.89	3.03	1.82	2.38	2.17	2.11	3.05	2.35	2.66	2.7	3.06	2.62	2.24	2.55	2.3	2.37	2.78	2.29	2.01	1.65	1.94	2.45	2.01	2.26
	2.69	2.35	2.68	2.94	2.62	3.11	3.29	2.01	2.47	2.21	2.21	3.05	2.35	2.66	2.7	3.06	2.71	2.24	2.72	2.34	2.37	2.87	2.29	2.03	1.65	1.94	2.61	2.01	2.32
13	2.86	2.35	2.83	3.1	2.66	3.11	3.29	2.25	2.61	2.21	2.22	3.09	2.46	2.66	3.01	3.06	2.74	2.24	2.72	2.35	2.44	2.89	2.54	2.16	1.7	1.97	2.61	2.01	2.49
	2.86	2.58	2.83	3.1	2.66	3.23	3.34	2.25	2.61	2.21	2.22	3.15	2.47	2.8	3.08	3.06	2.74	2.24	2.73	2.56	2.47	2.89	2.69	2.26	1.8	2.06	2.62	2.01	2.49
	3.2	2.59	2.83	3.22	2.66	3.45	3.48	2.29	2.61	2.32	2.76	3.15	2.58	2.8	3.08	3.2	2.74	2.24	2.93	2.73	2.48	3.06	2.69	2.29	1.8	2.2	2.74	2.01	2.7
14	3.2	2.59	2.84	3.3	2.74	3.45	3.52	2.29	2.68	2.33	2.76	3.15	2.58	2.86	3.08	3.3	2.93	2.29	3.04	2.73	2.58	3.13	2.69	2.32	1.8	2.2	2.76	2.1	2.71
	3.2	2.67	2.84	3.3	2.74	3.45	3.59	2.29	2.79	2.35	2.76	3.32	2.59	2.87	3.08	3.46	2.93	2.29	3.04	2.73	2.74	3.13	2.69	2.35	1.88	2.2	2.77	2.24	2.72
	3.2	2.7	2.84	3.31	2.74	3.56	3.67	2.29	2.8	2.35	2.76	3.32	2.59	3.01	3.08	3.46	2.93	2.29	3.04	2.73	2.74	3.39	2.69	2.54	1.96	2.2	2.93	2.24	2.72
15	3.48	2.7	2.86	3.38	2.74	3.72	3.67	2.29	2.92	2.52	2.76	3.32	2.84	3.1	3.08	3.48	3.04	2.29	3.04	2.73	2.77	3.39	2.69	2.57	1.98	2.26	2.93	2.24	2.72
	3.48	2.73	2.86	3.5	2.74	3.76	3.67	2.29	2.92	2.59	2.76	3.32	2.96	3.21	3.13	3.57	3.13	2.35	3.04	2.73	2.77	3.39	2.69	2.59	2.09	2.27	3.08	2.46	2.72
	3.48	2.74	2.86	3.5	2.82	3.85	3.69	2.29	2.96	2.59	2.76	3.41	2.96	3.23	3.26	3.69	3.14	2.4	3.04	2.84	2.84	3.39	2.83	2.59	2.2	2.54	3.15	2.46	2.83
16	3.48	2.74	2.92	3.76	2.91	3.85	3.69	2.39	2.98	2.59	2.76	3.41	2.96	3.23	3.26	3.69	3.14	2.42	3.27	2.84	2.87	3.42	2.83	2.59	2.2	2.54	3.21	2.46	2.84
	3.48	3.4	3.01	3.76	2.93	3.85	3.7	2.39	3.04	2.59	2.76	3.42	2.96	3.37	3.27	3.69	3.14	2.43	3.27	2.86	2.95	3.42	2.83	2.77	2.25	2.54	3.21	2.46	2.94
	3.48	3.4	3.04	3.76	3.02	3.95	3.78	2.39	3.14	2.65	2.76	3.52	3.01	3.38	3.27	3.72	3.14	2.43	3.27	2.95	2.97	3.43	2.83	2.77	2.28	2.54	3.34	2.46	2.99
17	3.48	3.4	3.1	3.76	3.13	3.96	3.8	2.41	3.2	2.66	2.76	3.52	3.01	3.44	3.27	3.73	3.15	2.43	3.27	3.08	2.98	3.43	2.96	2.77	2.39	2.54	3.35	2.46	3.14
	3.48	3.4	3.1	3.76	3.13	3.96	3.8	2.48	3.21	2.76	2.76	3.53	3.01	3.44	3.4	3.74	3.15	2.52	3.27	3.08	3.02	3.55	2.96	2.77	2.4	2.54	3.4	2.46	3.14
	3.48	3.4	3.18	3.84	3.13	3.96	3.94	2.49	3.22	2.78	2.76	3.57	3.31	3.44	3.4	3.78	3.29	2.52	3.27	3.12	3.02	3.56	2.96	2.77	2.4	2.65	3.41	2.54	3.14
18	3.48	3.4	3.36	3.84	3.16	3.97	3.94	2.52	3.22	2.79	2.86	3.68	3.31	3.52	3.4	3.88	3.29	2.52	3.27	3.29	3.02	3.66	2.96	2.77	2.49	2.65	3.41	2.54	3.14
	3.48	3.4	3.36	3.95	3.16	4.19	4.05	2.54	3.28	2.8	2.89	3.69	3.36	3.72	3.97	4.03	3.32	2.61	3.27	3.29	3.02	3.66	3.04	2.87	2.49	2.71	3.5	2.54	3.29
	3.48	3.4	3.36	3.97	3.29	4.26	4.11	2.54	3.29	2.82	2.89	3.69	3.37	3.72	3.97	4.05	3.36	2.67	3.27	3.29	3.13	3.74	3.04	2.92	2.77	2.73	3.83	2.66	3.37
19	3.48	3.4	3.42	3.97	3.34	4.28	4.13	2.6	3.31	3.21	2.97	3.77	3.4	3.73	3.97	4.16	3.36	2.77	3.27	3.29	3.13	3.74	3.04	2.98	2.77	2.77	3.83	2.66	3.38
	3.48	3.4	3.46	3.98	3.37	4.28	4.14	3	3.37	3.21	2.97	3.77	3.41	3.8	3.97	4.16	3.37	2.83	3.27	3.29	3.29	3.85	3.12	2.98	2.77	2.77	3.83	2.66	3.38
	3.48	3.4	3.51	3.98	3.53	4.28	4.26	3	3.64	3.21	3.06	3.77	3.41	3.82	3.97	4.16	3.51	2.83	3.27	3.29	3.44	3.89	3.21	3.14	2.82	2.79	3.83	2.78	3.49
20	3.48	3.4	3.59	4.18	3.53	4.51	4.48	3	3.65	3.3	3.21	3.9	3.48	4.44	3.97	4.23	3.53	2.89	3.27	3.44	3.54	3.96	3.35	3.17	2.88	2.83	3.88	2.78	3.71
	3.54	3.54	3.82	4.2	3.58	4.67	4.48	3	3.65	3.3	3.59	4	3.55	4.44	4.02	4.49	3.61	3.38	3.27	3.52	3.62	4.05	3.47	3.18	2.88	2.96	3.9	2.93	3.71
	3.54	3.63	3.82	4.35	3.66	4.68	4.59	3	3.8	3.3	3.59	4	3.55	4.44	4.27	4.49	3.63	3.38	3.27	3.52	3.62	4.08	3.47	3.19	2.9	2.98	3.9	2.93	3.71
21	3.54	3.63	3.82	4.38	3.68	4.77	4.62	3	3.8	3.32	3.59	4.09	3.84	4.44	4.27	4.51	3.74	3.38	3.27	3.52	3.65	4.35	3.58	3.19	2.9	3.01	3.91	2.93	3.71
	3.54	3.66	3.82	4.38	3.68	4.77	4.62	3	3.8	3.32	3.59	4.09	3.84	4.44	4.27	4.51	3.74	3.38	3.27	3.52	3.66	4.35	3.58	3.3	2.91	3.01	3.91	2.93	3.71
	3.55	3.66	3.82	4.38	3.68	4.77	4.62	3	3.8	3.32	3.59	4.09	3.84	4.44	4.27	4.51	3.75	3.38	3.27	3.59	3.66	4.35	3.58	3.31	2.91	3.07	3.91	2.93	3.71
22	3.56	3.67	3.83	4.38	3.76	4.77	4.8	3	3.8	3.34	3.59	4.09	3.84	4.44	4.3	4.51	3.87	3.38	3.27	3.59	3.71	4.35	3.58	3.31	3	3.07	3.91	2.98	3.71
	3.56	3.67	3.83	4.39	3.81	4.77	4.8	3	3.8	3.34	3.59	4.09	3.84	4.6	4.32	4.51	3.87	3.38	3.28	3.59	3.71	4.35	3.58	3.36	3	3.53	3.91	3.01	3.71
	3.56	3.8	3.87	4.56	3.81	4.77	4.8	3	3.87	3.47	3.59	4.09	3.84	4.6	4.33	4.51	3.95	3.38	3.3	3.59	3.78	4.36	3.58	3.36	3	3.56	3.91	3.01	3.71
23	3.73	3.83	3.89	4.56	3.81	4.77	4.82	3	3.87	3.5	3.59	4.09	3.84	4.6	4.59	4.83	3.97	3.38	3.3	3.73	3.83	4.36	3.58	3.36	3	3.56	3.96	3.29	3.77
	3.74	3.83	3.91	4.56	3.91	4.77	4.87	3	3.87	3.5	3.59	4.09	3.84	4.6	4.83	4.83	4.03	3.38	3.3	3.73	3.86	4.51	3.62	3.42	3	3.56	3.97	3.55	3.77
	3.75	3.83	3.91	4.61	3.94	4.89	4.89	3	3.89	3.52	3.59	4.2	3.84	4.6	4.86	4.83	4.03	3.38	3.43	3.73	3.93	4.53	3.62	3.47	3.15	3.56	3.97	3.73	3.89
24	3.75	3.91	3.96	4.63	3.95	5.04	4.93	3.08	3.92	3.52	3.59	4.2	3.94	4.6	4.86	4.83	4.12	3.38	3.43	3.73	3.93	4.56	3.71	3.47	3.15	3.56	4.04	3.73	3.89
Two-way RM ANOVA
Source of Variation	% of total variation	P value	P value summary	Significant?
Time x Genotype	0.2896	<0.0001	****	Yes
Time	90.99	<0.0001	****	Yes
Genotype	0.4979	0.1395	ns	No
Subject	5.798	<0.0001	****	Yes
ANOVA table	SS	DF	MS	F (DFn, DFd)
Time x Genotype	9.813	72	0.1363	F (72, 1944) = 3.973
Time	3083	72	42.82	F (72, 1944) = 1248
Genotype	16.87	1	16.87	F (1, 27) = 2.318
Subject	196.5	27	7.277	F (27, 1944) = 212.1
Residual	66.69	1944	0.03431
right: dark phase food intake after refeeding
	Control															CerS6ΔPOMC
	1.77	2.26	2.04	2.53	1.85	2.72	2.43	1.91	2.24	2.1	2.38	2.22	2.13	2.95	2.6	2.48	1.87	2.04	1.78	1.81	1.92	2.07	1.91	1.97	2.04	1.74	2.3	1.63	2.33
Unpaired t test
P value	0.0145
P value summary	*
Significantly different (P < 0.05)?	Yes
One- or two-tailed P value?	Two-tailed
t, df	t=2.612, df=27
How big is the difference?
Mean of group A (Control)	2.275
Mean of group B (CerS6ΔPOMC)	1.992
Difference between means (B - A) ± SEM	-0.2832 ± 0.1084
95% confidence interval	-0.5056 to -0.06077
R squared (eta squared)	0.2018

## Sheet: Fig. 6i
left: Blood glucose levels (mg/dL) during an Insulin tolerance test in HFD random-fed CerS6ΔPOMC male mice and controls
	Control																																CerS6ΔPOMC
time (min)	A:Y1	A:Y2	A:Y3	A:Y4	A:Y5	A:Y6	A:Y7	A:Y8	A:Y9	A:Y10	A:Y11	A:Y12	A:Y13	A:Y14	A:Y15	A:Y16	A:Y17	A:Y18	A:Y19	A:Y20	A:Y21	A:Y22	A:Y23	A:Y24	A:Y25	A:Y26	A:Y27	A:Y28	A:Y29	A:Y30	A:Y31	A:Y32	B:Y1	B:Y2	B:Y3	B:Y4	B:Y5	B:Y6	B:Y7	B:Y8	B:Y9	B:Y10	B:Y11	B:Y12	B:Y13	B:Y14	B:Y15	B:Y16	B:Y17
0	191	189	191	241	154	164	169	164	204	171.5	183.5	153	146	172	181	190	185	174	205.5	206.5	214	193.5	216	213.5	207	218.5	200	207.5	156	183.5	220.5	208	172.5	165	157.5	159.5	165.5	154	179	169.5	183	165	211	187.5	191	150.5	148.5	178.5	177
15	171	174.5	174	241	139.5	137.5	117.5	190.5	146.5	201	141	107.5	109	166.5	177.5	171	153.5	162.5	188	168.5	153.5	95	118.5	129	158.5	144.5	132.5	136.5	106	172.5	190	172.5	144	150.5	153.5	136	109.5	111	96.5	174	131	148.5	238	152	218	163	140.5	139.5	143.5
30	130	119.5	127	162	95	110	98	171	141.5	156.5	115.5	98.5	104.5	115.5	147	159.5	146	147.5	161.5	164	157	104	125.5	120	150.5	115.5	118	121.5	97	178.5	124	150	100	115	112	118.5	97.5	76.5	78	105.5	120	117.5	194.5	111	180.5	129.5	117	115.5	108
60	119.5	119	123	126	117	121	108	166	138.5	144.5	137.5	101	96.5	122.5	126	158.5	168	138.5	182	185	175.5	94	163	131	159.5	101.5	111.5	123	89.5	140	128.75	158.5	101.5	87.5	117.5	124.5	101	87	105.5	108	124.5	105.5	169	104.5	210	147	124	138.5	108
Two-way RM ANOVA
Source of Variation	% of total variation	P value	P value summary	Significant?
Time x Genotype	0.2415	0.4404	ns	No
Time	46.29	<0.0001	****	Yes
Genotype	3.515	0.0131	*	Yes
Subject	33.39	<0.0001	****	Yes
ANOVA table	SS	DF	MS	F (DFn, DFd)
Time x Genotype	835.6	3	278.5	F (3, 186) = 0.9039
Time	160125	3	53375	F (2.177, 135.0) = 173.2
Genotype	12159	1	12159	F (1, 62) = 6.526
Subject	115506	62	1863	F (62, 186) = 6.045
Residual	57319	186	308.2
right: Area under the curve (AUC)
	Control																																CerS6ΔPOMC
	A:Y1	A:Y2	A:Y3	A:Y4	A:Y5	A:Y6	A:Y7	A:Y8	A:Y9	A:Y10	A:Y11	A:Y12	A:Y13	A:Y14	A:Y15	A:Y16	A:Y17	A:Y18	A:Y19	A:Y20	A:Y21	A:Y22	A:Y23	A:Y24	A:Y25	A:Y26	A:Y27	A:Y28	A:Y29	A:Y30	A:Y31	A:Y32	B:Y1	B:Y2	B:Y3	B:Y4	B:Y5	B:Y6	B:Y7	B:Y8	B:Y9	B:Y10	B:Y11	B:Y12	B:Y13	B:Y14	B:Y15	B:Y16	B:Y17
	8.715	8.509	8.745	10.958	7.14	7.583	6.855	10.425	8.989	9.99	8.153	6.491	6.529	8.224	9.218	9.956	9.495	9.139	10.725	10.541	10.073	6.626	8.666	8.201	9.709	7.928	7.815	8.183	6.285	10.08	9.225	9.9	7.226	7.395	7.766	7.77	6.593	5.846	6.128	7.875	7.905	7.691	12.064	7.751	11.914	8.693	7.714	8.108	7.53
Unpaired t test
P value	0.013
P value summary	*
Significantly different (P < 0.05)?	Yes
One- or two-tailed P value?	Two-tailed
t, df	t=2.557, df=62
How big is the difference?
Mean of group A (Control)	8.721
Mean of group B (CerS6ΔPOMC)	7.837
Difference between means (B - A) ± SEM	-0.8841 ± 0.3458
95% confidence interval	-1.575 to -0.1928
R squared (eta squared)	0.09537
[truncated: 15 more columns]

## Sheet: Fig. 6j
left: Blood glucose levels (mg/dL) during a glucose tolerance test after a 6 hr fast (6 h fasted GTT) in HFD-fed CerS6ΔPOMC male mice and controls
	Control																																CerS6ΔPOMC
time (min)	A:Y1	A:Y2	A:Y3	A:Y4	A:Y5	A:Y6	A:Y7	A:Y8	A:Y9	A:Y10	A:Y11	A:Y12	A:Y13	A:Y14	A:Y15	A:Y16	A:Y17	A:Y18	A:Y19	A:Y20	A:Y21	A:Y22	A:Y23	A:Y24	A:Y25	A:Y26	A:Y27	A:Y28	A:Y29	A:Y30	A:Y31	A:Y32	B:Y1	B:Y2	B:Y3	B:Y4	B:Y5	B:Y6	B:Y7	B:Y8	B:Y9	B:Y10	B:Y11	B:Y12	B:Y13	B:Y14	B:Y15	B:Y16	B:Y17
0	187	160	164	188	191	188.5	171.5	177	175	178.5	173	168.5	199	202.5	196	199	247.5	194.5	159	206	197.5	193	201.5	193	185	135	178	153	196	192.5	182	234.5	194.5	179	179.5	159.5	176	177	162.5	199	174.667	171.5	171.5	168.5	170	207.5	171.5	159.5	175.5
15	485.5	445	446.5	545	514.5	600	464	468.5	559.5	540	521.5	554	571	391	416.5	499	400.5	495.5	400.5	463	545	492	564.5	379.5	495.5	459.5	420	365.5	431.5	466	410.5	506.5	481.5	490.5	414	367.5	441.5	466.5	560.5	600	503.5	467	456.5	452.5	446	541.5	498.5	370	317.5
30	531	413.5	360	527.5	455	557.667	434	374.5	559	572	485.5	567	521	381.5	406.5	522	476	464	382.5	539.5	494.5	413	513.5	455	437.5	396	448	370	453.5	435	344.5	438.5	451.5	434	427.5	360	454	418.5	483	565.5	490	508	433	423	415.5	597	416.5	380	348
60	425	285.5	260	340.5	315	344	286.5	329.5	427	431.5	355.5	438	364.5	233.5	334.5	475.5	530	317.5	363	585	376.333	294.5	375.5	447.5	258	248.5	315	301	423.5	293	243.5	348.5	298	282.5	316	247.5	283	289	316	412.5	333	372	336.5	259.5	264	554	294	305	383.5
120	212	153.5	165	204	201	219	202	174.5	207	207	185	200	212.5	130	193.5	290	581.5	195.5	341	366.5	249	183.5	242	301.5	193	131	201	165	221.5	174.5	145.5	211	213	208	188	159	180.5	183.5	209	233.5	188	214	218	183	167.5	240.5	178.5	185.5	266
Two-way RM ANOVA
Source of Variation	% of total variation	P value	P value summary	Significant?
Time x Genotype	0.1476	0.4918	ns	No
Time	74.01	<0.0001	****	Yes
Genotype	0.9221	0.0467	*	Yes
Subject	14.12	<0.0001	****	Yes
ANOVA table	SS	DF	MS	F (DFn, DFd)
Time x Genotype	8572	4	2143	F (4, 252) = 0.8547
Time	4298348	4	1074587	F (2.278, 143.5) = 428.6
Genotype	53551	1	53551	F (1, 63) = 4.115
Subject	819866	63	13014	F (63, 252) = 5.190
Residual	631864	252	2507
right: Area under the curve (AUC)
	Control																																CerS6ΔPOMC
	A:Y1	A:Y2	A:Y3	A:Y4	A:Y5	A:Y6	A:Y7	A:Y8	A:Y9	A:Y10	A:Y11	A:Y12	A:Y13	A:Y14	A:Y15	A:Y16	A:Y17	A:Y18	A:Y19	A:Y20	A:Y21	A:Y22	A:Y23	A:Y24	A:Y25	A:Y26	A:Y27	A:Y28	A:Y29	A:Y30	A:Y31	A:Y32	B:Y1	B:Y2	B:Y3	B:Y4	B:Y5	B:Y6	B:Y7	B:Y8	B:Y9	B:Y10	B:Y11	B:Y12	B:Y13	B:Y14	B:Y15	B:Y16	B:Y17
	46.118	34.631	32.678	42.896	39.593	45.011	36.964	36.844	47.708	47.936	41.591	48.041	44.558	30.375	37.721	50.82	59.869	39.484	42.371	57.949	45.187	36.878	45.69	46.56	36.064	31.928	37.92	33.45	43.849	36.641	30.596	41.235	38.64	37.418	37.035	30.716	36.308	36.251	40.984	48.784	40.513	42.881	39.559	34.736	34.219	55.256	36.72	34.586	39.146
Unpaired t test
P value	0.0756
P value summary	ns
Significantly different (P < 0.05)?	No
One- or two-tailed P value?	Two-tailed
t, df	t=1.807, df=63
How big is the difference?
Mean of group A (Control)	41.54
Mean of group B (CerS6ΔPOMC)	38.17
Difference between means (B - A) ± SEM	-3.362 ± 1.861
95% confidence interval	-7.081 to 0.3564
R squared (eta squared)	0.04927
[truncated: 16 more columns]

## Sheet: Fig. 6k
left: Blood glucose levels (mg/dL) during a glucose tolerance test after a 16 hr fast (16 h fasted GTT) in HFD-fed CerS6ΔPOMC male mice and controls
	Control																																CerS6ΔPOMC
time (min)	A:Y1	A:Y2	A:Y3	A:Y4	A:Y5	A:Y6	A:Y7	A:Y8	A:Y9	A:Y10	A:Y11	A:Y12	A:Y13	A:Y14	A:Y15	A:Y16	A:Y17	A:Y18	A:Y19	A:Y20	A:Y21	A:Y22	A:Y23	A:Y24	A:Y25	A:Y26	A:Y27	A:Y28	A:Y29	A:Y30	A:Y31	A:Y32	B:Y1	B:Y2	B:Y3	B:Y4	B:Y5	B:Y6	B:Y7	B:Y8	B:Y9	B:Y10	B:Y11	B:Y12	B:Y13	B:Y14	B:Y15	B:Y16	B:Y17
0	143.5	122	107	83	88	80	116.5	101.5	99	135	98	117.5	124	106	107.5	108	115.5	105.5	135.5	119.5	122.5	111.5	137	125	156.5	134	102.5	114	101	103.5	220	178	106	107	132.5	111	126.5	105	114.5	94	56.5	92	79	155	75	71.5	129.5	109.5	144.5
15	561	517	514	403.5	462.5	410.667	513.5	514.5	519	531	451	223.5	490	448	487	501.5	396	393.5	494.5	418.5	474	386.5	410.5	418	460.5	391	320	404	363	423.5	510	454	469.5	409.5	580	353.5	415	512.5	476	377.667	331	439	452	446	385	430	361	434	454.5
30	457	459.5	493	349.5	401.5	432	540.5	528	495	498	500.5	472.5	407	554.5	487.5	585.5	423.5	441.5	462	458.5	494.5	382	437.5	408.5	458	485.5	330.5	435.5	325	435	532.5	474.5	443.5	433.5	532.5	456.5	504.5	451	277.5	414.5	358.5	441	493.5	504.5	422	453.5	428.5	509	443.5
60	217	293.5	355.5	196	258	321	445	348	302.5	283.5	354.5	309.5	314	379	422	425	279	307.5	360.5	332.5	376.5	326	378	313	317.5	331.5	223	336.5	197	310	424.5	494	263.5	249.5	329.5	256.5	284	314.5	305.5	329	243.5	242.5	300.5	396	301.5	296.5	243	364	313.5
120	151	144	155	123	140	195	333	154	146.5	130	137	147.5	240	212	183	195	162.5	141	183.5	151.5	172.5	148	246	169.5	145.5	142.5	140.5	175.5	111	149.5	208.5	226.5	138	152	195	158.5	148.5	178	169	153	128.5	134.5	156	224.5	172.5	156	142	168	154
Two-way RM ANOVA
Source of Variation	% of total variation	P value	P value summary	Significant?
Time x Genotype	0.1816	0.1492	ns	No
Time	85.43	<0.0001	****	Yes
Genotype	0.5161	0.0382	*	Yes
Subject	7.252	<0.0001	****	Yes
ANOVA table	SS	DF	MS	F (DFn, DFd)
Time x Genotype	12254	4	3063	F (4, 252) = 1.706
Time	5763303	4	1440826	F (3.085, 194.4) = 802.3
Genotype	34817	1	34817	F (1, 63) = 4.483
Subject	489260	63	7766	F (63, 252) = 4.325
Residual	452539	252	1796
right: Area under the curve (AUC)
	Control																																CerS6ΔPOMC
	A:Y1	A:Y2	A:Y3	A:Y4	A:Y5	A:Y6	A:Y7	A:Y8	A:Y9	A:Y10	A:Y11	A:Y12	A:Y13	A:Y14	A:Y15	A:Y16	A:Y17	A:Y18	A:Y19	A:Y20	A:Y21	A:Y22	A:Y23	A:Y24	A:Y25	A:Y26	A:Y27	A:Y28	A:Y29	A:Y30	A:Y31	A:Y32	B:Y1	B:Y2	B:Y3	B:Y4	B:Y5	B:Y6	B:Y7	B:Y8	B:Y9	B:Y10	B:Y11	B:Y12	B:Y13	B:Y14	B:Y15	B:Y16	B:Y17
	34.069	36.536	40.253	27.049	32.441	36.775	50.753	40.639	37.673	36.84	38.824	33.218	38.768	43.406	43.56	46.481	33.765	34.695	40.556	36.998	41.273	34.339	41.419	35.569	37.039	36.986	27.255	37.121	25.71	35.351	46.639	47.846	33.814	32.486	42.353	32.704	35.76	38.115	33.06	35.091	28.268	32.145	36.679	43.759	34.575	35.213	31.223	40.204	36.608
Unpaired t test
P value	0.032
P value summary	*
Significantly different (P < 0.05)?	Yes
One- or two-tailed P value?	Two-tailed
t, df	t=2.193, df=63
How big is the difference?
Mean of group A (Control)	37.81
Mean of group B (CerS6ΔPOMC)	34.93
Difference between means (B - A) ± SEM	-2.877 ± 1.312
95% confidence interval	-5.499 to -0.2552
R squared (eta squared)	0.07091
[truncated: 16 more columns]

[truncated: 3 more sheets: Fig. 6m, Fig. 6n, Fig. 6o]
