# Supplementary material for: CerS6-dependent ceramide synthesis in hypothalamic neurons promotes ER/mitochondrial stress and impairs glucose homeostasis in obese mice
Source: Nat Commun. 2023 Nov 29;14:7824. doi: 10.1038/s41467-023-42595-7 (PMC10684560; doi:10.1038/s41467-023-42595-7)
Supplement: Supplementary file 4 — Source Data [file 41467_2023_42595_MOESM4_ESM.zip › Source Data Supplementary Fig. 1.xlsx]

## Sheet: Supplementary Fig. 1a
Body weight of CD and HFD-fed C57BL/6N mice before sacrifice
Supplementary Fig 1a
Diet	Sample (individual mice)	BW (g)		Statistics
CD	A:Y1	28.9		Unpaired t-test
	A:Y2	28.6		P value	<0.0001
	A:Y3	24.3		P value summary	****
	A:Y4	27.7		Significantly different (P < 0.05)?	Yes
	A:Y5	34.6		One- or two-tailed P value?	Two-tailed
	A:Y6	29.3		t, df	t=8.661, df=22
	A:Y7	31.5
	A:Y8	26.9		How big is the difference?
	A:Y9	30.9		Mean of group A	29.84
	A:Y10	31.8		Mean of group B	45.78
	A:Y11	32.1		Difference between means (B - A) ± SEM	15.94 ± 1.840
	A:Y12	31.5		95% confidence interval	12.12 to 19.75
HFD	B:Y1	42.8		R squared (eta squared)	0.7732
	B:Y2	46.3
	B:Y3	47.7
	B:Y4	44
	B:Y5	47.8
	B:Y6	29.96
	B:Y7	49.7
	B:Y8	49.2
	B:Y9	47.4
	B:Y10	52.1
	B:Y11	42.9
	B:Y12	49.5

## Sheet: Supplementary Fig. 1b
Blood glucose levels during an insulin tolerance test (ITT) of random-fed CD and HFD-fed C57BL/6N mice
Supplementary Fig. 1b (left)
			Blood glucose (mg/dL)						Statistics
	Diet	Sample (individual mice)	Time (min)
			0	15	30	60			Two-way RM ANOVA
	CD	A:Y1	126	115	91	91			Source of Variation	% of total variation	P value	P value summary	Significant?
		A:Y2	133	123	127	109			Time x Diet	1.517	0.0125	*	Yes
		A:Y3	131	89	71	92			Time	29.77	<0.0001	****	Yes
		A:Y4	148	69	55	62			Diet	41.06	<0.0001	****	Yes
		A:Y5	141	115	94	107			Subject	19.1	<0.0001	****	Yes
		A:Y6	133	101	91	117
		A:Y7	157	124	118	111			ANOVA table	SS	DF	MS	F (DFn, DFd)
		A:Y8	146	88	79	83			Time x Diet	1736	3	578.8	F (3, 66) = 3.904
		A:Y9	155	100	82	87			Time	34074	3	11358	F (1.852, 40.74) = 76.61
		A:Y10	127	105	89	96			Diet	46994	1	46994	F (1, 22) = 47.29
		A:Y11	123	88	77	75			Subject	21862	22	993.7	F (22, 66) = 6.703
		A:Y12	154	104	109	104			Residual	9785	66	148.3
	HFD	B:Y1	185	154	118	127
		B:Y2	165	185	139	130
		B:Y3	147	161	142	164
		B:Y4	160	140	119	126
		B:Y5	193	179	156	161
		B:Y6	156	127	98	96
		B:Y7	150	152	119	131
		B:Y8	189	180	128	162
		B:Y9	184	136	115	116
		B:Y10	206	193	150	166
		B:Y11	177	140	116	116
		B:Y12	213	179	150	140
Area under the curve (AUC) of ITT curves of CD and HFD-fed C57BL/6N mice
Supplementary Fig. 1b (right)
	Diet	Sample (individual mice)	AUC (x1000)						Statistics
	CD	A:Y1	6.083						Unpaired t-test
		A:Y2	7.335						P value	<0.0001
		A:Y3	5.295						P value summary	****
		A:Y4	4.313						Significantly different (P < 0.05)?	Yes
		A:Y5	6.503						One- or two-tailed P value?	Two-tailed
		A:Y6	6.315						t, df	t=6.463, df=22
		A:Y7	7.358
		A:Y8	5.438						How big is the difference?
		A:Y9	5.813						Mean of group A (CD)	6.021
		A:Y10	5.97						Mean of group B (HFD)	8.686
		A:Y11	5.1						Difference between means (B - A) ± SEM	2.665 ± 0.4124
		A:Y12	6.728						95% confidence interval	1.810 to 3.520
	HFD	B:Y1	8.258						R squared (eta squared)	0.655
		B:Y2	9.09
		B:Y3	9.173
		B:Y4	7.868
		B:Y5	10.058
		B:Y6	6.72
		B:Y7	8.048
		B:Y8	9.428
		B:Y9	7.748
		B:Y10	10.305
		B:Y11	7.778
		B:Y12	9.758

## Sheet: Supplementary Fig. 1c
Blood glucose levels during a glucose tolerance test (GTT) of CD and HFD-fed C57BL/6N mice
Supplementary Fig. 1c (left)
			Blood glucose (mg/dL)						Statistics
	Diet	Sample (individual mice)	Time (min)
			0	15	30	60	120		Two-way RM ANOVA
	CD	A:Y1	134	385	240	194	130		Source of Variation	% of total variation	P value	P value summary	Significant?
		A:Y2	150	318	219	187	147		Time x Diet	6.171	<0.0001	****	Yes
		A:Y3	148	332	246	180	132		Time	62.74	<0.0001	****	Yes
		A:Y4	145	343	192	200	140		Diet	20.96	<0.0001	****	Yes
		A:Y5	145	356	264	224	155		Subject	3.62	0.0047	**	Yes
		A:Y6	155	350	294	192	161
		A:Y7	164	383	280	206	139		ANOVA table	SS	DF	MS	F (DFn, DFd)
		A:Y8	145	335	215	184	162		Time x Diet	119727	4	29932	F (4, 88) = 20.83
		A:Y9	159	413	259	260.5	165		Time	1217079	4	304270	F (4, 88) = 211.8
		A:Y10	142	355	229	190	147		Diet	406527	1	406527	F (1, 22) = 127.4
		A:Y11	114	431	319	158	116		Subject	70224	22	3192	F (22, 88) = 2.222
		A:Y12	150	390	266	182	144		Residual	126437	88	1437
	HFD	B:Y1	189	423	444	283	155
		B:Y2	184	479	538	444	263
		B:Y3	175	549	460	380	292
		B:Y4	160	355	329	334	239
		B:Y5	191	568	477	315	258
		B:Y6	162	408	385	383	146
		B:Y7	170	467	463	380	233
		B:Y8	147	464	522	329	192
		B:Y9	170	595	502	306	170
		B:Y10	186	516	515	402	213
		B:Y11	187	503	347	339	185
		B:Y12	171	460	484	441	218
Area under the curve (AUC) of GTT curves of CD and HFD-fed C57BL/6N mice
Supplementary Fig. 1c (right)
	Diet	Sample (individual mice)	AUC (x1000)						Statistics
	CD	A:Y1	24.81						Unpaired t-test
		A:Y2	23.648						P value	<0.0001
		A:Y3	23.685						P value summary	****
		A:Y4	23.753						Significantly different (P < 0.05)?	Yes
		A:Y5	27.098						One- or two-tailed P value?	Two-tailed
		A:Y6	26.498						t, df	t=11.88, df=22
		A:Y7	26.715
		A:Y8	24.09						How big is the difference?
		A:Y9	29.888						Mean of group A (CD)	25.44
		A:Y10	24.503						Mean of group B (HFD)	41.46
		A:Y11	25.088						Difference between means (B - A) ± SEM	16.02 ± 1.349
		A:Y12	25.47						95% confidence interval	13.23 to 18.82
	HFD	B:Y1	35.138						R squared (eta squared)	0.8652
		B:Y2	48.54
		B:Y3	45.758
		B:Y4	36.128
		B:Y5	42.6
		B:Y6	37.613
		B:Y7	42.788
		B:Y8	40.373
		B:Y9	40.365
		B:Y10	45.203
		B:Y11	37.56
		B:Y12	45.458

## Sheet: Supplementary Fig. 1d
CT values of CerS transcripts in the hypothalamus of misty mice
Supplementary Fig 1d
	CT value (obtained from hypothalami of individual mice)
gene	Y1	Y2	Y3	Y4	Y5
CerS1	25.011	25.198	24.88	25.066	24.757
CerS2	28.125	28.463	28.36	28.224	27.976
CerS3	38.601	40	38.927	40	38.633
CerS4	25.936	25.943	25.786	25.958	25.672
CerS5	29.384	29.427	29.571	29.667	29.005
CerS6	26.875	26.904	26.588	26.868	27.047

## Sheet: Supplementary Fig. 1e
Lipidomic analysis of sphingomyelins in the hypothalamus of CD and HFD-fed mice
Supplementary Fig. 1e
Diet	Sample (individual mice)	Acyl chain sphingomyelin species (relative to CD C16:0)
		C14:0	C16:0	C16:1	C18:0	C18:1	C20:0	C22:0	C22:1	C24:0	C24:1	C26:0	C26:1
CD	A:Y1	0.0291835	1.10201	0.0373356	13.0608	1.67958	0.784233	0.46072	0.229932	0.40347	2.22956	0.0423608	0.0230044
	A:Y2	0.0283646	1.05623	0.0465671	14.3013	2.58777	0.853842	0.634407	0.238903	0.386124	2.12962	0.0412069	0.0232277
	A:Y3	0.0321987	1.08124	0.052374	17.3905	3.18205	0.960228	0.800202	0.315361	0.538407	2.95833	0.0558731	0.0279924
	A:Y4	0.0269129	0.949842	0.0433658	12.7382	2.28566	0.83832	0.625994	0.245343	0.418211	2.25167	0.0429936	0.0227066
	A:Y5	0.0360327	1.15804	0.0615311	16.0134	3.3066	0.789296	0.884589	0.320051	0.510749	2.80296	0.0555753	0.0275829
	A:Y6	0.0333526	1.13224	0.0549797	16.3888	3.12699	0.87439	0.735358	0.323439	0.518827	2.93916	0.0508106	0.0281413
	A:Y7	0.0257589	0.832699	0.0372611	12.036	2.1333	0.681793	0.564612	0.209124	0.356754	1.90475	0.0336876	0.0184631
	A:Y8	0.0259451	0.941095	0.0420258	15.2458	2.69698	0.710418	0.700144	0.226954	0.349384	1.86626	0.0372611	0.0183514
	A:Y9	0.0261684	0.880308	0.0474233	10.8139	2.37276	0.664112	0.634779	0.354297	0.412292	2.3138	0.0574365	0.021106
	A:Y10	0.0280296	0.929034	0.046046	11.7804	2.5345	0.609579	0.650525	0.253011	0.390628	2.27192	0.0415791	0.0193937
	A:Y11	0.0276574	0.937261	0.04988	12.3803	2.72356	0.541273	0.652461	0.211097	0.312979	1.7397	0.034246	0.0161179
HFD	B:Y1	0.0332782	1.20806	0.0531185	22.0759	3.1277	1.56914	0.803218	0.304864	0.545293	2.98149	0.0470882	0.0271362
	B:Y2	0.0307469	1.12148	0.0532674	18.0273	2.53688	1.49398	0.858383	0.454467	0.535317	2.73063	0.0664075	0.0261312
	B:Y3	0.0268757	1.04085	0.0459715	16.9711	2.58237	0.976979	0.68626	0.212511	0.35024	1.87709	0.0325709	0.0197287
	B:Y4	0.0284391	0.997005	0.0432542	16.6921	2.57091	1.09956	0.685776	0.234846	0.392601	2.08863	0.0398668	0.0213293
	B:Y5	0.0299652	1.06047	0.0470138	17.1433	2.72386	1.01424	0.707329	0.260344	0.456961	2.55084	0.0426586	0.0235255
	B:Y6	0.0334271	1.28084	0.0597072	17.8264	2.92669	1.17963	0.813194	0.380763	0.520279	2.64025	0.0584415	0.0282529
	B:Y7	0.0282902	1.09204	0.0502523	15.4143	2.57355	0.927248	0.649743	0.273261	0.482906	2.61628	0.0410952	0.0234138
	B:Y8	0.0305236	1.08575	0.0525229	15.0107	2.40455	0.932831	0.669509	0.265034	0.473786	2.59484	0.0406485	0.0258706
	B:Y9	0.0298163	1.13667	0.0520018	18.5691	2.97553	0.972512	0.813529	0.243519	0.405815	2.08882	0.0383778	0.0205104
	B:Y10	0.0313053	1.10652	0.0505873	18.6614	3.00516	1.14959	0.789966	0.281785	0.493515	2.65187	0.0452643	0.0250517
	B:Y11	0.0295186	1.05601	0.0490611	16.2073	2.69367	0.950215	0.649111	0.240429	0.395281	2.18791	0.0342832	0.0208454
	Statistics
	comparison: CD vs. HFD	C14:0	C16:0	C16:1	C18:0	C18:1	C20:0	C22:0	C22:1	C24:0	C24:1	C26:0	C26:1
	Unpaired t-test
	P value	0.3452	0.0157	0.1959	0.0004	0.4143	0.0002	0.1006	0.452	0.1795	0.3842	0.8876	0.3631
	P value summary	ns	*	ns	***	ns	***	ns	ns	ns	ns	ns	ns
	Significantly different (P < 0.05)?	No	Yes	No	Yes	No	Yes	No	No	No	No	No	No
	One- or two-tailed P value?	Two-tailed	Two-tailed	Two-tailed	Two-tailed	Two-tailed	Two-tailed	Two-tailed	Two-tailed	Two-tailed	Two-tailed	Two-tailed	Two-tailed
	t, df	t=0.9668, df=20	t=2.640, df=20	t=1.338, df=20	t=4.215, df=20	t=0.8336, df=20	t=4.652, df=20	t=1.722, df=20	t=0.7670, df=20	t=1.391, df=20	t=0.8896, df=20	t=0.1432, df=20	t=0.9306, df=20
	How big is the difference?
	Mean of group A (CD)	0.02905	1	0.04716	13.83	2.603	0.7552	0.6676	0.2661	0.418	2.31	0.04482	0.02237
	Mean of group B (HFD)	0.0302	1.108	0.05061	17.51	2.738	1.115	0.7387	0.2865	0.4593	2.455	0.04425	0.0238
	Difference between means (B - A) ± SEM	0.001144 ± 0.001183	0.1078 ± 0.04083	0.003452 ± 0.002580	3.677 ± 0.8724	0.1356 ± 0.1626	0.3599 ± 0.07735	0.07111 ± 0.04131	0.02039 ± 0.02659	0.04129 ± 0.02968	0.1455 ± 0.1636	-0.0005753 ± 0.004017	0.001428 ± 0.001534
	95% confidence interval	-0.001324 to 0.003612	0.02263 to 0.1930	-0.001929 to 0.008833	1.858 to 5.497	-0.2036 to 0.4747	0.1985 to 0.5212	-0.01505 to 0.1573	-0.03506 to 0.07585	-0.02062 to 0.1032	-0.1957 to 0.4868	-0.008955 to 0.007804	-0.001773 to 0.004629
	R squared (eta squared)	0.04464	0.2585	0.08217	0.4705	0.03358	0.5197	0.1291	0.02858	0.08822	0.03806	0.001024	0.04151

## Sheet: Supplementary Fig. 1f
Lipidomic analysis of hexosylceramides in the hypothalamus of CD and HFD-fed mice															Lipidomic analysis of hexosylceramides in the hypothalamus of CD and HFD-fed mice
Supplementary Fig. 1f															Extended Data Fig. 1f
Diet	Sample (individual mice)	Acyl chain hexosylceramide species (relative to CD C16:0)
		C16:0	C18:0	C20:0	C22:0	C22:1	C24:0	C24:1
CD	A:Y1	1.5837	15.1346	2.36072	6.59448	13.2452	16.9851	136.344
	A:Y2	1.07761	11.364	2.19509	5.57821	10.0032	13.054	106.398
	A:Y3	1.03058	11.4989	1.95892	5.54856	12.2913	14.3218	132.881
	A:Y4	0.714657	8.35096	1.46101	4.28897	8.1015	10.8507	93.8083
	A:Y5	1.27289	12.4518	2.23497	5.78372	12.2013	14.606	132.427
	A:Y6	0.924249	11.5838	1.87815	5.52096	11.5746	14.3678	132.508
	A:Y7	0.623664	7.70276	1.40989	4.51696	6.52802	10.1851	78.6808
	A:Y8	0.836323	9.34882	1.80351	4.99647	8.44707	10.359	73.4502
	A:Y9	0.801561	9.03393	1.52951	4.38916	8.1107	11.7361	103.39
	A:Y10	0.891533	9.90808	1.84441	4.5824	8.94907	11.7208	103.291
	A:Y11	1.24324	12.232	2.37606	6.15791	9.37234	13.6848	101.406
HFD	B:Y1	1.06023	11.959	2.26871	6.4861	10.4448	14.7399	118.075
	B:Y2	1.01524	9.64634	1.95892	5.43814	8.71187	12.7125	86.5574
	B:Y3	1.28004	12.4222	2.51306	6.19268	9.1423	14.878	96.7497
	B:Y4	0.874152	9.07482	1.6205	4.17957	7.8919	11.5112	89.2749
	B:Y5	1.01524	9.96226	1.84441	4.98011	9.28441	13.1849	107.187
	B:Y6	1.03876	9.93057	1.95994	5.23264	8.35505	12.5592	93.9136
	B:Y7	1.66958	15.8646	3.14592	7.98597	13.1491	20.4562	142.348
	B:Y8	1.32196	13.9926	2.71549	7.47477	11.4233	17.9953	128.967
	B:Y9	1.20336	13.7411	2.71549	6.82963	11.1626	15.426	94.4738
	B:Y10	1.31072	12.1993	2.30142	5.37987	10.8364	15.3135	118.233
	B:Y11	1.19212	11.1932	2.23701	5.33693	9.14434	14.3688	104.966
	Statistics
	comparison: CD vs. HFD	C16:0	C18:0	C20:0	C22:0	C22:1	C24:0	C24:1
	Unpaired t-test
	P value	0.1076	0.2704	0.0365	0.1142	0.9358	0.0686	0.885
	P value summary	ns	ns	*	ns	ns	ns	ns
	Significantly different (P < 0.05)?	No	No	Yes	No	No	No	No
	One- or two-tailed P value?	Two-tailed	Two-tailed	Two-tailed	Two-tailed	Two-tailed	Two-tailed	Two-tailed
	t, df	t=1.685, df=20	t=1.134, df=20	t=2.242, df=20	t=1.652, df=20	t=0.08163, df=20	t=1.925, df=20	t=0.1465, df=20
	How big is the difference?
	Mean of group A (CD)	1	10.78	1.914	5.269	9.893	12.9	108.6
	Mean of group B (HFD)	1.18	11.82	2.298	5.956	9.959	14.83	107.3
	Difference between means (B - A) ± SEM	0.1801 ± 0.1069	1.034 ± 0.9124	0.3844 ± 0.1715	0.6871 ± 0.4160	0.06562 ± 0.8039	1.934 ± 1.005	-1.258 ± 8.586
	95% confidence interval	-0.04293 to 0.4032	-0.8690 to 2.937	0.02670 to 0.7421	-0.1806 to 1.555	-1.611 to 1.742	-0.1617 to 4.030	-19.17 to 16.65
	R squared (eta squared)	0.1243	0.06037	0.2008	0.12	0.0003331	0.1563	0.001073

## Sheet: Supplementary Fig. 1i
Lipidomic analysis of ceramides in neuronal and non-neuronal cell fractions of the hypothalamus of control mice
Supplementary Fig. 1i
Neurons (top)
Sample (individual mice)	Acyl chain ceramide species (relative to C16:0)
	C14:0	C16:0	C18:0	C20:0	C22:0	C24:0	C24:1	C26:0
Y1	0.2089	0.589657	0.613306	0.21987	0.247009	0.624909	0.418609	0.318364
Y2	0.0540785	1.36091	1.02591	0.209528	0.430274	0.766903	0.199538	0.302125
Y3	0.0279997	1.04943	0.934307	0.161249	0.357766	0.633176	0.242746	0.269749
Non-neuronal cells (bottom)
Sample (individual mice)	Acyl chain ceramide species (relative to C16:0)
	C14:0	C16:0	C18:0	C20:0	C22:0	C24:0	C24:1	C26:0
Y1	0.00940441	0.765879	8.11887	2.41138	0.566824	0.437109	8.51512	0.132321
Y2	0	1.15072	9.46276	2.42803	0.707136	0.555148	8.6947	0.165973
Y3	0.0403051	1.0834	13.2115	3.03897	0.786507	0.397523	8.76228	0.0952627

## Sheet: Supplementary Fig. 1j
gene	cluster	avg.exp	pct.exp
Cers1	POMC neurons	0.0925316	5.11278
Cers2	POMC neurons	0.43405	20.6015
Cers3	POMC neurons	0.00215476	0.19334
Cers4	POMC neurons	2.20597	60.5585
Cers5	POMC neurons	0.490815	22.9001
Cers6	POMC neurons	0.40416	19.2052
Cers1	AgRP neurons	0.0873456	3.71854
Cers2	AgRP neurons	0.399294	16.1709
Cers3	AgRP neurons	0.00171602	0.114416
Cers4	AgRP neurons	2.19238	53.4516
Cers5	AgRP neurons	0.469304	19.3745
Cers6	AgRP neurons	0.440856	16.2853
Cers1	Sf1 neurons	0.11349	6.19811
Cers2	Sf1 neurons	0.44141	20.1439
Cers3	Sf1 neurons	0.00551108	0.306354
Cers4	Sf1 neurons	1.87704	56.7908
Cers5	Sf1 neurons	0.615575	27.8959
Cers6	Sf1 neurons	0.499905	22.8833
