# Supplementary material for: CerS6-dependent ceramide synthesis in hypothalamic neurons promotes ER/mitochondrial stress and impairs glucose homeostasis in obese mice
Source: Nat Commun. 2023 Nov 29;14:7824. doi: 10.1038/s41467-023-42595-7 (PMC10684560; doi:10.1038/s41467-023-42595-7)
Supplement: Supplementary file 4 — Source Data [file 41467_2023_42595_MOESM4_ESM.zip › Source Data Supplementary Fig. 2.xlsx]

## Sheet: Supplementary Fig. 2a
Lipidomic analysis_Ceramide levels in N43/5 cells that were either left untreated (basal) or exposed to BSA or palmitate for the time indicated, relative to basal C16:0 ceramide levels
Supplementary Fig. 2a
Y1-Y3: Three independent cultures
		Acyl chain length
	Sample	C14:0	C16:0	C16:1	C18:0	C18:1	C20:0	C22:0	C22:1	C24:0	C24:1	C26:0	C26:1
basal	A:Y1	0.0245244	1.21144	0.00966449	0.0277962	0.00543692	0.00689522	0.0248081	0.00777888	0.154209	0.315291	0.00202049	0.00389425
	A:Y2	0.0176121	0.92041	0.00657204	0.0207453	0.00337673	0.00520373	0.0219062	0.00531686	0.151177	0.243393	0.00195935	0.00342988
	A:Y3	0.0150027	0.868149	0.00665457	0.0251406	0.00380729	0.00554444	0.0229588	0.00603945	0.168261	0.25605	0.002212	0.00323913
3h BSA	B:Y1	0.0182121	1.05735	0.00743095	0.0264455	0.00413628	0.00625639	0.0255666	0.00647171	0.181253	0.279161	0.00245615	0.00393761
	B:Y2	0.0153265	0.906535	0.00634006	0.0219125	0.00330398	0.00545112	0.0239064	0.00482736	0.192483	0.242712	0.00269026	0.00354729
	B:Y3	0.0140824	0.971865	0.00652433	0.0260076	0.00362627	0.00553004	0.0247322	0.00592835	0.184665	0.252984	0.00227154	0.00302685
3h PAL	C:Y1	0.0150197	1.54667	0.0070542	0.0453939	0.00363586	0.013119	0.0728723	0.00882159	0.293634	0.344591	0.00374303	0.0060913
	C:Y2	0.0118301	1.44697	0.00563083	0.0393595	0.00307251	0.0131186	0.0685923	0.00743376	0.252188	0.285911	0.00346596	0.00562563
	C:Y3	0.014531	1.50869	0.0074	0.0436817	0.00393533	0.0111113	0.0606785	0.00906079	0.260633	0.369258	0.00300006	0.00521734
6h BSA	D:Y1	0.01485	0.903006	0.00646085	0.021256	0.00353227	0.00499949	0.0204197	0.00533579	0.143302	0.234635	0.00194447	0.00294633
	D:Y2	0.0164219	1.03544	0.00722191	0.023514	0.00381931	0.00601181	0.0235684	0.00547567	0.181017	0.264853	0.00283713	0.0041313
	D:Y3	0.0140767	0.918515	0.00664573	0.0267256	0.00364953	0.00566217	0.0230038	0.00600081	0.1661	0.258227	0.00210081	0.00313257
6h PAL	E:Y1	0.0151372	1.89977	0.00704724	0.0650505	0.003994	0.0226691	0.10755	0.0102751	0.384934	0.373432	0.00641628	0.00816236
	E:Y2	0.0132661	2.25695	0.00663742	0.068249	0.0033148	0.0227701	0.124667	0.0105489	0.433327	0.397845	0.00525618	0.00857302
	E:Y3	0.0147412	1.8099	0.00763744	0.0594485	0.00417018	0.0156231	0.0840765	0.0104348	0.36194	0.432129	0.00390112	0.0065118
12h BSA	F:Y1	0.0138608	0.932416	0.00657799	0.0228429	0.00341349	0.00530459	0.0198684	0.00529544	0.142626	0.234486	0.00209968	0.00304469
	F:Y2	0.0140426	0.972637	0.00668172	0.023988	0.00345303	0.00601277	0.0229797	0.00497613	0.175537	0.238357	0.0029193	0.0036411
	F:Y3	0.013686	1.01522	0.00696354	0.0274634	0.0040709	0.00706435	0.0223397	0.00605424	0.159933	0.25373	0.00229255	0.00304897
12h PAL	G:Y1	0.0212294	3.41226	0.00953829	0.105172	0.00434151	0.0320699	0.174077	0.0166599	0.6593	0.583524	0.007784	0.0109994
	G:Y2	0.0185923	2.72869	0.00730191	0.0869478	0.00324551	0.0252545	0.13005	0.0120359	0.469436	0.447867	0.00802999	0.00977162
	G:Y3	0.0195662	2.37328	0.00804685	0.081232	0.00513938	0.0208015	0.106901	0.0130154	0.489105	0.500723	0.00593821	0.00787555

## Sheet: Supplementary Fig. 2b
CerS mRNA levels in scrambled and siCerS6-treated N43/5 cells determined by real-time qPCR analysis, relative to the expression of the respective CerS in scrambled-treated cells
Supplementary Fig. 2b
Y1-Y3: three independent experiments (each value represents the mean of three technical replicates (culture dishes) per experiment)
	Scrambled			siCerS6					Statistics
	A:Y1	A:Y2	A:Y3	B:Y1	B:Y2	B:Y3			Unpaired t test	CerS1	CerS2	CerS4	CerS5	CerS6
CerS1	1.04443	1.14349	0.812072	1.3832	0.93561	1.13169			P value	0.4079	0.3139	0.0061	0.8889	0.0001
CerS2	1.11489	0.974758	0.910355	1.06647	0.736138	0.7855			P value summary	ns	ns	**	ns	***
CerS4	1.08856	1.01961	0.891835	1.52817	1.32663	1.4569			Significantly different (P < 0.05)?	No	No	Yes	No	Yes
CerS5	1.06307	1.02476	0.91217	1.08583	0.858989	1.01898			One- or two-tailed P value?	Two-tailed	Two-tailed	Two-tailed	Two-tailed	Two-tailed
CerS6	0.983936	1.00877	1.0073	0.586077	0.542555	0.480326			t, df	t=0.9237, df=4	t=1.151, df=4	t=5.301, df=4	t=0.1488, df=4	t=14.62, df=4
									How big is the difference?
									Mean of group A (Scrambled)	1	1	1	1	1
									Mean of group B (siCerS6)	1.15	0.8627	1.437	0.9879	0.5363
									Difference between means (B - A) ± SEM	0.1502 ± 0.1626	-0.1373 ± 0.1193	0.4372 ± 0.08248	-0.01207 ± 0.08112	-0.4637 ± 0.03172
									95% confidence interval	-0.3012 to 0.6015	-0.4685 to 0.1939	0.2082 to 0.6662	-0.2373 to 0.2131	-0.5518 to -0.3756
									R squared (eta squared)	0.1758	0.2488	0.8754	0.005503	0.9816

## Sheet: Supplementary Fig. 2c
Lipidomic analysis_Ceramide levels in scrambled and siCerS6-treated cells exposed to palmitate for the time indicated
Supplementary Fig. 2c
	Scrambled 0h				Scrambled 3h				Scrambled 6h				Scrambled 9h				Scrambled 12h				siCerS6 0h				siCerS6 3h				siCerS6 6h				siCerS6 9h				siCerS6 12h
Acyl chain length	A:Y1	A:Y2	A:Y3	A:Y4	B:Y1	B:Y2	B:Y3	B:Y4	C:Y1	C:Y2	C:Y3	C:Y4	D:Y1	D:Y2	D:Y3	D:Y4	E:Y1	E:Y2	E:Y3	E:Y4	F:Y1	F:Y2	F:Y3	F:Y4	G:Y1	G:Y2	G:Y3	G:Y4	H:Y1	H:Y2	H:Y3	H:Y4	I:Y1	I:Y2	I:Y3	I:Y4	J:Y1	J:Y2	J:Y3	J:Y4
C14:0	0.032	0.041	0.034	0.044	0.031	0.04	0.041	0.034	*	0.041	0.036	0.043	0.025	0.044	0.055	0.044	0.038	0.061	0.034	0.05	0.027	0.026	0.023	0.029	0.02	0.018	0.024	0.028	0.022	0.035	0.021	0.027	0.022	0.021	0.026	0.026	0.017	0.029	0.024	0.029
C16:0	2.342	3.16	2.276	3.064	4.276	4.921	4.854	4.787	*	5.759	6.139	6.52	4.022	7.035	9.54	6.966	6.645	9.226	4.045	9.148	1.882	1.858	1.734	2.056	2.491	1.975	3.068	2.758	3.34	5.44	2.592	4.094	3.438	4.129	4.244	4.224	2.904	4.893	4.144	5.226
C16:1	0.023	0.028	0.021	0.027	0.026	0.026	0.031	0.025	*	0.024	0.027	0.026	0.018	0.026	0.035	0.026	0.026	0.032	0.016	0.033	0.022	0.02	0.019	0.021	0.019	0.015	0.023	0.023	0.02	0.03	0.018	0.021	0.021	0.018	0.022	0.019	0.015	0.022	0.02	0.023
C18:0	0.092	0.123	0.085	0.142	0.143	0.172	0.185	0.178	*	0.197	0.212	0.278	0.139	0.246	0.358	0.28	0.238	0.38	0.093	0.334	0.066	0.064	0.064	0.09	0.097	0.06	0.124	0.083	0.135	0.242	0.074	0.185	0.145	0.189	0.17	0.196	0.116	0.235	0.167	0.239
C18:1	0.014	0.016	0.014	0.015	0.012	0.014	0.016	0.013	*	0.013	0.013	0.014	0.009	0.013	0.017	0.013	0.012	0.015	0.009	0.013	0.011	0.011	0.011	0.011	0.008	0.01	0.011	0.014	0.008	0.015	0.01	0.01	0.008	0.009	0.01	0.009	0.006	0.01	0.007	0.009
C20:0	0.028	0.034	0.022	0.041	0.042	0.047	0.056	0.05	*	0.05	0.058	0.077	0.042	0.061	0.097	0.078	0.072	0.092	0.019	0.098	0.027	0.022	0.024	0.037	0.035	0.017	0.041	0.021	0.047	0.084	0.022	0.061	0.052	0.06	0.057	0.059	0.039	0.074	0.055	0.075
C22:0	0.129	0.152	0.082	0.18	0.239	0.287	0.315	0.303	*	0.321	0.348	0.458	0.257	0.368	0.63	0.468	0.428	0.555	0.091	0.585	0.123	0.104	0.108	0.134	0.187	0.076	0.209	0.078	0.262	0.456	0.088	0.336	0.288	0.357	0.325	0.317	0.201	0.422	0.327	0.426
C22:1	0.017	0.021	0.019	0.027	0.022	0.024	0.03	0.027	*	0.026	0.028	0.034	0.017	0.03	0.039	0.033	0.026	0.039	0.019	0.036	0.021	0.019	0.023	0.023	0.019	0.021	0.029	0.027	0.021	0.038	0.023	0.026	0.019	0.024	0.025	0.023	0.016	0.027	0.022	0.027
C24:0	0.798	0.993	0.44	1.075	0.951	1.506	1.51	1.371	*	1.532	1.435	2.052	1.217	1.575	2.925	2.114	1.985	2.784	0.453	2.614	0.576	0.556	0.509	0.688	0.718	0.301	0.815	0.307	0.963	1.672	0.351	1.319	1.028	1.292	1.178	1.215	0.648	1.597	1.078	1.663
C24:1	0.819	1.065	0.886	1.153	1.197	1.334	1.441	1.275	*	1.319	1.41	1.574	0.834	1.444	1.967	1.526	1.268	1.897	1.059	1.706	0.814	0.78	0.828	0.944	0.867	0.879	1.286	1.21	1.007	1.669	1.068	1.258	0.954	1.13	1.234	1.142	0.75	1.308	1.11	1.349
C26:0	0.009	0.011	0.008	0.014	0.009	0.015	0.016	0.016	*	0.014	0.013	0.023	0.01	0.014	0.027	0.021	0.017	0.026	0.008	0.028	0.003	0.004	0.003	0.009	0.004	0.004	0.006	0.004	0.006	0.011	0.002	0.009	0.008	0.007	0.008	0.013	0.005	0.012	0.006	0.011
C26:1	0.01	0.013	0.01	0.017	0.015	0.016	0.02	0.021	*	0.017	0.017	0.023	0.01	0.017	0.027	0.022	0.016	0.024	0.011	0.025	0.007	0.007	0.007	0.011	0.008	0.007	0.012	0.01	0.009	0.018	0.008	0.015	0.009	0.012	0.011	0.013	0.006	0.014	0.011	0.015
* Sample spilled during lipid extraction, thus not measured
Y1-Y4: four independent cultures

## Sheet: Supplementary Fig. 2d
Lipidomic analysis_Dihydroceramide levels in scrambled and siCerS6-treated cells exposed to palmiatate for the time indicated
Supplementary Fig. 2d
Left: C16:0 DHCer levels relative to scrambled 0h											Right: Absolute DHCer levels (nmol/mg protein)
	Scrambled				siCerS6							Scrambled 0h				Scrambled 3h				Scrambled 6h				Scrambled 9h				Scrambled 12h				siCerS6 0h				siCerS6 3h				siCerS6 6h				siCerS6 9h				siCerS6 12h
time of PAL treatment	A:Y1	A:Y2	A:Y3	A:Y4	B:Y1	B:Y2	B:Y3	B:Y4			Acyl chain length	A:Y1	A:Y2	A:Y3	A:Y4	B:Y1	B:Y2	B:Y3	B:Y4	C:Y1	C:Y2	C:Y3	C:Y4	D:Y1	D:Y2	D:Y3	D:Y4	E:Y1	E:Y2	E:Y3	E:Y4	F:Y1	F:Y2	F:Y3	F:Y4	G:Y1	G:Y2	G:Y3	G:Y4	H:Y1	H:Y2	H:Y3	H:Y4	I:Y1	I:Y2	I:Y3	I:Y4	J:Y1	J:Y2
0h	0.813181	1.04264	0.98028	1.16389	0.918146	1.04021	0.891387	1.26954			C14:0	0.0003835	0.0004585	0.000621	0.0007613	0.0005642	0.0004416	0.0011262	0.0006581	*	0.0005879	0.0004856	0.0006327	0.0005292	0.0006871	0.0007009	0.0006549	0.0005282	0.001135	0.0007194	0.0009721	0.0003258	0.0004315	0.0001674	0.00064	0.0002729	0.0004475	2.67e-05	0.0004269	0.0005669	0.0004778	0.0001937	0.0004224	2.07e-05	0.0002583	0.0003164	0.0003652	0.0003058	0.0003712
3h	1.93631	1.56737	2.21559	1.93486	1.15303	1.04475	1.17117	2.17524			C16:0	0.0305896	0.0392214	0.0368754	0.0437825	0.0728387	0.0589601	0.0833443	0.0727841	*	0.0815319	0.076846	0.09493	0.0777657	0.10502	0.10578	0.104032	0.0879262	0.144161	0.114886	0.173927	0.0345381	0.0391297	0.0335315	0.0477567	0.0433739	0.0393006	0.0440562	0.0818266	0.0784199	0.0744322	0.0761651	0.0883291	0.0549643	0.0647928	0.0775105	0.0697779	0.0648229	0.0769393
6h	*	2.16741	2.04284	2.52358	2.08468	1.97867	2.02474	2.3481			C16:1	0.0030463	0.0027585	0.0030469	0.003172	0.0045342	0.0021555	0.0070184	0.0033975	*	0.0040509	0.0051958	0.0031895	0.0052713	0.0043038	0.0054808	0.0041107	0.0032742	0.0047742	0.0043142	0.0033733	0.0008009	0.001003	0.0007985	0.0011979	0.0008906	0.0008513	0.000741	0.0013618	0.0012369	0.0010999	0.0011083	0.0012315	0.0008626	0.0009094	0.0014274	0.0011058	0.0009175	0.0007921
9h	2.06729	2.79181	2.812	2.76555	1.46115	1.72242	2.06051	1.85495			C18:0	0.0030945	0.0031824	0.0036787	0.0063073	0.0065832	0.004158	0.008153	0.0051358	*	0.0065154	0.0053826	0.0071945	0.0065736	0.0065375	0.0083159	0.0068221	0.0057327	0.0084263	0.007597	0.0095819	0.002651	0.006906	0.0018592	0.0070504	0.0042634	0.0089747	0.0044027	0.0055417	0.0068235	0.0038625	0.0072252	0.0087636	0.0073575	0.0065194	0.0074701	0.0069543	0.0061511	0.0051289
12h	2.33739	3.83231	3.05409	4.6236	1.72322	2.04532	2.06417	2.09536			C18:1	0.0021476	0.0018259	0.0019606	0.0025721	0.0038651	0.0013977	0.0030244	0.002617	*	0.0018739	0.0022275	0.0018246	0.0017516	0.0023353	0.0026492	0.0027627	0.0021805	0.0030641	0.0026059	0.0039206	0.0052405	0.0165089	0.0027535	0.0130036	0.0061766	0.0207191	0.0075454	0.0049066	0.009291	0.0026672	0.0113043	0.009328	0.0111491	0.0078588	0.0085825	0.0067056	0.0078078	0.0031489
											C20:0	0.0040042	0.0037621	0.004157	0.0066578	0.0109707	0.0040483	0.0075648	0.0064658	*	0.0060774	0.007572	0.0078463	0.0072413	0.00701	0.0083095	0.0075087	0.0070957	0.0085684	0.0085758	0.013229	0.0009572	0.0016286	0.0010539	0.0021913	0.0015778	0.0022728	0.0021089	0.0021242	0.0027815	0.0019502	0.0031492	0.0033027	0.0017651	0.002153	0.0032495	0.0023723	0.0021131	0.0025411
* Sample spilled during lipid extraction, thus not measured											C22:0	0.0045463	0.0051332	0.0052693	0.0066753	0.0114624	0.0061018	0.0109353	0.0097532	*	0.0087714	0.0088166	0.0112486	0.0091835	0.0097892	0.0127411	0.011952	0.0107794	0.0136671	0.0115284	0.0172901	0.0036108	0.0044555	0.0029368	0.0052033	0.0055793	0.0044828	0.0062752	0.0083394	0.0100825	0.0085926	0.0099828	0.0120442	0.0070806	0.00895	0.0124977	0.0098543	0.0091967	0.0097114
											C22:1	0.0048447	0.0040835	0.0043168	0.006078	0.0075489	0.0030909	0.0066282	0.0056575	*	0.0035552	0.002483	0.005199	0.0044854	0.0059282	0.0054826	0.0067117	0.0054204	0.0069012	0.0052768	0.0076614	0.0011934	0.0019216	0.0009844	0.0021956	0.0013152	0.0019177	0.0021052	0.0016971	0.0025298	0.0015675	0.0024391	0.0023485	0.0016179	0.0018729	0.0022693	0.002085	0.0018691	0.0014717
Statistics											C24:0	0.0085421	0.0089604	0.0083572	0.0110696	0.0178094	0.0097236	0.0150494	0.0125477	*	0.0129048	0.0127236	0.0144709	0.01324	0.0134375	0.0190356	0.0179426	0.0157248	0.0210882	0.0185179	0.0323066	0.0060585	0.0069049	0.0045593	0.0080965	0.0075381	0.0063213	0.009217	0.0116795	0.0129188	0.0122569	0.0135526	0.0146023	0.0095774	0.0119654	0.0170231	0.0133946	0.0121818	0.012814
Two-way ANOVA	Ordinary										C24:1	0.012149	0.0146696	0.0134805	0.0179396	0.0215011	0.0162978	0.0272784	0.0218251	*	0.0204797	0.0206968	0.0233038	0.0178162	0.0214634	0.0249274	0.0248417	0.0196309	0.0332397	0.0264318	0.0355058	0.0154183	0.0210612	0.0162752	0.0227339	0.0180287	0.0170924	0.0209991	0.0332485	0.0286206	0.0301825	0.0288055	0.0326768	0.0164693	0.0202507	0.0267995	0.0228958	0.0206155	0.024409
Alpha	0.05										C26:0	0.0012011	0.000881	0.001279	0.0019401	0.0027705	0.0008854	0.0024368	0.0014276	*	0.0010839	0.0012761	0.0019229	0.0014978	0.00132	0.0023344	0.0021403	0.001756	0.0020296	0.0018243	0.0043058	0.000547	0.0005427	0.0003049	0.0008402	0.0006432	0.0006734	0.0007248	0.000436	0.0009708	0.0003503	0.0011228	0.0008803	0.000485	0.0008432	0.0013006	0.0007627	0.0005468	0.0003593
											C26:1	0.0008328	0.0007533	0.000887	0.0009718	0.0020585	0.0007048	0.001236	0.0013963	*	0.0010592	0.0012363	0.0014023	0.0010718	0.0011668	0.0016783	0.0016459	0.0015417	0.0018146	0.0017146	0.0030634	0.0006026	0.000639	0.0004494	0.0009133	0.000742	0.0006516	0.0008718	0.0004257	0.0010693	0.0005604	0.0008243	0.0011505	0.0005805	0.0006846	0.0008027	0.0010083	0.0007782	0.0005752
Source of Variation	% of total variation	P value	P value summary	Significant?
Interaction	11.49	0.0093	**	Yes							* Sample spilled during lipid extraction, thus not measured
PAL treatment	53.98	<0.0001	****	Yes
siRNA	13.65	0.0001	***	Yes
ANOVA table	SS (Type III)	DF	MS	F (DFn, DFd)
Interaction	2.832	4	0.7079	F (4, 29) = 4.105
PAL treatment	13.3	4	3.326	F (4, 29) = 19.28
siRNA	3.363	1	3.363	F (1, 29) = 19.50
Residual	5.001	29	0.1725
Bonferroni's multiple comparisons test	Predicted (LS) mean diff.	95.00% CI of diff.	Below threshold?	Summary	Adjusted P Value
Scrambled - siCerS6
0h	-0.02982	-0.8392 to 0.7796	No	ns	>0.9999
3h	0.5275	-0.2819 to 1.337	No	ns	0.4143
6h	0.1356	-0.7387 to 1.010	No	ns	>0.9999
9h	0.8344	0.02500 to 1.644	Yes	*	0.0407
12h	1.48	0.6704 to 2.289	Yes	***	0.0001
[truncated: 2 more columns]

## Sheet: Supplementary Fig. 2e
Lipidomic analysis_Deoxyceramide levels in scrambled and siCerS6-treated cells exposed to palmiatate for the time indicated
Supplementary Fig. 2e
Left: C16:0 DeoxyCer levels relative to scrambled 0h											Right: Absolute DeoxyCer levels (nmol/mg protein)
	Scrambled				siCerS6							Scrambled 0h				Scrambled 3h				Scrambled 6h				Scrambled 9h				Scrambled 12h				siCerS6 0h				siCerS6 3h				siCerS6 6h				siCerS6 9h				siCerS6 12h
time of PAL treatment	A:Y1	A:Y2	A:Y3	A:Y4	B:Y1	B:Y2	B:Y3	B:Y4			Acyl chain length	A:Y1	A:Y2	A:Y3	A:Y4	B:Y1	B:Y2	B:Y3	B:Y4	C:Y1	C:Y2	C:Y3	C:Y4	D:Y1	D:Y2	D:Y3	D:Y4	E:Y1	E:Y2	E:Y3	E:Y4	F:Y1	F:Y2	F:Y3	F:Y4	G:Y1	G:Y2	G:Y3	G:Y4	H:Y1	H:Y2	H:Y3	H:Y4	I:Y1	I:Y2	I:Y3	I:Y4	J:Y1	J:Y2
0h	0.944881	1.01664	0.922459	1.11602	0.909803	1.00751	0.79086	1.22027			C14:0	0.0015081	0.0009539	0.0008458	0.0007573	0.0013376	0.0004999	0.0010363	0.0012214	*	0.0007912	0.0009121	0.0006842	0.0006783	0.0018568	0.0010666	0.001435	0.001066	0.0021406	0.0009883	0.0015041	0.0007536	0.000504	0.0004131	0.0008437	0.0005271	0.0006022	0.0014973	0.0005314	0.0010302	0.0003875	0.0007441	0.0008208	0.0009711	0.0006673	0.0008048	0.0005302	0.000711	0.0011525
3h	2.08199	1.29087	2.12298	1.76143	1.22742	1.05043	1.40946	1.93547			C16:0	0.0086304	0.0092858	0.0084256	0.0101936	0.0190166	0.0117906	0.019391	0.0160886	*	0.015967	0.0180612	0.0181102	0.0166964	0.0339179	0.0222369	0.0254673	0.0214032	0.0368229	0.0272927	0.03678	0.00831	0.0092024	0.0072236	0.0111458	0.0112111	0.0095945	0.0128738	0.0176783	0.0218466	0.0173522	0.0171451	0.020567	0.0137526	0.0162644	0.0188561	0.0163351	0.016644	0.0191091
6h	*	1.98276	1.74811	1.97739	2.39183	1.89977	1.87709	2.25173			C16:1	0.0007559	0.0006119	0.0008108	0.0009794	0.001652	0.0005129	0.0010993	0.0009276	*	0.0010058	0.0009279	0.0006786	0.0009461	0.0010718	0.0011473	0.0009743	0.0011508	0.0017463	0.0015083	0.0012963	0.0007551	0.0012682	0.0005614	0.0018704	0.0021102	0.0037664	0.0017863	0.0023967	0.0062912	0.0019493	0.0057023	0.0079802	0.0089991	0.0064475	0.0062217	0.007774	0.0069717	0.0039645
9h	1.82797	3.71343	2.43456	2.78823	1.50567	1.78067	2.06442	1.78841			C18:0	0.002038	0.0016195	0.0017301	0.00218	0.0039467	0.0015524	0.0035025	0.0029536	*	0.0028557	0.0031135	0.0025041	0.0024148	0.0068612	0.0035459	0.0049493	0.0042384	0.0064235	0.0039612	0.0066409	0.0006928	0.0007642	0.0005038	0.0012479	0.0009148	0.0008628	0.0015363	0.0011096	0.0021707	0.0010829	0.0015102	0.0019185	0.0012231	0.0014931	0.0018501	0.0013863	0.0016248	0.0020626
12h	2.34328	4.03148	2.98808	4.02678	1.82223	2.09212	2.15299	2.02109			C18:1	0.0001653	0.000175	0.0002199	0.000225	0.0003234	0.0001087	0.0003734	0.0002524	*	0.0001897	0.0002134	0.0001985	0.0002308	0.0003521	0.0001391	0.0002506	0.0002847	0.0004731	0.0003686	0.0003569	9.09e-05	0.000126	3.92e-05	0.0002178	0.0001299	0.0001941	7.62e-05	9.09e-05	0.0002839	6.51e-05	0.0001553	0.0002777	0.0001053	0.000199	0.0001496	0.0002317	0.0002412	6.68e-05
											C20:0	0.0008366	0.000421	0.0005488	0.0006572	0.0011012	0.0003213	0.0009415	0.0007562	*	0.000754	0.0007584	0.0005288	0.0006423	0.0010201	0.0008265	0.0007948	0.000841	0.001179	0.001073	0.0020413	0.0001722	0.0001758	3.04e-05	0.000325	0.0001915	0.0001795	0.0002017	0.0001828	0.0004885	6.23e-05	0.0002253	0.0003576	0.0001457	0.0002968	0.0002718	0.0003092	0.0004103	0.0002294
* Sample spilled during lipid extraction, thus not measured											C22:0	0.0008944	0.0007855	0.0007832	0.0014543	0.0022821	0.0009629	0.0018273	0.001463	*	0.001485	0.0015906	0.0015059	0.0018761	0.0021838	0.0020156	0.0019758	0.0021337	0.0028622	0.0024518	0.0035003	0.0008074	0.0008745	0.0004436	0.001039	0.0009996	0.0007929	0.0008708	0.0012756	0.0021964	0.0012177	0.0015207	0.0018631	0.001231	0.0014163	0.0015163	0.0016326	0.0018561	0.0014318
											C22:1	0.0001548	0.0001559	0.0001782	0.0002655	0.0005463	0.000103	0.0003721	0.0002358	*	0.0003523	0.0003239	0.0002155	0.0002779	0.0002692	0.0003277	0.0002547	0.0003815	0.0004157	0.0003492	0.0008669	0.0001111	0.0001169	7.36e-05	0.0001781	0.0001158	0.0002052	9.6e-05	2.66e-05	0.0002251	9.12e-05	0.0001488	0.0001261	9.22e-05	8.66e-05	0.0001304	0.0001025	0.0001553	8.43e-05
Statistics											C24:0	0.0020472	0.0017405	0.0015633	0.0026188	0.0042122	0.0019309	0.0029566	0.0024418	*	0.0020073	0.0025678	0.002634	0.0030759	0.0039513	0.0029923	0.0029789	0.0039101	0.0050151	0.0036926	0.0050626	0.0010758	0.001486	0.0007872	0.0017833	0.0015683	0.0009331	0.0013716	0.0019154	0.0031788	0.0016094	0.0019786	0.002422	0.0018157	0.00227	0.00294	0.0023208	0.0028288	0.0022201
Two-way ANOVA	Ordinary										C24:1	0.0025892	0.0024017	0.0025723	0.0036733	0.0051046	0.0025266	0.0042871	0.0035512	*	0.0031938	0.0032664	0.0033707	0.0035276	0.0050351	0.0036715	0.0037963	0.0039292	0.0056431	0.0043888	0.0057308	0.002593	0.0029635	0.001976	0.003566	0.0027343	0.0022433	0.0029477	0.0039085	0.0047597	0.003321	0.0038613	0.004128	0.0026608	0.003147	0.0036659	0.0032975	0.0036088	0.0032411
Alpha	0.05
											* Sample spilled during lipid extraction, thus not measured
Source of Variation	% of total variation	P value	P value summary	Significant?
Interaction	12.49	0.0098	**	Yes
PAL treatment	54.6	<0.0001	****	Yes
siRNA	9.659	0.0014	**	Yes
ANOVA table	SS (Type III)	DF	MS	F (DFn, DFd)
Interaction	3.018	4	0.7546	F (4, 29) = 4.061
PAL treatment	13.2	4	3.299	F (4, 29) = 17.76
siRNA	2.334	1	2.334	F (1, 29) = 12.56
Residual	5.388	29	0.1858
Bonferroni's multiple comparisons test	Predicted (LS) mean diff.	95.00% CI of diff.	Below threshold?	Summary	Adjusted P Value
Scrambled - siCerS6
0h	0.01789	-0.8223 to 0.8580	No	ns	>0.9999
3h	0.4086	-0.4315 to 1.249	No	ns	0.9523
6h	-0.2024	-1.110 to 0.7051	No	ns	>0.9999
9h	0.9063	0.06610 to 1.746	Yes	*	0.0294
12h	1.325	0.4851 to 2.165	Yes	***	0.0008
[truncated: 2 more columns]

## Sheet: Supplementary Fig. 2f
Lipidomic analysis_Sphingomyelin levels in scrambled and siCerS6-treated cells exposed to palmiatate for the time indicated
Supplementary Fig. 2f
Left: C16:0 SM levels relative to scrambled 0h											Right: Absolute SM levels (nmol/mg protein)
	Scrambled				siCerS6							Scrabmled 0h				Scrambled 3h				Scrambled 6h				Scrambled 9h				Scrambled 12h				siCerS6 0h				siCerS6 3h				siCerS6 6h				siCerS6 9h				siCerS6 12h
time of PAL treatment	A:Y1	A:Y2	A:Y3	A:Y4	B:Y1	B:Y2	B:Y3	B:Y4			Acyl chain length	A:Y1	A:Y2	A:Y3	A:Y4	B:Y1	B:Y2	B:Y3	B:Y4	C:Y1	C:Y2	C:Y3	C:Y4	D:Y1	D:Y2	D:Y3	D:Y4	E:Y1	E:Y2	E:Y3	E:Y4	F:Y1	F:Y2	F:Y3	F:Y4	G:Y1	G:Y2	G:Y3	G:Y4	H:Y1	H:Y2	H:Y3	H:Y4	I:Y1	I:Y2	I:Y3	I:Y4	J:Y1	J:Y2
0h	0.917139	1.11214	0.748441	1.22228	0.79619	0.77164	0.628892	0.77889			C14:0	1.385	1.67	1.032	1.496	1.418	1.473	1.306	1.146	*	1.168	1.1	1.013	0.777	1.106	1.448	0.869	1.051	1.044	0.658	0.832	1.056	1.012	0.705	0.904	0.848	0.851	0.955	0.935	0.824	1.213	0.713	0.741	0.751	0.719	0.774	0.678	0.495	0.726
3h	1.01104	1.00059	1.02969	1.00869	0.727991	0.605992	0.900239	0.704341			C16:0	18.343	22.243	14.969	24.446	20.221	20.012	20.594	20.174	*	16.059	17.825	17.889	12.399	14.556	23.89	16.463	16.455	16.926	11.094	17.037	15.924	15.433	12.578	15.578	14.56	12.12	18.005	14.087	14.535	19.884	12.657	13.951	12.754	11.72	12.187	11.628	7.297	12.264
6h	*	0.80294	0.891239	0.894439	0.726741	0.994188	0.632842	0.697541			C16:1	4.467	4.897	3.426	4.644	4.47	4.26	4.123	3.615	*	3.43	3.534	3.196	2.487	3.322	4.717	2.809	3.611	3.111	2.407	2.888	4.292	3.49	2.642	3.06	3.224	3.13	3.598	3.808	3.09	4.027	2.845	2.49	2.894	2.421	3.216	2.399	2.043	2.499
9h	0.619942	0.727791	1.19449	0.82314	0.637692	0.585993	0.609342	0.581393			C18:0	0.611	0.783	0.466	0.911	0.613	0.704	0.7	0.793	*	0.605	0.679	0.735	0.482	0.54	0.977	0.745	0.632	0.779	0.402	0.78	0.432	0.474	0.36	0.483	0.42	0.305	0.523	0.3	0.459	0.64	0.339	0.456	0.405	0.397	0.37	0.368	0.187	0.434
12h	0.82274	0.846289	0.554693	0.851839	0.364845	0.613192	0.551743	0.612642			C18:1	0.314	0.388	0.272	0.403	0.325	0.34	0.331	0.331	*	0.293	0.302	0.323	0.207	0.295	0.444	0.286	0.303	0.327	0.229	0.313	0.249	0.246	0.181	0.236	0.21	0.222	0.266	0.265	0.218	0.318	0.207	0.216	0.212	0.205	0.241	0.213	0.14	0.215
											C20:0	0.447	0.485	0.283	0.507	0.381	0.438	0.398	0.422	*	0.35	0.343	0.369	0.265	0.323	0.537	0.362	0.365	0.385	0.188	0.36	0.33	0.299	0.211	0.276	0.272	0.196	0.291	0.184	0.263	0.342	0.171	0.247	0.243	0.224	0.225	0.209	0.115	0.225
* Sample spilled during lipid extraction, thus not measured											C22:0	1.22	1.523	0.585	1.717	0.86	1.451	1.199	1.548	*	1.052	1.029	1.283	1.028	0.832	1.807	1.4	1.118	1.516	0.466	1.406	0.889	0.966	0.713	0.897	0.883	0.353	0.882	0.231	0.9	1.167	0.392	0.823	0.779	0.71	0.625	0.642	0.212	0.796
											C22:1	1.013	1.195	0.677	1.139	0.885	1.121	0.944	0.944	*	0.829	0.868	0.923	0.707	0.838	1.361	0.884	0.954	1.025	0.626	0.934	0.837	0.802	0.603	0.729	0.717	0.579	0.833	0.494	0.728	0.998	0.584	0.649	0.689	0.617	0.742	0.617	0.341	0.7
Statistics											C24:0	1.781	2.307	0.872	2.683	1.127	2.15	1.709	2.248	*	1.372	1.29	1.762	1.334	1.01	2.265	1.736	1.362	1.905	0.641	1.699	1.339	1.5	1.179	1.518	1.35	0.589	1.424	0.481	1.304	1.701	0.701	1.242	1.06	0.952	0.912	0.945	0.287	1.067
Two-way ANOVA	Ordinary										C24:1	5.245	6.512	3.754	7.061	4.315	5.882	5.308	5.639	*	3.963	4.335	5.051	3.572	3.689	6.906	4.887	4.412	5.22	2.954	4.965	4.541	4.623	3.921	4.942	4.21	2.955	5.551	2.749	4.182	5.594	3.398	4.082	3.684	3.225	3.815	3.542	1.459	3.726
Alpha	0.05										C26:0	0.123	0.132	0.066	0.139	0.085	0.128	0.1	0.109	*	0.089	0.08	0.103	0.074	0.08	0.146	0.097	0.092	0.101	0.05	0.093	0.081	0.083	0.056	0.076	0.071	0.046	0.08	0.034	0.067	0.088	0.043	0.066	0.058	0.057	0.057	0.059	0.024	0.062
											C26:1	0.056	0.072	0.035	0.086	0.039	0.067	0.058	0.071	*	0.042	0.045	0.063	0.04	0.035	0.078	0.06	0.045	0.06	0.026	0.06	0.041	0.044	0.037	0.052	0.038	0.022	0.05	0.019	0.037	0.052	0.027	0.042	0.032	0.03	0.034	0.035	0.008	0.034
Source of Variation	% of total variation	P value	P value summary	Significant?
Interaction	2.496	0.7766	ns	No							* Sample spilled during lipid extraction, thus not measured
PAL treatment	21.61	0.0128	*	Yes
siRNA	33.96	<0.0001	****	Yes
ANOVA table	SS (Type III)	DF	MS	F (DFn, DFd)
Interaction	0.03475	4	0.008687	F (4, 29) = 0.4429
PAL treatment	0.3008	4	0.0752	F (4, 29) = 3.834
siRNA	0.4727	1	0.4727	F (1, 29) = 24.10
Residual	0.5688	29	0.01962
Bonferroni's multiple comparisons test	Predicted (LS) mean diff.	95.00% CI of diff.	Below threshold?	Summary	Adjusted P Value
Scrambled - siCerS6
0h	0.2561	-0.01688 to 0.5291	No	ns	0.075
3h	0.2779	0.004886 to 0.5508	Yes	*	0.0444
6h	0.1	-0.1948 to 0.3949	No	ns	>0.9999
9h	0.2377	-0.03524 to 0.5107	No	ns	0.115
12h	0.2333	-0.03969 to 0.5063	No	ns	0.1273
[truncated: 2 more columns]

## Sheet: Supplementary Fig. 2g
Lipidomic analysis_Hexosylceramide levels in scrambled and siCerS6-treated cells exposed to palmiatate for the time indicated
Supplementary Fig. 2g
Left: C16:0 HexCer levels relative to scrambled 0h											Right: Absolute HexCer levels (nmol/mg protein)
	Scrambled				siCerS6							Scrabmled 0h				Scrambled 3h				Scrambled 6h				Scrambled 9h				Scrambled 12h				siCerS6 0h				siCerS6 3h				siCerS6 6h				siCerS6 9h				siCerS6 12h
time of PAL treatment	A:Y1	A:Y2	A:Y3	A:Y4	B:Y1	B:Y2	B:Y3	B:Y4			Acyl chain length	A:Y1	A:Y2	A:Y3	A:Y4	B:Y1	B:Y2	B:Y3	B:Y4	C:Y1	C:Y2	C:Y3	C:Y4	D:Y1	D:Y2	D:Y3	D:Y4	E:Y1	E:Y2	E:Y3	E:Y4	F:Y1	F:Y2	F:Y3	F:Y4	G:Y1	G:Y2	G:Y3	G:Y4	H:Y1	H:Y2	H:Y3	H:Y4	I:Y1	I:Y2	I:Y3	I:Y4	J:Y1	J:Y2
0h	0.619684	1.17235	0.918801	1.28917	3.93855	6.10128	3.99848	5.78344			C16:0	0.0569436	0.107729	0.0844299	0.118463	0.0704625	0.0953098	0.138734	0.121282	*	0.0534627	0.110243	0.103567	0.119032	0.169566	0.198668	0.176698	0.211537	0.375179	0.229977	0.319582	0.361919	0.560656	0.367426	0.531448	0.437649	0.28782	0.54994	0.665191	0.637933	0.641395	0.811505	0.752417	0.643816	0.79422	0.84211	0.556038	0.581319	0.930612
3h	0.766802	1.0372	1.50975	1.31984	4.76267	3.13217	5.98468	7.23888			C18:0	0.0017719	0.0039058	0.0028209	0.004027	0.0019299	0.0028408	0.0039506	0.0041115	*	0.0014514	0.003418	0.0031633	0.003006	0.0044399	0.0055264	0.0048024	0.0057544	0.0119643	0.005859	0.00773	0.0097087	0.0211055	0.0127072	0.0208309	0.0144058	0.0091087	0.0184951	0.0200341	0.0197311	0.0235249	0.030549	0.0268268	0.0196453	0.0302472	0.0306671	0.0195087	0.0155955	0.033804
6h	*	0.581803	1.19971	1.12706	6.94225	6.97992	8.83113	8.1881			C20:0	0.0008161	0.0015145	0.0010567	0.0012564	0.0007489	0.0008459	0.0014311	0.0015565	*	0.0004639	0.0013387	0.0010967	0.0011221	0.0017837	0.0022479	0.0017394	0.0024089	0.0043046	0.0020197	0.0029261	0.004983	0.0104187	0.006228	0.0100902	0.0066979	0.003382	0.0070081	0.0071785	0.0082712	0.0094665	0.0134271	0.0111352	0.0080923	0.0121481	0.0138905	0.0076092	0.0058812	0.0128893
9h	1.29536	1.84529	2.16199	1.9229	7.00626	8.64303	9.16419	6.05104			C22:0	0.0046251	0.0078114	0.0056357	0.0054542	0.0039107	0.0035534	0.0068981	0.0087689	*	0.0021095	0.0091271	0.0056534	0.0065111	0.0104476	0.0139077	0.0110957	0.0177966	0.0312966	0.0125089	0.0177994	0.0216586	0.0535314	0.0319976	0.0514365	0.036413	0.0127518	0.0296958	0.0303406	0.0459344	0.0473328	0.0796779	0.0616183	0.0441255	0.0691463	0.0953604	0.0400679	0.0298597	0.0807725
12h	2.30203	4.08286	2.5027	3.47782	6.32615	10.1273	9.90772	8.56424			C24:0	0.0113893	0.0169088	0.0117335	0.0103925	0.0067311	0.0057489	0.0119893	0.0190014	*	0.0032567	0.0185863	0.0096358	0.010739	0.0200933	0.0253504	0.0231056	0.03419	0.0689256	0.0209253	0.0292813	0.0295586	0.0906248	0.0528124	0.100796	0.0581615	0.0162986	0.0403312	0.0491439	0.0741976	0.0585385	0.127317	0.108347	0.0609393	0.105474	0.163082	0.0614617	0.0399992	0.131165
											C24:1	0.0136031	0.0282327	0.0229152	0.0288379	0.0141814	0.0211087	0.0339135	0.0293159	*	0.012339	0.0267108	0.0257754	0.0258852	0.0495825	0.0537751	0.0499447	0.0482103	0.104198	0.0602683	0.0877037	0.0948131	0.188929	0.110769	0.181474	0.128606	0.0849859	0.182362	0.179935	0.181856	0.183615	0.269931	0.234843	0.177829	0.24534	0.280757	0.168661	0.153841	0.292549
* Sample spilled during lipid extraction, thus not measured
											* Sample spilled during lipid extraction, thus not measured
Statistics
Two-way ANOVA	Ordinary
Alpha	0.05
Source of Variation	% of total variation	P value	P value summary	Significant?
Interaction	3.063	0.0809	ns	No
PAL treatment	12.71	<0.0001	****	Yes
siRNA	75.01	<0.0001	****	Yes
ANOVA table	SS (Type III)	DF	MS	F (DFn, DFd)
Interaction	11.01	4	2.753	F (4, 29) = 2.317	P=0.0809
PAL treatment	45.69	4	11.42	F (4, 29) = 9.613	P<0.0001
siRNA	269.6	1	269.6	F (1, 29) = 226.9	P<0.0001
Residual	34.46	29	1.188
Bonferroni's multiple comparisons test	Predicted (LS) mean diff.	95.00% CI of diff.	Below threshold?	Summary	Adjusted P Value
Scrambled - siCerS6
0h	-3.955	-6.080 to -1.831	Yes	****	<0.0001
3h	-4.121	-6.246 to -1.997	Yes	****	<0.0001
6h	-6.766	-9.061 to -4.471	Yes	****	<0.0001
9h	-5.91	-8.034 to -3.785	Yes	****	<0.0001
12h	-5.64	-7.765 to -3.515	Yes	****	<0.0001
[truncated: 2 more columns]
