# Supplementary material for: CerS6-dependent ceramide synthesis in hypothalamic neurons promotes ER/mitochondrial stress and impairs glucose homeostasis in obese mice
Source: Nat Commun. 2023 Nov 29;14:7824. doi: 10.1038/s41467-023-42595-7 (PMC10684560; doi:10.1038/s41467-023-42595-7)
Supplement: Supplementary file 4 — Source Data [file 41467_2023_42595_MOESM4_ESM.zip › Source Data Supplementary Fig. 3.xlsx]

## Sheet: Supplementary Fig. 3b
Western Blot analysis for CerS6 protein in hypothalamus homogenates of HFD-fed controls and conventional CerS6 knockout mice (CerS6Δ/Δ)
Supplementary Fig. 3b
		Band intensities (normalized to Calnexin, relative to Control)		Statistics
Control	A:Y1	0.978862		Unpaired t test
	A:Y2	0.958623		P value	<0.0001
	A:Y3	0.737645		P value summary	****
	A:Y4	0.901509		Significantly different (P < 0.05)?	Yes
	A:Y5	0.953568		One- or two-tailed P value?	Two-tailed
	A:Y6	1.12768		t, df	t=11.25, df=11
	A:Y7	1.34211
CerS6Δ/Δ	B:Y1	0.165901		How big is the difference?
	B:Y2	0.154798		Mean of group A (Control)	1
	B:Y3	0.0533295		Mean of group B (CerS6Δ/Δ)	0.06716
	B:Y4	0.0289121		Difference between means (B - A) ± SEM	-0.9328 ± 0.08291
	B:Y5	0		95% confidence interval	-1.115 to -0.7504
	B:Y6	0		R squared (eta squared)	0.9201
Uncropped Scans

## Sheet: Supplementary Fig. 3c
Body weight of HFD-fed control and conventional CerS6 knockout mice before sacrifice
Supplementary Fig. 3c
		Body weight (g)		Statistics
Control	A:Y1	57.7		Unpaired t test
	A:Y2	50.8		P value	0.0005
	A:Y3	53.43		P value summary	***
	A:Y4	57.17		Significantly different (P < 0.05)?	Yes
	A:Y5	52.2		One- or two-tailed P value?	Two-tailed
	A:Y6	55.4		t, df	t=4.847, df=11
	A:Y7	56.14
CerS6Δ/Δ	B:Y1	48.8		How big is the difference?
	B:Y2	34.73		Mean of group A (Control)	54.69
	B:Y3	41.48		Mean of group B (CerS6Δ/Δ)	43.52
	B:Y4	41.28		Difference between means (B - A) ± SEM	-11.17 ± 2.305
	B:Y5	48.7		95% confidence interval	-16.24 to -6.097
	B:Y6	46.14		R squared (eta squared)	0.6811

## Sheet: Supplementary Fig. 3d
Lipidomic analysis_Ceramide levels in the hypothalamus of HFD-fed control and conventional CerS6 knockout mice, relative to Control C16:0 ceramide
Supplementary Fig. 3d
	Control							CerS6Δ/Δ
Acyl chain length	A:Y1	A:Y2	A:Y3	A:Y4	A:Y5	A:Y6	A:Y7	B:Y1	B:Y2	B:Y3	B:Y4	B:Y5	B:Y6
C14:0	0.035126	0.0369057	0.0285106	0.042924	0.0282647	0.0311802	0.0331589	0.0461438	0.0331823	0.0307938	0.0333697	0.0334634	0.0294707
C16:0	1.18734	1.09376	0.903136	1.11756	0.807757	0.899237	0.991208	1.00839	0.821562	0.858596	0.769048	0.840038	0.518354
C16:1	0.0234759	0.0220942	0.0246701	0.0314729	0.0252673	0.0267192	0.0253141	0.0295527	0.0330184	0.0216376	0.0434626	0.0278198	0.0319295
C18:0	23.6429	19.9866	19.44	25.9092	17.2774	19.9823	21.6606	30.1576	21.9475	20.0962	19.1084	21.8042	16.7405
C18:1	0.135481	0.162891	0.148712	0.192924	0.142213	0.159929	0.144262	0.170209	0.136933	0.136991	0.150304	0.162973	0.0861055
C20:0	0.742165	0.586065	0.695565	1.27333	0.604846	0.674161	0.699136	1.4829	1.07694	0.867834	0.985202	1.12687	1.18579
C22:0	0.300737	0.287975	0.318897	0.476952	0.352337	0.370825	0.393107	0.497712	0.432752	0.340195	0.400998	0.405553	0.328732
C22:1	0.622421	0.645698	0.528494	0.634809	0.716301	0.58212	0.671211	0.596322	0.909025	0.495218	0.50695	0.483989	0.250577
C24:0	0.382604	0.424931	0.406572	0.483603	0.477725	0.453968	0.50476	0.442716	0.558047	0.378728	0.392591	0.361692	0.236492
C24:1	6.29137	6.81813	5.77376	6.93205	7.16914	6.48331	7.20963	6.03036	8.46172	5.11393	5.33029	4.94031	2.82822
C26:0	0.00656856	0.00846536	0.0185582	0.0532627	0.0207477	0.0180196	0.0153501	0.0162048	0.0380063	0.0112052	0.0271758	0.0218366	0.0148349
C26:1	0.0258996	0.0351026	0.0435445	0.0739636	0.0639644	0.0539769	0.0374677	0.0375263	0.0773474	0.0284286	0.0600537	0.0466707	0.0284755
Statistics
	C14:0	C16:0	C16:1	C18:0	C18:1	C20:0	C22:0	C22:1	C24:0	C24:1	C26:0	C26:1
Unpaired t test
P value	0.8299	0.0362	0.0829	0.8103	0.3096	0.0133	0.2427	0.3159	0.2513	0.1177	0.8523	0.9009
P value summary	ns	*	ns	ns	ns	*	ns	ns	ns	ns	ns	ns
Significantly different (P < 0.05)?	No	Yes	No	No	No	Yes	No	No	No	No	No	No
One- or two-tailed P value?	Two-tailed	Two-tailed	Two-tailed	Two-tailed	Two-tailed	Two-tailed	Two-tailed	Two-tailed	Two-tailed	Two-tailed	Two-tailed	Two-tailed
t, df	t=0.2200, df=11	t=2.384, df=11	t=1.907, df=11	t=0.2459, df=11	t=1.065, df=11	t=2.945, df=11	t=1.235, df=11	t=1.051, df=11	t=1.211, df=11	t=1.697, df=11	t=0.1906, df=11	t=0.1274, df=11
How big is the difference?
Mean of group A (Control)	0.03372	1	0.02557	21.13	0.1552	0.7536	0.3573	0.6287	0.4477	6.668	0.02014	0.0477
Mean of group B (CerS6Δ/Δ)	0.0344	0.8027	0.03124	21.64	0.1406	1.121	0.401	0.5403	0.395	5.451	0.02154	0.04642
Difference between means (B - A) ± SEM	0.0006797 ± 0.003089	-0.1973 ± 0.08277	0.005663 ± 0.002970	0.5140 ± 2.090	-0.01462 ± 0.01372	0.3673 ± 0.1247	0.04373 ± 0.03542	-0.08837 ± 0.08411	-0.05269 ± 0.04352	-1.217 ± 0.7172	0.001405 ± 0.007372	-0.001286 ± 0.01009
95% confidence interval	-0.006120 to 0.007479	-0.3795 to -0.01517	-0.0008725 to 0.01220	-4.086 to 5.114	-0.04482 to 0.01559	0.09281 to 0.6418	-0.03423 to 0.1217	-0.2735 to 0.09675	-0.1485 to 0.04309	-2.796 to 0.3612	-0.01482 to 0.01763	-0.02349 to 0.02092
R squared (eta squared)	0.004381	0.3407	0.2485	0.005468	0.0935	0.4409	0.1217	0.09121	0.1176	0.2076	0.003292	0.001474

## Sheet: Supplementary Fig. 3e
Lipidomic analysis_Sphingomyelin levels in the hypothalamus of HFD-fed control and conventional CerS6 knockout mice, relative to Control C16:0 sphingomyelin
Supplementary Fig. 3e
	Control							CerS6Δ/Δ
Acyl chain length	A:Y1	A:Y2	A:Y3	A:Y4	A:Y5	A:Y6	A:Y7	B:Y1	B:Y2	B:Y3	B:Y4	B:Y5	B:Y6
C14:0	0.0529939	0.0656329	0.0661869	0.0744326	0.0611222	0.0625106	0.0702087	0.0668127	0.0710952	0.0690941	0.0611092	0.0639902	0.040583
C16:0	0.941954	1.02979	1.16479	1.03282	0.894143	0.911775	1.02473	0.95432	1.08558	1.1632	0.886503	0.99987	0.908144
C16:1	0.0511622	0.121514	0.0798167	0.117669	0.124011	0.0977681	0.128613	0.0810096	0.077783	0.104684	0.0993847	0.103765	0.0406221
C18:0	7.2057	6.64557	10.2665	8.65117	6.59113	7.21297	6.77842	10.9353	10.5857	11.3613	9.25209	10.8056	14.0488
C18:1	1.6878	4.06274	3.47758	4.63442	4.94681	4.02012	4.03454	4.3027	3.52811	4.09343	4.32743	4.65075	2.34448
C20:0	0.193679	0.197909	0.353006	0.260882	0.244756	0.273019	0.305793	0.420998	0.513258	0.539227	0.439425	0.4042	0.615648
C22:0	0.173133	0.314424	0.290384	0.321177	0.379209	0.312605	0.353142	0.315063	0.381641	0.381745	0.326756	0.337094	0.237788
C22:1	0.346598	0.410113	0.430971	0.488202	0.582743	0.449164	0.568214	0.380982	0.715072	0.448056	0.416188	0.384059	0.23945
C24:0	0.710541	0.792998	1.05747	0.857145	1.10626	0.926982	1.16686	0.755244	1.51821	1.20147	1.03811	0.890453	0.670552
C24:1	2.3099	2.51864	3.27222	2.88436	3.55618	2.95958	3.54715	2.39123	4.78894	3.49877	3.30178	2.76657	2.02801
C26:0	0.0145749	0.0180883	0.0192877	0.0189748	0.0277419	0.0204153	0.0269011	0.0156048	0.0341299	0.0196527	0.0180427	0.0180492	0.0105792
C26:1	0.0121371	0.0181991	0.0186489	0.0178797	0.0287523	0.0219667	0.032559	0.0121632	0.0317051	0.0274877	0.0255127	0.0216212	0.01318
Statistics
	C14:0	C16:0	C16:1	C18:0	C18:1	C20:0	C22:0	C22:1	C24:0	C24:1	C26:0	C26:1
Unpaired t test
P value	0.6144	0.9944	0.2427	0.0012	0.9466	0.0001	0.4941	0.5955	0.6343	0.7753	0.6792	0.9066
P value summary	ns	ns	ns	**	ns	***	ns	ns	ns	ns	ns	ns
Significantly different (P < 0.05)?	No	No	No	Yes	No	Yes	No	No	No	No	No	No
One- or two-tailed P value?	Two-tailed	Two-tailed	Two-tailed	Two-tailed	Two-tailed	Two-tailed	Two-tailed	Two-tailed	Two-tailed	Two-tailed	Two-tailed	Two-tailed
t, df	t=0.5185, df=11	t=0.007165, df=11	t=1.235, df=11	t=4.343, df=11	t=0.06850, df=11	t=5.901, df=11	t=0.7074, df=11	t=0.5467, df=11	t=0.4892, df=11	t=0.2926, df=11	t=0.4248, df=11	t=0.1201, df=11
How big is the difference?
Mean of group A (Control)	0.06473	1	0.1029	7.622	3.838	0.2613	0.3063	0.468	0.9455	3.007	0.02085	0.02145
Mean of group B (CerS6Δ/Δ)	0.06211	0.9996	0.08454	11.16	3.874	0.4888	0.33	0.4306	1.012	3.129	0.01934	0.02194
Difference between means (B - A) ± SEM	-0.002613 ± 0.005039	-0.0003976 ± 0.05550	-0.01839 ± 0.01490	3.543 ± 0.8158	0.03677 ± 0.5368	0.2275 ± 0.03855	0.02372 ± 0.03353	-0.03737 ± 0.06835	0.06687 ± 0.1367	0.1224 ± 0.4182	-0.001512 ± 0.003559	0.0004960 ± 0.004130
95% confidence interval	-0.01370 to 0.008478	-0.1225 to 0.1217	-0.05119 to 0.01440	1.748 to 5.339	-1.145 to 1.218	0.1427 to 0.3124	-0.05008 to 0.09752	-0.1878 to 0.1131	-0.2340 to 0.3677	-0.7981 to 1.043	-0.009345 to 0.006322	-0.008594 to 0.009586
R squared (eta squared)	0.02386	4.667e-06	0.1217	0.6317	0.0004264	0.76	0.04351	0.02645	0.02129	0.007722	0.01614	0.001309

## Sheet: Supplementary Fig. 3f
Lipidomic analysis_Hexosylceramide levels in the hypothalamus of HFD-fed control and conventional CerS6 knockout mice, relative to Control C16:0 hexosylceramide
Supplementary Fig. 3f
	Control							CerS6Δ/Δ
Acyl chain length	A:Y1	A:Y2	A:Y3	A:Y4	A:Y5	A:Y6	A:Y7	B:Y1	B:Y2	B:Y3	B:Y4	B:Y5	B:Y6
C16:0	0.525	1.12909	1.17788	1.09712	1.37644	0.930529	0.763942	0.89351	2.29351	1.27548	0.63774	0.737019	0.232212
C18:0	5.03125	9.97668	19.5411	16.2464	16.6233	16.482	11.9623	14.1397	18.5264	17.7423	12.2769	12.4334	6.6887
C20:0	0.789183	1.76514	4.26899	4.13269	4.15962	4.51971	3.41755	5.15745	4.44567	4.62404	3.74399	3.49832	1.94687
C22:0	4.59038	8.73654	14.382	14.907	18.5584	17.6683	15.7769	13.926	16.4264	15.9553	16.4921	13.5356	6.62812
C22:1	31.5353	53.7166	65.3642	64.2805	73.2594	52.4007	65.975	60.5113	88.8462	47.1709	33.5916	41.1654	15.5464
C24:0	28.0572	46.3733	77.5183	64.1762	70.175	65.2161	60.2252	61.9937	75.9349	67.4221	54.1861	53.0873	26.457
C24:1	311.125	496.844	786.156	671.983	680.959	630.823	596.565	590.024	768.09	584.177	457.393	523.62	238.597
Statistics
	C16:0	C18:0	C20:0	C22:0	C22:1	C24:0	C24:1
Unpaired t test
P value	0.9691	0.982	0.4215	0.9037	0.369	0.8094	0.4623
P value summary	ns	ns	ns	ns	ns	ns	ns
Significantly different (P < 0.05)?	No	No	No	No	No	No	No
One- or two-tailed P value?	Two-tailed	Two-tailed	Two-tailed	Two-tailed	Two-tailed	Two-tailed	Two-tailed
t, df	t=0.03962, df=11	t=0.02307, df=11	t=0.8349, df=11	t=0.1237, df=11	t=0.9366, df=11	t=0.2471, df=11	t=0.7617, df=11
How big is the difference?
Mean of group A (Control)	1	13.69	3.293	13.52	58.08	58.82	596.4
Mean of group B (CerS6Δ/Δ)	1.012	13.63	3.903	13.83	47.81	56.51	527
Difference between means (B - A) ± SEM	0.01158 ± 0.2922	-0.06014 ± 2.607	0.6095 ± 0.7300	0.3102 ± 2.507	-10.27 ± 10.97	-2.307 ± 9.337	-69.37 ± 91.07
95% confidence interval	-0.6316 to 0.6548	-5.798 to 5.678	-0.9972 to 2.216	-5.207 to 5.827	-34.41 to 13.86	-22.86 to 18.24	-269.8 to 131.1
R squared (eta squared)	0.0001427	4.838e-05	0.0596	0.00139	0.07386	0.005518	0.0501

## Sheet: Supplementary Fig. 3i
Relative CerS mRNA expression in the rest brain of control and CerS6ΔNkx2.1 mice
Supplementary Fig. 3i
	Control								CerS6ΔNkx2.1
	A:Y1	A:Y2	A:Y3	A:Y4	A:Y5	A:Y6	A:Y7	A:Y8	B:Y1	B:Y2	B:Y3	B:Y4	B:Y5	B:Y6	B:Y7	B:Y8	B:Y9	B:Y10	B:Y11
CerS1	0.769326	0.718802	1.17949	1.65998	1.04838	1.53599	0.838084	0.249942	0.626839	0.537623	0.833161	1.17582	0.622293	1.39684	2.21786	0.521113	0.71955	1.05129	0.878532
CerS5	1.15567	1.25939	0.949821	1.41984	0.762456	1.06528	1.05682	0.33073	1.13976	0.964081	0.700146	0.951468	0.965754	1.35353	1.46533	0.729119	1.14094	1.302	1.00085
CerS6	0.843259	1.40303	0.922453	1.19918	0.915763	1.28525	1.00281	0.428256	0.751605	0.958631	0.791438	0.936627	0.706885	1.55676	1.77836	0.828772	0.710815	1.8889	0.700544
Statistics
Unpaired t test	CerS1	CerS5	CerS6
P value	0.8675	0.6302	0.7693
P value summary	ns	ns	ns
Significantly different (P < 0.05)?	No	No	No
One- or two-tailed P value?	Two-tailed	Two-tailed	Two-tailed
t, df	t=0.1694, df=17	t=0.4903, df=17	t=0.2981, df=17
How big is the difference?
Mean of group A (Control)	1	1	1
Mean of group B (CerS6ΔNkx2.1)	0.9619	1.065	1.055
Difference between means (B - A) ± SEM	-0.03810 ± 0.2249	0.06482 ± 0.1322	0.05539 ± 0.1859
95% confidence interval	-0.5126 to 0.4364	-0.2141 to 0.3437	-0.3367 to 0.4475
R squared (eta squared)	0.001685	0.01394	0.005198

## Sheet: Supplementary Fig. 3j
Relative CerS mRNA expression in the liver and gWAT of control and CerS6ΔNkx2.1 mice
Supplementary Fig. 3j
	Control									CerS6ΔNkx2.1
	A:Y1	A:Y2	A:Y3	A:Y4	A:Y5	A:Y6	A:Y7	A:Y8	A:Y9	B:Y1	B:Y2	B:Y3	B:Y4	B:Y5	B:Y6	B:Y7	B:Y8	B:Y9	B:Y10	B:Y11	B:Y12
Liver	1.69557	0.9258	0.740346	1.37676	0.715871	0.651245	0.541777	1.35263		0.813251	1.59358	1.37009	0.821465	0.650568	0.901108	0.694849	0.530996	0.938723	1.11324	0.505671
gWAT	1.00002	0.969649	1.19047	0.913219	1.0512	0.900023	0.931117	1.20542	0.838879	0.81481	0.880585	0.683037	0.869968	1.19751	1.04357	1.11886	1.14634	0.536457	1.47277	0.720732	1.87649
Statistics
Unpaired t test	liver	gWAT
P value	0.5854	0.8191
P value summary	ns	ns
Significantly different (P < 0.05)?	No	No
One- or two-tailed P value?	Two-tailed	Two-tailed
t, df	t=0.5560, df=17	t=0.2318, df=19
How big is the difference?
Mean of group A (Control)	1	1
Mean of group B (CerS6ΔNkx2.1)	0.903	1.03
Difference between means (B - A) ± SEM	-0.09695 ± 0.1744	0.03009 ± 0.1298
95% confidence interval	-0.4648 to 0.2709	-0.2416 to 0.3018
R squared (eta squared)	0.01786	0.002821

## Sheet: Supplementary Fig. 3k
Insulin tolerance test in NCD random-fed controls and CerS6ΔNkx2.1 male mice
Supplementary Fig. 3k
Left: Blood glucose levels during the insulin tolerance test
	Control										CerS6ΔNkx2.1						Statistics
Time (min)	A:Y1	A:Y2	A:Y3	A:Y4	A:Y5	A:Y6	A:Y7	A:Y8	A:Y9	A:Y10	B:Y1	B:Y2	B:Y3	B:Y4
0	161	176	198	141	139	129	103	125	148	148	162	169	116	157			Two-way RM ANOVA
15	71	70	89	63	78	69	77	73	70	67	73	62	69	66			Source of Variation	% of total variation	P value	P value summary	Significant?
30	76	66	86	53	52	47	56	82	62	70	65	68	44	64			Time x Genotype	0.1779	0.8454	ns	No
60	79	88	124	46	39	39	46	66	52	60	54	95	35	64			Time	66.93	<0.0001	****	Yes
																	Genotype	0.0463	0.8411	ns	No
																	Subject	13.23	<0.0001	****	Yes
																	ANOVA table	SS	DF	MS	F (DFn, DFd)
																	Time x Genotype	160.6	3	53.54	F (3, 36) = 0.2717
																	Time	60421	3	20140	F (3, 36) = 102.2
																	Genotype	41.8	1	41.8	F (1, 12) = 0.04200
																	Subject	11944	12	995.4	F (12, 36) = 5.051
																	Residual	7094	36	197.1
Right: Area under the curve (AUC)
	Control										CerS6ΔNkx2.1						Statistics
	A:Y1	A:Y2	A:Y3	A:Y4	A:Y5	A:Y6	A:Y7	A:Y8	A:Y9	A:Y10	B:Y1	B:Y2	B:Y3	B:Y4			Unpaired t test
	5.168	5.175	6.615	3.885	3.968	3.645	3.878	4.868	4.335	4.59	4.583	5.153	3.42	4.568			P value	0.7258
																	P value summary	ns
																	Significantly different (P < 0.05)?	No
																	One- or two-tailed P value?	Two-tailed
																	t, df	t=0.3590, df=12
																	How big is the difference?
																	Mean of group A (Control)	4.613
																	Mean of group B (CerS6ΔNkx2.1)	4.431
																	Difference between means (B - A) ± SEM	-0.1817 ± 0.5061
																	95% confidence interval	-1.284 to 0.9211
																	R squared (eta squared)	0.01063

## Sheet: Supplementary Fig. 3l
Glucose tolerance test after a 16h fast (16 hr fasted GTT) in NCD-fed controls and CerS6ΔNkx2.1 male mice
Supplementary Fig. 3l
Left: Blood glucose levels during the glucose tolerance test
	Control														CerS6ΔNkx2.1						Statistics
Time (min)	A:Y1	A:Y2	A:Y3	A:Y4	A:Y5	A:Y6	A:Y7	A:Y8	A:Y9	A:Y10	A:Y11	A:Y12	A:Y13	A:Y14	B:Y1	B:Y2	B:Y3	B:Y4
0	159	149	139	108	141	152	88	137	148	128	128	110	120	125	119.5	112	107	119			Two-way RM ANOVA
15	516	381	534	345	246	306	291	303	459	424	377	471	307	320	352	372	303	357			Source of Variation	% of total variation	P value	P value summary	Significant?
30	367	433	386	195	199	287	211	283	322	446	249	303	248	351	258	276	264	259			Time x Genotype	0.3305	0.7658	ns	No
60	352	388	309	191	144	207	160	241	296	296	192	246	262	302	176	194	204	217			Time	46.33	<0.0001	****	Yes
120	182	234	212	172	130	124	125	157	159	173	138	161	174	172	115	143	159	150			Genotype	1.794	0.2068	ns	No
																					Subject	16.58	<0.0001	****	Yes
																					ANOVA table	SS	DF	MS	F (DFn, DFd)
																					Time x Genotype	3349	4	837.3	F (4, 64) = 0.4586
																					Time	469525	4	117381	F (4, 64) = 64.28
																					Genotype	18183	1	18183	F (1, 16) = 1.731
																					Subject	168040	16	10503	F (16, 64) = 5.752
																					Residual	116864	64	1826
Right: Area under the curve (AUC)
	Control														CerS6ΔNkx2.1						Statistics
	A:Y1	A:Y2	A:Y3	A:Y4	A:Y5	A:Y6	A:Y7	A:Y8	A:Y9	A:Y10	A:Y11	A:Y12	A:Y13	A:Y14	B:Y1	B:Y2	B:Y3	B:Y4			Unpaired t test
	38.49	41.055	38.003	24.128	19.605	25.223	20.723	27.495	33.33	35.865	24.998	30.608	28.095	32.385	23.351	25.65	25.238	26.34			P value	0.1814
																					P value summary	ns
																					Significantly different (P < 0.05)?	No
																					One- or two-tailed P value?	Two-tailed
																					t, df	t=1.397, df=16
																					How big is the difference?
																					Mean of group A (Control)	30
																					Mean of group B (CerS6ΔNkx2.1)	25.14
																					Difference between means (B - A) ± SEM	-4.855 ± 3.475
																					95% confidence interval	-12.22 to 2.511
																					R squared (eta squared)	0.1087
