# Supplementary material for: CerS6-dependent ceramide synthesis in hypothalamic neurons promotes ER/mitochondrial stress and impairs glucose homeostasis in obese mice
Source: Nat Commun. 2023 Nov 29;14:7824. doi: 10.1038/s41467-023-42595-7 (PMC10684560; doi:10.1038/s41467-023-42595-7)
Supplement: Supplementary file 4 — Source Data [file 41467_2023_42595_MOESM4_ESM.zip › Source Data Supplementary Fig. 4.xlsx]

## Sheet: Supplementary Fig. 4d
Body weight development of CerS1ΔNkx2.1 mice and controls upon HFD feeding
Supplementary Fig. 4d
	weekly body weight (g)																	Statistics
	3w	4w	5w	6w	7w	8w	9w	10w	11w	12w	13w	14w	15w	16w	17w	18w		Mixed-effects model (REML)	Matching: Stacked
Control		15	18.5	23	25	27	30.9	33.3	34.5	36.7	40.2	43.3	45.1	47	47.7	43.7		Assume sphericity?	No
		14.7	17.9	21.7	23.2	26.7	27.6	30.4	31.9	33.3	35.4	39.4	41.3	43.3	44.3	44.8		Alpha	0.05
		13.5	17.1	19.7	22.6	22.3	25	26.2	26.7	27.9	30.8	33.9	33.5	36.6	37.2	38.1
		14.7	20.3	22.6	24.8	25.3	30.4	33.3	34.9	39.6	43.6	46.7	46	49	48.6	49.7		Fixed effects (type III)	P value	P value summary	Statistically significant (P < 0.05)?	F (DFn, DFd)
		16.1	20.7	22.8	24.3	26.5	30.8	34.9	37.1	37.1	37.9	45.2	47.2	50.1	49.8	52.2		Time	<0.0001	****	Yes	F (4.196, 104.6) = 459.2
		17.1	21.6	23.3	25.6	26.7	31.2	33.5	34.9	39.8	41.8	40.7	41.3	44.2	44.7	50.5		Genotype	0.924	ns	No	F (1, 29) = 0.009263
		14	19.1	23.2	26.1	27.7	33.1	33.6	37.1	38.9	41.8	44.5	44.1	46	46.7	47.1		Time x Genotype	0.1116	ns	No	F (15, 374) = 1.474
		13.2	17.5	21.3	23.8	26.5	30.9	35.2	35.2	36.1	39.4	41.7	43.4	47.3	47.6	49.9
		14.9	21	24.6	28.4	30.5	36.9	40.4	42.6	42.3	44.9	47	47.3	49.1	49.1	45.4		Random effects	SD	Variance
	11.3	21.2	25.7	24.1	29.7	31.3	33.7	34.9	37	39.9	40.8	41.1	44.4	45.4	48.5	49.8		Subject	2.476	6.133
	8.6	19.6	23.1	26.1	29.9	32.5	36.3	37	40.2	41.6	42.7	43.5	45.6	47.6	48.5	49.2		Residual	2.288	5.233
	10.5	14.3	18.7	20.9	23.5	27	29.1	31.8	35.3	38.7	38.5	38.6	40.6
	9.1	13.9	20.7	22.5	24.4	27.8	30	33.7	36.3	39.1	39.5	38	40.9					Was the matching effective?
	8.9	13	18.8	21.1	24.4	28	31.1	32.3		39.7	39.1	39.6	41.5					Chi-square, df	228.2, 1
	12.6	16.1	19.3	22.9	22.2	23.7	29.3	27.6	29.5	32.9	32.4	32	38.2					P value	<0.0001
	15.2	18.9	22.7	24.2	26.1	29.6	31.1	33.9	33.4	39.9	35.7	42.9	45.9					P value summary	****
	14.1	18.4	21.6	20.3	24.9	27	25.7	30.6	33.9	35.7	36.4	35.9	35.4					Is there significant matching (P < 0.05)?	Yes
	13.4	16.4	18.9	20.9	22.6	25	24.7	26.6	28.9	31.2	30.4	31.6	34
	11.1	17.6	22.9	24.5	20.1	32.9	34	37.1	37.9	38.9
CerS1ΔNkx2.1		17	20	24.6	26.7	29.3	34.8	37.9	39.5	42.1	43.4	45.2	45.7	47.7	48.1	48.1
		12.3	17.2	20.3	22.8	23.3	28.2	30.1	31.6	32.7	35.9	39.3	40.2	43.7	42.2	48
		14.8	20.1	22.9	24.8	24.1	29.7	32.1	33.5	36.8	39.7	42.2	41.9	42.5	43.8	44.3
	10.2	18.2	22.1	23.8	26	27.6	31.1	34.8	36.2	37.5	39	35.2	44.1	45.3	46.8	47.4
	10.2	18.7	22.8	27.8	26.9	28.5	30.6	32	31.8	33.2	33.5	40.9	37.8	38.3	40.7	42
	10.4	20.7	25.1	27.1	29	31.2	34.2	35.6	38.1	40.8	41.7	42.4	44.5	44.9	47.5	49
	8.2	17.9	20.9	23.3	26.9	29.8	35	37	38.1	40.5	41.5	43.2	46.2	47.2	47.1	47.8
	7.9	19.6	20.6	22.5	25.5	27.1	30.7	31.5	33.4	35	35	36	40.5	41.9	42.6	43
	13.6	18.1	21.6	23.3	25.9	28.1	28.7	31.5	37.4	35.3	41.3	35.8	37.8
	12.9	19.2	23.1	24.6	28.8	39	33.4	36.1	38	27.7
	10.5	15.3	16.5	18.2	26.8	22.1	22.8	23.8	25.7	26.3
	12	17.3	20.9	23.1	28.8	30.9	32.5	34.7	35.6	35.3

## Sheet: Supplementary Fig 4e
Body length of HFD-fed CerS1ΔNkx2.1 mice and controls at sacrifice
Supplementary Fig. 4e
		Body length (cm)		Statistics
	Control	11		Unpaired t test
		10.9		P value	0.7867
		11.1		P value summary	ns
		11.4		Significantly different (P < 0.05)?	No
		10.9		One- or two-tailed P value?	Two-tailed
		11		t, df	t=0.2774, df=11
		10.9
		11.2		How big is the difference?
		10.9		Mean of group A (Control)	11.03
	CerS1ΔNkx2.1	10.7		Mean of group B (CerS1ΔNkx2.1)	11
		10.9		Difference between means (B - A) ± SEM	-0.03333 ± 0.1202
		11.1		95% confidence interval	-0.2979 to 0.2312
		11.3		R squared (eta squared)	0.006944

## Sheet: Supplementary Fig. 4f
Body fat content relative to body weight of HFD-fed CerS1ΔNkx2.1 mice and controls measured by NMR
Supplementary Fig. 4f
	Body fat (% of BW)		Statistics
Control	31.993		Unpaired t test
	33.341		P value	0.3397
	28.771		P value summary	ns
	31.516		Significantly different (P < 0.05)?	No
	38.549		One- or two-tailed P value?	Two-tailed
	36.154		t, df	t=0.9727, df=26
	33.99
	37.178		How big is the difference?
	37.261		Mean of group A (Control)	35.1
	33.99		Mean of group B (CerS1ΔNkx2.1)	36.05
	34.773		Difference between means (B - A) ± SEM	0.9475 ± 0.9742
	36.233		95% confidence interval	-1.055 to 2.950
	34.752		R squared (eta squared)	0.03511
	34.49
	37.026
	39.643
	37.529
	34.585
CerS1ΔNkx2.1	37.712
	36.307
	37
	33.382
	35.04
	34.551
	34.6
	34.218
	39.58
	38.071

## Sheet: Supplementary Fig. 4g
Insulin tolerance test in HFD-fed CerS1ΔNkx2.1 mice and controls
Supplementary Fig. 4g
Left: Blood glucose levels during the insulin tolerance test
	Blood glucose (mg/dL)					Statistics
	0 min	15 min	30 min	60 min		Two-way RM ANOVA
Control	140	149	132	153		Source of Variation	% of total variation	P value	P value summary	Significant?
	143	157	123	163		Time x Genotype	0.5577	0.6462	ns	No
	131	129	104	125		Time	10.52	<0.0001	****	Yes
	154	219	184	168		Genotype	0.3554	0.7007	ns	No
	145	171	131	153		Subject	61.15	<0.0001	****	Yes
	129	180	107	147
	178	187	176	175		ANOVA table	SS	DF	MS	F (DFn, DFd)
	137	153	124	133		Time x Genotype	697.7	3	232.6	F (3, 78) = 0.5552
	155	164	151	144		Time	13167	3	4389	F (3, 78) = 10.48
	127	169	103	126		Genotype	444.6	1	444.6	F (1, 26) = 0.1511
	159	230	168	187		Subject	76513	26	2943	F (26, 78) = 7.025
	130	156	135	151		Residual	32673	78	418.9
	130	168	115	115
	132	153	146	144
	126	122	88	75
	125	158	136	136
	118	124	86	106
	109	120	112	101
CerS1ΔNkx2.1	153	127	114	112
	130	245	224	296
	149	164	120	138
	170	165	161	124
	153	159	130	133
	181	157	149	128
	151	116	107	118
	156	192	151	162
	120	166	86	81
	135	128	88	94
Right: Area under the curve (AUC)
	AUC x1000
Control	8.55					Statistics
	8.64					Unpaired t test
	7.133					P value	0.7971
	11.1					P value summary	ns
	8.895					Significantly different (P < 0.05)?	No
	8.28					One- or two-tailed P value?	Two-tailed
	10.725					t, df	t=0.2598, df=26
	8.108
	9.18					How big is the difference?
	7.695					Mean of group A (Control)	8.439
	11.228					Mean of group B (CerS1ΔNkx2.1)	8.624
	8.618					Difference between means (B - A) ± SEM	0.1849 ± 0.7115
	7.808					95% confidence interval	-1.278 to 1.647
	8.73					R squared (eta squared)	0.002589
	5.88
	8.408
	6.27
	6.653
CerS1ΔNkx2.1	7.298
	14.13
	8.348
	9.233
	8.453
	8.985
	7.05
	9.878
	6.54
	6.323

## Sheet: Supplementary Fig. 4h
Glucose tolerance test after a 6 hr fast (6 hr fasted GTT) in HFD-fed CerS1ΔNkx2.1 mice and controls
Supplementary Fig. 4h
Left: Blood glucose levels during the glucose tolerance test
		Blood glucose (mg/dL)						Statistics
		0 min	15 min	30 min	60 min	120 min		Two-way RM ANOVA
Control	A:Y1	224	525	534	521	259		Source of Variation	% of total variation	P value	P value summary	Significant?
	A:Y2	146	544	489	386	209		Time x Genotype	0.028	0.9958	ns	No
	A:Y3	178	533	530	335	235		Time	70.25	<0.0001	****	Yes
	A:Y4	193	550	600	600	285		Genotype	0.05485	0.6751	ns	No
	A:Y5	192	422	369	353	230		Subject	9.184	0.0032	**	Yes
	A:Y6	183	447	577	426	199
	A:Y7	166	519	592	446	256		ANOVA table	SS	DF	MS	F (DFn, DFd)
	A:Y8	139	419	500	307	223		Time x Genotype	989.4	4	247.4	F (4, 120) = 0.04715
	A:Y9	161	541	501	431	271		Time	2482015	4	620504	F (4, 120) = 118.3
	A:Y10	154	510	463	293	170		Genotype	1938	1	1938	F (1, 30) = 0.1792
	A:Y11	157	499	600	417	297		Subject	324485	30	10816	F (30, 120) = 2.062
	A:Y12	150	379	535	512	336		Residual	629521	120	5246
	A:Y13	224	527	600	600	402
	A:Y14	166	457	594	540	405
	A:Y15	151	413	586	596	600
	A:Y16	161	455	382	279	219
	A:Y17	163	416	528	468	434
	A:Y18	144	343	439	203	463
	A:Y19	202	465	526	451	256
CerS1ΔNkx2.1	B:Y1	147	537	584	349	438
	B:Y2	171	600	572	430	259
	B:Y3	176	576	522	433	238
	B:Y4	184	525	530	382	256
	B:Y5	162	324	503	600	362
	B:Y6	125	312	444	411	233
	B:Y7	185	372	600	434	347
	B:Y8	164	412	454	440	288
	B:Y9	172	443	474	255	335
	B:Y10	168	410	356	360	234
	B:Y11	177	548	581	355	273
	B:Y12	179	470	518	561	294
	B:Y13	155	597	553	371	303
Right: Area under the curve (AUC)
		AUC x1000
Control	A:Y1	52.785						Statistics
	A:Y2	43.898						Unpaired t test
	A:Y3	43.38						P value
	A:Y4	58.748						P value summary	0.6772
	A:Y5	38.858						Significantly different (P < 0.05)?	ns
	A:Y6	46.2						One- or two-tailed P value?	No
	A:Y7	50.1						t, df	Two-tailed
	A:Y8	39.083							t=0.4204, df=30
	A:Y9	48.12						How big is the difference?
	A:Y10	37.508						Mean of group A (Control)
	A:Y11	49.838						Mean of group B (CerS1ΔNkx2.1)	48.55
	A:Y12	51.968						Difference between means (B - A) ± SEM	47.43
	A:Y13	62.145						95% confidence interval	-1.119 ± 2.662
	A:Y14	57.915						R squared (eta squared)	-6.556 to 4.317
	A:Y15	65.333
	A:Y16	35.753
	A:Y17	53.423
	A:Y18	39.128
	A:Y19	48.3
CerS1ΔNkx2.1	B:Y1	51.143
	B:Y2	50.273
	B:Y3	48.33
	B:Y4	46.05
	B:Y5	55.253
	B:Y6	41.093
	B:Y7	50.408
	B:Y8	46.065
	B:Y9	40.125
	B:Y10	38.64
	B:Y11	46.785
	B:Y12	54.113
	B:Y13	48.345

## Sheet: Supplementary Fig 4i
Glucose tolerance test after a 16 hr fast (16 hr fasted GTT) in HFD-fed CerS1ΔNkx2.1 mice and controls
Supplementary Fig. 4i
Left: Blood glucose levels during the glucose tolerance test
		Blood glucose (mg/dL)						Statistics
		0 min	15 min	30 min	60 min	120 min		Two-way RM ANOVA
Control	A:Y1	147	465	600	587	242		Source of Variation	% of total variation	P value	P value summary	Significant?
	A:Y2	83	476	461	347	198		Time x Genotype	0.8018	0.4526	ns	No
	A:Y3	70	443	513	392	172		Time	61.83	<0.0001	****	Yes
	A:Y4	65	338	512	494	326		Genotype	0.05206	0.7351	ns	No
	A:Y5	106	288	351	43	295		Subject	10.21	0.0087	**	Yes
	A:Y6	69	354	420	298	114
	A:Y7	70	301	498	600	600		ANOVA table	SS	DF	MS	F (DFn, DFd)
	A:Y8	90	448	504	292	522		Time x Genotype	28616	4	7154	F (4, 92) = 0.9257
	A:Y9	105	270	344	422	243		Time	2206751	4	551688	F (4, 92) = 71.39
	A:Y10	66	446	526	439	203		Genotype	1858	1	1858	F (1, 23) = 0.1173
	A:Y11	103	502	570	501	216		Subject	364426	23	15845	F (23, 92) = 2.050
	A:Y12	154	494	511	522	230		Residual	711006	92	7728
	A:Y13	161	286	364	318	237
	A:Y14	99	412	600	600	37
	A:Y15	151	433	588	600	338
	A:Y16	119	381	478	366	217
	A:Y17	139	374	520	377	222
CerS1ΔNkx2.1	B:Y1	84	562	485	266	212
	B:Y2	120	496	600	600	477
	B:Y3	90	450	511	367	181
	B:Y4	113	354	477	392	217
	B:Y5	99	525	600	376	243
	B:Y6	71	446	544	304	127
	B:Y7	118	451	500	376	187
	B:Y8	144	366	418	448	335
Right: Area under the curve (AUC)
		AUC x1000
Control	A:Y1	55.253						Statistics
	A:Y2	39.69						Unpaired t test
	A:Y3	41.513						P value	0.9325
	A:Y4	49.088						P value summary	ns
	A:Y5	23.798						Significantly different (P < 0.05)?	No
	A:Y6	32.108						One- or two-tailed P value?	Two-tailed
	A:Y7	61.245						t, df	t=0.08564, df=23
	A:Y8	47.535
	A:Y9	38.858						How big is the difference?
	A:Y10	44.865						Mean of group A (Control)	44.62
	A:Y11	50.153						Mean of group B (CerS1ΔNkx2.1)	44.28
	A:Y12	50.453						Difference between means (B - A) ± SEM	-0.3366 ± 3.931
	A:Y13	35.108						95% confidence interval	-8.469 to 7.795
	A:Y14	48.533						R squared (eta squared)	0.0003188
	A:Y15	57.998
	A:Y16	40.343
	A:Y17	41.978
CerS1ΔNkx2.1	B:Y1	38.303
	B:Y2	63.15
	B:Y3	40.868
	B:Y4	41.04
	B:Y5	46.328
	B:Y6	36.953
	B:Y7	41.43
	B:Y8	46.185
