# Supplementary material for: CerS6-dependent ceramide synthesis in hypothalamic neurons promotes ER/mitochondrial stress and impairs glucose homeostasis in obese mice
Source: Nat Commun. 2023 Nov 29;14:7824. doi: 10.1038/s41467-023-42595-7 (PMC10684560; doi:10.1038/s41467-023-42595-7)
Supplement: Supplementary file 4 — Source Data [file 41467_2023_42595_MOESM4_ESM.zip › Source Data Supplementary Fig. 5.xlsx]

## Sheet: Supplementary Fig. 5c
Body weight development of CerS6ΔSF-1 female mice and controls upon HFD feeding
Supplementary Fig. 5c
	Control									CerS6ΔSF-1
	A:Y1	A:Y2	A:Y3	A:Y4	A:Y5	A:Y6	A:Y7	A:Y8	A:Y9	B:Y1	B:Y2	B:Y3	B:Y4	B:Y5	B:Y6	B:Y7	B:Y8	B:Y9	B:Y10	B:Y11	B:Y12	B:Y13
3	11.9	11.3	11.3	11.7	10.3	12.1	10.9	10.5	10.1	10.3	11.2	10.2	11.1	11	11.5	11.5	11.8	9.5	10.7	11.2	10.4	12.5
4	15.7	16.3	15.4	14.5	15.6	16.3	16.7	15.8	16.7	15.1	15.1	15	15.3	15.1	16.3	16.1	15.1	14.2	15.7	14.6	14.3	16.6
5	17.9	19.3	18	16.9	17.2	18.2	17.9	17.6	17.8	17.3	17.2	16.7	17.8	17.9	17.9	17.7	17.9	15.9	18.5	17.4	15	19.3
6	18.4	20.6	18.8	18.4	18.1	18.8	18.7	19.8	18.6	17.1	17.8	17.7	19.2	19.4	19.9	18	18	16.1	18.6	19.1	15.8	21.1
7	20.3	22.3	19.1	18.5	19.8	19.1	19.1	20.5	18.9	17.9	19.1	18.8	19.6	19.1	20.3	18.8	19	16.5	21.1	19.8	17.1	22.2
8	20.8	24.6	21.9	21.2	20	19.8	20.5	21.3	21.2	19.6	19.9	19.4	20.4	20.2	21.8	19.6	21.3	17.7	22.7	21.2	18.2	24
9	22.1	26.3	25	21.5	21.7	20.8	21.1	23	22.5	20.1	20.4	21	21.4	22.4	23	20.9	23	19.3	26.1	23.4	19.4	26.9
10	23	27.8	25.8	23.1	22.2	23	23	24.9	23.4	20.3	21.6	21	22.5	23.7	23.8	21.5	22.6	19.4	27.1	23.3	19.7	29.5
11	25.4	29.4	27	24.1	24.2	23	24.3	26.1	24.8	21.5	22.9	22.6	23.8	25.3	24.7	23.7	25	19.8	27.9	23.6	20.9	31.2
12	27.6	31	27.6	25.6	25.5	24.4	26.2	27.7	28.6	22.8	24	22.1	24.8	26.9	25.8	22.8	24.7	20.4	29.3	25.6	21.3	32.4
13	30.6	33.2	30.2	27.9	28.3	24.5	27.2	28.3	30.3	25	27.4	23.9	26.8	29.3	27.4	24.7	27.9	21.4	31.5	26.2	22.6	35.1
14	31		28.1	28.3	27.8	26.5	30.2	29	32.4	25.8	28.3	24.3	28	27.8	27.4	26	29.5	21.5	31.4	28.5	22.6	33.1
15	33.4		29.3	31.4	25.8	28.8	32.9	32	35.6	26.2	28.7	25.9	29.6	28.2	29.3	28.4	32.8	22.6	34.1	30.8	23.4	36.9
16	36.4		30.8	36	32.2	30.9	36.5	33.5	37.6	27.4	30.9	38.5	29.7	31.4	30.4	33.9	32.3	23.2	35.8	33.1	24	30.7
17	38.2		32.4	35.3	32.9	33.3	39.5	33.7	40.3	28.4	32.9	27.4	31.7	31.3	32.8	30.6	37	24.2	37.6	34.7	24.4	39.9
18	38.85		32.45	35.45	33.05	35.9	41.9	34.7	40.6	29.05	33.25	28.2	31.05	31.65	33.15	29.9	37.6	23.55	37.5	37.3	26.1	40
19	39.5		32.5	35.6	33.2	37.83	43.2	38.13	41.2	29.7	33.6	29	30.4	32	33.5	29.2	38.2	22.9	37.4	39	27.63	40.1
20	43		35.8	39	36.3	39.18	45.05	41.68	43.55	32.7	35.6	32.8	33.1	34.5	36.5	32.9	41.6	24.3	39.8	41.68	31.64	42.6
Mixed-effects model (REML)
Fixed effects (type III)	P value	P value summary	Statistically significant (P < 0.05)?
Time	<0.0001	****	Yes
Column Factor	0.0449	*	Yes
Time x Column Factor	<0.0001	****	Yes
Random effects	SD	Variance
Subject	2.282	5.207
Residual	1.911	3.65
Was the matching effective?
Chi-square, df	246.1, 1
P value	<0.0001
P value summary	****
Is there significant matching (P < 0.05)?	Yes

## Sheet: Supplementary Fig. 5d
Body fat content (% of body weight) of HFD-fed CerS6ΔSF-1 female mice and controls
Supplementary Fig. 5d
Control	CerS6ΔSF-1
39.4986	45.3083
51.5752	25.4789
41.5274	34.6801
52.7586	39.9405
48.6329	27.5172
44.9538	35.4605
47.191	41.625
41.9578	37.7313
	34.4863
	49.0314
	26.3755
	47.3529
	49.0773
Unpaired t test
P value	0.0238
P value summary	*
Significantly different (P < 0.05)?	Yes
One- or two-tailed P value?	Two-tailed
t, df	t=2.458, df=19
How big is the difference?
Mean of group A (Control)	46.01
Mean of group B (CerS6ΔSF-1)	38.01
Difference between means (B - A) ± SEM	-8.007 ± 3.258
95% confidence interval	-14.83 to -1.188
R squared (eta squared)	0.2412

## Sheet: Supplementary Fig. 5e
Fat pad mass (% of body weight) of HFD-fed CerS6ΔSF-1 female mice and controls
Supplementary Fig. 5e
	Control								CerS6ΔSF-1
	A:Y1	A:Y2	A:Y3	A:Y4	A:Y5	A:Y6	A:Y7	A:Y8	B:Y1	B:Y2	B:Y3	B:Y4	B:Y5	B:Y6	B:Y7	B:Y8	B:Y9	B:Y10	B:Y11	B:Y12	B:Y13
gWAT	7.86813	8.46238	6.4032	8.38554	6.4186	9.34156	7.80693	7.24058	5.39945	7.14473	5.07205	5.79955	5.17045	5.71723	5.9944	8	3.57291	7.71429	7.39316	4.27746	6.61202
sWAT	3.42857	4.10033	3.35168	4.53012	3.90698	5.39095	4.91081	4.96738	2.75482	3.67744	2.59366	2.92793	3.57955	3.1419	2.96919	4.63636	1.66182	3.80952	4.18803	3.17919	3.98907
BAT	0.21978	0.261723	0.250125	0.216867	0.325581	0.246914	0.335782	0.294675	0.192837	0.262674	0.201729	0.422297	0.227273	0.23178	0.280112	0.227273	0.166182	0.214286		0.202312	0.273224
Unpaired t test	gWAT	sWAT	BAT
P value	0.0051	0.0088	0.3266
P value summary	**	**	ns
Significantly different (P < 0.05)?	Yes	Yes	No
One- or two-tailed P value?	Two-tailed	Two-tailed	Two-tailed
t, df	t=3.167, df=19	t=2.919, df=19	t=1.008, df=18
How big is the difference?
Mean of group A (Control)	7.741	4.323	0.2689
Mean of group B (CerS6ΔSF-1)	5.99	3.316	0.2418
Difference between means (B - A) ± SEM	-1.751 ± 0.5528	-1.007 ± 0.3451	-0.02710 ± 0.02687
95% confidence interval	-2.908 to -0.5939	-1.730 to -0.2851	-0.08355 to 0.02936
R squared (eta squared)	0.3456	0.3096	0.05348

## Sheet: Supplementary Fig. 5f
Serum leptin levels (ng/mL) in HFD random-fed CerS6ΔSF-1 female mice and controls
Supplementary Fig. 5f
Control	CerS6ΔSF-1
87.6	77.36
107.24	77.36
202.24	48.44
69.92	123.84
82.2	59.36
160.96	87.6
147.92	74.72
226.08	69.36
	166.08
	13.28
	121.6
	97.4
	75.24
Unpaired t test
P value	0.0231
P value summary	*
Significantly different (P < 0.05)?	Yes
One- or two-tailed P value?	Two-tailed
t, df	t=2.471, df=19
How big is the difference?
Mean of group A (Control)	135.5
Mean of group B (CerS6ΔSF-1)	83.97
Difference between means (B - A) ± SEM	-51.55 ± 20.87
95% confidence interval	-95.22 to -7.876
R squared (eta squared)	0.2431

## Sheet: Supplementary Fig. 5g
Average energy expenditure (kcal/h/kg BW) over 24 hr normalized for body weight in HFD-fed CerS6ΔSF-1 female mice and controls
Supplementary Fig. 5g
Control	CerS6ΔSF-1
14.11	18.61
13.912	11.975
13.326	15.316
12.4	12.316
	14.163
	16.721
	15.648
	19.885
	21.09
	14.949
Unpaired t test
P value	0.1205
P value summary	ns
Significantly different (P < 0.05)?	No
One- or two-tailed P value?	Two-tailed
t, df	t=1.672, df=12
How big is the difference?
Mean of group A (Control)	13.44
Mean of group B (CerS6ΔSF-1)	16.07
Difference between means (B - A) ± SEM	2.630 ± 1.574
95% confidence interval	-0.7983 to 6.059
R squared (eta squared)	0.1889

## Sheet: Supplementary Fig. 5h
Supplementary Fig. 5h
Left: Hourly energy expenditure (kcal/h) of HFD-fed CerS6ΔSF-1 female mice and controls
Time of day	Control				CerS6ΔSF-1
	A:Y1	A:Y2	A:Y3	A:Y4	B:Y1	B:Y2	B:Y3	B:Y4	B:Y5	B:Y6	B:Y7	B:Y8	B:Y9	B:Y10
10:00	0.551	0.467667	0.429	0.401667	0.556	0.419333	0.395	0.418667	0.372667	0.496333	0.470667	0.504	0.420667	0.527333
11:00	0.514333	0.411667	0.429667	0.452	0.561	0.432333	0.426333	0.466667	0.35	0.482333	0.483333	0.512	0.418333	0.528333
12:00	0.551667	0.423667	0.441333	0.489333	0.532667	0.472333	0.390333	0.455667	0.411667	0.492333	0.476	0.550667	0.423667	0.527333
13:00	0.526	0.428333	0.445667	0.376667	0.521333	0.439333	0.400333	0.429667	0.381667	0.542	0.518667	0.529667	0.437667	0.529667
14:00	0.593667	0.440333	0.446333	0.413667	0.513667	0.461	0.401	0.417333	0.415	0.516667	0.478	0.524333	0.416667	0.515
15:00	0.558667	0.424333	0.463333	0.408667	0.514	0.456	0.401667	0.456667	0.381	0.500333	0.502	0.524	0.422667	0.528333
16:00	0.543333	0.436667	0.470333	0.374	0.542667	0.476	0.411333	0.436667	0.396	0.504667	0.485667	0.534667	0.455667	0.530667
17:00	0.539667	0.392	0.458333	0.387333	0.617667	0.465667	0.460667	0.439667	0.406667	0.561	0.503	0.509667	0.504333	0.557667
18:00	0.565667	0.425667	0.490667	0.415667	0.581667	0.462333	0.471	0.465333	0.430667	0.525667	0.52	0.565333	0.454333	0.530333
19:00	0.581667	0.488667	0.528	0.487	0.637	0.493	0.458667	0.477	0.465333	0.608	0.569667	0.565	0.550333	0.639
20:00	0.566333	0.424667	0.507333	0.427667	0.668667	0.498	0.451	0.53	0.474667	0.601	0.622667	0.587333	0.540667	0.574
21:00	0.547667	0.403	0.487	0.458333	0.635667	0.497667	0.456333	0.468667	0.481667	0.578667	0.580333	0.565333	0.546333	0.568667
22:00	0.554667	0.421333	0.467667	0.458333	0.608667	0.474	0.453	0.554667	0.452333	0.549667	0.566667	0.617667	0.495667	0.571333
23:00	0.599667	0.390667	0.49	0.443667	0.719667	0.456333	0.463667	0.461667	0.424667	0.524667	0.561	0.554667	0.539333	0.542667
24:00	0.545333	0.433	0.485333	0.455	0.715667	0.445	0.507	0.490333	0.521333	0.565333	0.514	0.541667	0.511333	0.606667
01:00	0.564	0.403	0.450667	0.473	0.669	0.449	0.434333	0.525	0.486333	0.497333	0.497667	0.546333	0.515667	0.533667
02:00	0.544667	0.355	0.492667	0.410667	0.577667	0.451667	0.493333	0.471	0.398333	0.543667	0.529667	0.551333	0.481333	0.578
03:00	0.501667	0.385	0.435	0.355	0.569667	0.448667	0.431333	0.478	0.471	0.544667	0.509333	0.516333	0.518	0.518667
04:00	0.571333	0.397667	0.468333	0.421	0.604667	0.430667	0.423	0.456333	0.405667	0.511667	0.466	0.492667	0.489333	0.518
05:00	0.503667	0.354333	0.42	0.377667	0.565333	0.453	0.489333	0.452667	0.464667	0.512667	0.557333	0.572667	0.475333	0.549667
06:00	0.517667	0.372333	0.480667	0.46	0.632	0.445333	0.451	0.441333	0.455	0.571667	0.558	0.529333	0.486333	0.509667
07:00	0.512	0.381667	0.451667	0.438667	0.620333	0.455667	0.417	0.464	0.417667	0.545333	0.510667	0.542667	0.484667	0.524333
08:00	0.509333	0.359667	0.421333	0.375	0.533333	0.454	0.429	0.424	0.433	0.495667	0.448667	0.523667	0.467667	0.5
09:00	0.485	0.386	0.427	0.435333	0.557333	0.424	0.388667	0.403	0.403333	0.48	0.440667	0.491	0.456	0.494333
10:00	0.505	0.379667	0.432333	0.365333	0.549333	0.453667	0.367667	0.383	0.420667	0.471333	0.453667	0.505667	0.448	0.501667
11:00	0.508333	0.358	0.413333	0.359	0.537333	0.430333	0.369	0.452	0.412333	0.478	0.467	0.576	0.449667	0.483667
12:00	0.526	0.374667	0.455667	0.407	0.506667	0.432667	0.375333	0.438667	0.361667	0.509	0.507	0.510333	0.461	0.534
13:00	0.530333	0.404667	0.426333	0.375333	0.596333	0.458333	0.383333	0.428333	0.371333	0.526	0.471667	0.512	0.448667	0.591
14:00	0.539667	0.445667	0.492667	0.364333	0.556333	0.529	0.395333	0.487667	0.385667	0.495667	0.463	0.470333	0.452	0.511
15:00	0.508333	0.423333	0.422667	0.377	0.515	0.501333	0.405667	0.452	0.386667	0.515333	0.47	0.496333	0.486667	0.534333
16:00	0.503667	0.416333	0.428333	0.351333	0.642	0.477333	0.401333	0.455333	0.407667	0.514333	0.488333	0.514	0.443	0.583
17:00	0.497333	0.427667	0.450333	0.358667	0.567667	0.463667	0.47	0.448	0.393333	0.531	0.524333	0.549667	0.465667	0.556
18:00	0.531667	0.451	0.444667	0.411667	0.553	0.474333	0.479667	0.476333	0.423	0.486333	0.531333	0.569333	0.521333	0.551
19:00	0.583	0.475667	0.542333	0.468667	0.661667	0.502667	0.482	0.489	0.536333	0.637333	0.565667	0.587333	0.548	0.608667
20:00	0.557667	0.457	0.503667	0.446	0.7	0.468	0.505	0.474	0.552	0.617	0.632667	0.572333	0.520667	0.567333
21:00	0.532	0.426667	0.523667	0.439	0.723667	0.454	0.461	0.479333	0.494333	0.565	0.623333	0.579	0.537667	0.605667
22:00	0.573	0.439667	0.496333	0.403	0.692333	0.470667	0.497333	0.449	0.501333	0.549333	0.594667	0.620667	0.541	0.578333
23:00	0.541	0.425333	0.469333	0.451333	0.624	0.482	0.468333	0.447667	0.500333	0.556333	0.603	0.617	0.506333	0.624667
24:00	0.537667	0.406667	0.510667	0.400333	0.702	0.482667	0.464667	0.504333	0.411667	0.559667	0.557	0.567667	0.539667	0.538667
01:00	0.519	0.499667	0.470333	0.412	0.703667	0.444333	0.447	0.493333	0.433667	0.538333	0.558667	0.627	0.505333	0.544667
02:00	0.580333	0.39	0.441333	0.388667	0.638667	0.477333	0.513	0.435333	0.438333	0.527	0.522667	0.538333	0.515	0.542667
03:00	0.528333	0.427333	0.451	0.390667	0.591	0.452	0.519333	0.439333	0.419667	0.476667	0.481667	0.545333	0.496	0.540667
04:00	0.496333	0.426333	0.447	0.408333	0.655333	0.479	0.415333	0.453667	0.387	0.535333	0.552333	0.571	0.487	0.489
05:00	0.569667	0.422667	0.496667	0.412333	0.543667	0.52	0.484	0.434333	0.445667	0.507667	0.517667	0.545667	0.490667	0.518333
06:00	0.524	0.377667	0.447333	0.433333	0.589667	0.45	0.484	0.466	0.430333	0.563667	0.52	0.539333	0.471	0.500333
07:00	0.495333	0.368	0.438667	0.369	0.616667	0.479	0.404333	0.419667	0.403333	0.522667	0.519333	0.540333	0.511	0.469667
08:00	0.467667	0.410667	0.421333	0.41	0.577667	0.434333	0.446	0.416333	0.367	0.465667	0.457	0.5	0.438	0.487333
09:00	0.45	0.4	0.408	0.355667	0.539333	0.419	0.445	0.388667	0.352	0.471667	0.459333	0.501	0.438	0.488667
10:00	0.583333	0.426667	0.445333	0.570667	0.659333	0.457667	0.495667	0.523333	0.474667	0.636	0.593	0.659333	0.530667	0.616667
11:00	0.785333	0.665333	0.63	0.713667	0.884667	0.646	0.641	0.656333	0.616667	0.813	0.808667	0.742667	0.666667	0.757
12:00	0.763667	0.753667	0.716	0.692	0.887333	0.811667	0.652	0.674667	0.666333	0.867333	0.886333	0.794667	0.701333	0.778333
13:00	0.784	0.761333	0.750333	0.740667	0.927333	0.799333	0.702333	0.668	0.698	0.840667	0.838667	0.740667	0.761667	0.778333
14:00	0.834	0.771667	0.741	0.769333	0.95	0.837333	0.754333	0.686	0.679333	0.831	0.874	0.802333	0.691333	0.787333
15:00	0.783667	0.764	0.774667	0.758333	0.899667	0.836667	0.732667	0.684	0.701333	0.844	0.908333	0.797667	0.732667	0.807
16:00	0.835667	0.811667	0.807333	0.777	0.918	0.824667	0.812	0.776667	0.741667	0.946667	0.921667	0.848333	0.772667	0.870333
17:00	0.922	0.818667	0.804333	0.794333	0.967667	0.875	0.739	0.738	0.713667	0.903667	0.997667	0.807	0.770333	0.834333
18:00	0.939	0.817667	0.827667	0.808667	1.024	0.842333	0.802667	0.707333	0.824333	0.895333	0.950333	0.840333	0.755333	0.875
19:00	0.869333	0.861667	0.862	0.920333	1.092	0.901333	0.806667	0.804	0.835	0.972333	1.005	0.962667	0.808333	0.98
20:00	0.846	0.807333	0.87	0.841333	1.07733	0.86	0.76	0.716333	0.735	0.918333	0.944667	0.954667	0.801667	0.923
21:00	0.879667	0.766	0.862667	0.83	0.991	0.854667	0.708	0.806	0.770333	0.883333	1.01333	0.891	0.790333	0.904667
22:00	0.833	0.814333	0.824333	0.824667	0.970333	0.844	0.763333	0.715667	0.724	0.893333	0.955	0.861667	0.806333	1.016
23:00	0.894	0.763667	0.833333	0.874667	1.05867	0.845	0.655333	0.767333	0.697333	0.894	1.02133	0.874	0.810333	0.996
24:00	0.898	0.797	0.807	0.797667	1.04233	0.840667	0.669667	0.746	0.753667	0.874	0.952667	0.852	0.797667	0.928333
01:00	0.722667	0.718667	0.767667	0.805333	1.02033	0.827	0.739667	0.745	0.704	0.884667	0.924667	0.844333	0.794333	0.883333
02:00	0.795333	0.762667	0.847667	0.827667	0.953333	0.844667	0.701	0.738667	0.712333	0.889333	0.957333	0.861667	0.826333	0.950333
03:00	0.714	0.831333	0.773667	0.792667	1.00267	0.786667	0.67	0.725333	0.654333	0.848333	0.954667	0.851	0.76	0.928667
04:00	0.638667	0.773	0.770667	0.804	0.940333	0.788333	0.664333	0.670667	0.721333	0.871333	0.962667	0.830333	0.821	0.913
05:00	0.78	0.778	0.746333	0.786667	0.949667	0.811	0.679667	0.687667	0.685667	0.870667	0.9	0.876	0.775	0.864333
06:00	0.789333	0.743	0.813333	0.787667	1.049	0.817333	0.799667	0.699	0.715667	0.863	0.981333	0.811	0.862	0.884667
07:00	0.795	0.700667	0.768667	0.854	0.941667	0.781	0.667667	0.681333	0.733667	0.852667	0.930333	0.778	0.761	0.831667
08:00	0.714667	0.691667	0.703667	0.726	0.925333	0.734	0.643333	0.668667	0.651	0.830333	0.883667	0.835667	0.733	0.78
09:00	0.727	0.629333	0.716	0.733	0.907333	0.757667	0.653	0.729	0.66	0.826667	0.857	0.785333	0.733333	0.797667
10:00	0.710667	0.647667	0.730333	0.736333	0.895333	0.783667	0.639667	0.676667	0.691667	0.802333	0.867667	0.750667	0.735333	0.795667
11:00	0.702667	0.68	0.709333	0.733	0.911667	0.785667	0.64	0.692667	0.672	0.806667	0.894333	0.782667	0.742333	0.787
right: Average energy expenditure (kcal/h) of CerS6ΔSF-1 female mice and controls upon HFD feeding at 22°C and 6°C
	Control				CerS6ΔSF-1
Temp.	A:Y1	A:Y2	A:Y3	A:Y4	B:Y1	B:Y2	B:Y3	B:Y4	B:Y5	B:Y6	B:Y7	B:Y8	B:Y9	B:Y10
22°C	0.534458	0.413347	0.460861	0.411528	0.600799	0.462417	0.441417	0.456153	0.427826	0.528576	0.518979	0.54391	0.484028	0.540701
6°C	0.790026	0.744487	0.765513	0.780756	0.955628	0.799744	0.699718	0.70709	0.701269	0.859962	0.914782	0.824449	0.759269	0.856487
Two-way ANOVA
Source of Variation	% of total variation	P value	P value summary	Significant?
Interaction	0.01092	0.893	ns	No
Temperature	69.77	<0.0001	****	Yes
Genotype	1.243	0.16	ns	No
ANOVA table	SS (Type III)	DF	MS	F (DFn, DFd)
Interaction	8.664e-05	1	8.664e-05	F (1, 24) = 0.01847
Temperature	0.5536	1	0.5536	F (1, 24) = 118.0
Genotype	0.00986	1	0.00986	F (1, 24) = 2.102
Residual	0.1126	24	0.00469
Bonferroni's multiple comparisons test
Control - CerS6ΔSF-1
22°C	-0.04543	-0.1423 to 0.05144	No	ns	0.5465
6°C	-0.03764	-0.1345 to 0.05923	No	ns	0.7242
Test details	Predicted (LS) mean 1	Predicted (LS) mean 2	Predicted (LS) mean diff.	SE of diff.	N1	N2	t	DF
Control - CerS6ΔSF-1
22°C	0.455	0.5005	-0.04543	0.04052	4	10	1.121	24
6°C	0.7702	0.8078	-0.03764	0.04052	4	10	0.9291	24

## Sheet: Supplementary Fig. 5i
Cumulative food intake (g) over 48 hr of CerS6ΔSF-1 female mice and controls upon HFD feeding
Supplementary Data Fig. 5i
	Control				CerS6ΔSF-1
time of day	A:Y1	A:Y2	A:Y3	A:Y4	B:Y1	B:Y2	B:Y3	B:Y4	B:Y5	B:Y6	B:Y7	B:Y8	B:Y9	B:Y10	B:Y11
09:00	0.06	0.04	0.04	0.13	0.04	0.06	0.05	0.05	0.04	0.04	0.02	0.03	0.03	0.09	0.07
09:20	0.08	0.04	0.04	0.13	0.06	0.06	0.05	0.05	0.05	0.06	0.05	0.03	0.03	0.1	0.07
09:40	0.48	0.05	0.05	0.13	0.06	0.06	0.05	0.06	0.08	0.06	0.05	0.03	0.14	0.1	0.07
10:00	0.48	0.05	0.05	0.13	0.06	0.07	0.06	0.06	0.08	0.13	0.05	0.03	0.17	0.1	0.07
10:20	0.48	0.05	0.06	0.13	0.06	0.07	0.06	0.18	0.51	0.15	0.05	0.04	0.19	0.12	0.07
10:40	0.48	0.08	0.07	0.13	0.06	0.07	0.06	0.18	0.51	0.15	0.18	0.04	0.19	0.12	0.14
11:00	0.48	0.14	0.07	0.13	0.06	0.15	0.09	0.18	0.51	0.16	0.19	0.04	0.19	0.12	0.14
11:20	0.52	0.14	0.21	0.13	0.15	0.15	0.09	0.18	0.51	0.17	0.25	0.04	0.36	0.12	0.15
11:40	0.52	0.14	0.21	0.13	0.15	0.15	0.09	0.18	0.51	0.19	0.26	0.04	0.36	0.12	0.15
12:00	0.52	0.14	0.21	0.13	0.18	0.15	0.09	0.18	0.51	0.19	0.41	0.04	0.36	0.12	0.3
12:20	0.54	0.19	0.25	0.13	0.61	0.15	0.09	0.18	0.51	0.19	0.41	0.04	0.36	0.16	0.3
12:40	0.54	0.19	0.26	0.13	0.61	0.15	0.13	0.18	0.51	0.19	0.41	0.04	0.36	0.16	0.3
13:00	0.57	0.19	0.3	0.13	0.61	0.15	0.14	0.18	0.51	0.19	0.42	0.04	0.36	0.16	0.3
13:20	0.63	0.19	0.31	0.17	0.61	0.15	0.15	0.18	0.51	0.19	0.52	0.04	0.41	0.16	0.3
13:40	0.64	0.19	0.38	0.17	0.61	0.15	0.16	0.18	0.51	0.19	0.52	0.05	0.41	0.16	0.36
14:00	0.96	0.34	0.38	0.17	0.61	0.15	0.16	0.27	0.51	0.19	0.64	0.48	0.41	0.17	0.37
14:20	0.96	0.34	0.38	0.17	0.61	0.15	0.17	0.27	0.51	0.19	0.64	0.48	0.41	0.2	0.38
14:40	0.96	0.38	0.38	0.17	0.61	0.15	0.17	0.27	0.53	0.19	0.7	0.48	0.87	0.2	0.39
15:00	0.96	0.39	0.38	0.27	0.61	0.18	0.27	0.27	0.58	0.19	0.72	0.48	0.88	0.2	0.53
15:20	0.96	0.41	0.47	0.27	0.61	0.19	0.28	0.27	0.58	0.19	0.72	0.48	0.88	0.39	0.55
15:40	0.96	0.41	0.47	0.27	0.61	0.19	0.31	0.29	0.64	0.19	0.72	0.48	0.95	0.39	0.55
16:00	0.96	0.42	0.47	0.27	0.61	0.19	0.35	0.29	0.64	0.24	0.72	0.48	0.95	0.39	0.55
16:20	0.96	0.57	0.52	0.27	0.61	0.3	0.35	0.34	0.72	0.26	0.72	0.48	0.95	0.39	0.58
16:40	0.96	0.57	0.52	0.27	0.61	0.44	0.35	0.44	0.74	0.26	0.9	0.48	0.95	0.49	0.74
17:00	1.2	0.61	0.57	0.27	0.61	0.44	0.41	0.47	0.74	0.52	0.9	0.48	0.95	0.49	0.83
17:20	1.22	0.69	0.7	0.31	0.61	0.44	0.42	0.47	0.8	0.52	0.9	0.48	0.95	0.49	0.87
17:40	1.26	0.79	0.7	0.35	0.61	0.52	0.52	0.55	0.81	0.52	0.96	0.48	1.04	0.49	0.89
18:00	1.35	0.79	0.7	0.35	0.61	0.61	0.55	0.59	0.91	0.52	1.06	0.48	1.13	0.66	0.91
18:20	1.54	0.84	0.79	0.42	0.62	0.72	0.64	0.66	1.15	0.52	1.21	0.48	1.27	0.7	1
18:40	1.56	1.07	1.05	0.65	0.71	1.7	0.76	0.69	1.18	0.57	2.77	0.48	1.27	1.08	1.06
19:00	1.56	1.08	1.05	0.66	0.84	1.7	0.82	0.84	1.3	0.81	2.77	0.48	1.27	1.08	1.06
19:20	1.64	1.28	1.05	0.71	0.87	2.05	0.82	0.93	1.3	0.81	3.77	0.48	1.57	1.08	1.22
19:40	1.88	1.32	1.05	0.71	1.12	2.09	0.89	0.98	1.32	0.82	5.57	0.48	1.74	1.08	1.3
20:00	1.88	1.4	1.23	0.89	1.21	2.09	0.89	1.17	1.5	0.92	6.08	0.6	1.74	1.12	1.3
20:20	1.88	1.55	1.23	0.9	1.21	2.09	1.19	1.17	1.5	1.06	6.08	0.63	1.74	1.18	1.43
20:40	1.88	1.55	1.38	0.9	1.21	2.09	1.28	1.17	1.5	1.19	6.12	0.66	1.74	1.18	1.52
21:00	1.88	1.67	1.44	1.15	1.21	2.15	1.28	1.17	1.53	1.19	6.12	0.66	1.76	1.18	1.66
21:20	1.97	1.76	1.44	1.15	1.21	2.15	1.28	1.17	1.53	1.19	6.12	0.95	1.76	1.19	1.68
21:40	1.97	1.86	1.44	1.15	1.45	2.15	1.28	1.22	1.6	1.42	7.14	1.06	1.77	1.32	1.81
22:00	1.97	1.88	1.45	1.15	1.62	2.15	1.28	1.36	1.74	1.42	7.15	1.09	1.77	1.32	1.81
22:20	2.1	1.88	1.58	1.24	1.66	2.24	1.43	1.36	1.88	1.46	7.22	1.09	1.77	1.41	1.81
22:40	2.32	1.88	2.09	1.31	1.66	2.82	1.57	1.36	1.9	1.59	7.22	1.25	1.77	1.41	2.12
23:00	2.32	2.06	2.09	1.32	1.66	2.87	1.57	1.48	2.12	1.59	7.22	1.25	1.87	1.67	2.14
23:20	2.32	2.14	2.09	1.4	1.67	2.87	1.57	1.63	2.51	1.6	7.27	1.25	1.87	1.67	2.14
23:40	2.32	2.16	2.09	1.4	1.94	2.87	1.57	1.72	2.51	1.75	7.65	1.25	2.01	1.68	2.16
00:00	2.43	2.16	2.12	1.62	1.94	2.87	1.57	1.76	2.51	1.89	7.71	1.44	2.14	1.68	2.53
00:20	2.75	2.21	2.14	2.15	1.94	2.88	1.57	1.77	2.51	1.96	7.71	1.44	2.14	1.96	2.54
00:40	2.75	2.28	2.14	2.15	1.94	2.89	1.68	1.78	2.51	2.06	7.71	1.55	2.35	1.96	2.54
01:00	2.75	2.28	2.14	2.15	1.98	2.9	1.79	1.78	2.51	2.4	7.71	1.57	2.35	1.96	2.54
01:20	2.75	2.28	2.14	2.15	1.98	2.9	1.8	1.78	2.51	2.4	7.76	1.71	2.46	1.96	2.54
01:40	2.82	2.4	2.23	2.15	1.98	2.91	2.09	1.81	2.56	2.4	8.39	1.88	2.46	1.96	2.59
02:00	2.82	2.4	2.23	2.15	1.98	2.91	2.09	1.97	2.69	2.4	8.39	1.95	2.46	1.96	2.63
02:20	2.82	2.4	2.23	2.15	1.98	2.91	2.09	2.19	2.69	2.4	8.39	1.95	2.46	1.96	2.63
02:40	2.82	2.4	2.23	2.15	2.58	2.93	2.09	2.19	2.69	2.4	10.06	1.95	2.46	1.96	2.63
03:00	2.82	2.54	2.23	2.15	2.58	2.93	2.09	2.19	2.81	2.4	10.06	1.95	2.46	2.13	2.67
03:20	2.85	2.73	2.23	2.15	2.58	2.96	2.11	2.19	3.21	2.4	10.06	1.95	2.46	2.13	2.84
03:40	2.87	2.73	2.33	2.15	2.58	2.96	2.11	2.19	3.21	2.4	10.06	1.95	2.46	2.13	2.85
04:00	2.91	2.73	2.33	2.15	2.58	2.96	2.16	2.19	3.21	2.4	10.06	2.11	2.46	2.2	2.85
04:20	2.92	2.73	2.33	2.15	2.58	2.96	2.36	2.19	3.21	2.4	10.18	2.18	2.56	2.2	3.02
04:40	2.93	2.74	2.33	2.15	2.58	2.96	2.47	2.22	3.21	2.4	10.18	2.23	2.57	2.21	3.05
05:00	3.23	2.79	2.7	2.15	2.58	2.96	2.48	2.33	3.21	2.4	10.18	2.39	2.74	2.24	3.05
05:20	3.23	2.83	2.7	2.15	2.61	3.05	2.48	2.33	3.21	2.4	10.18	2.39	2.76	2.34	3.12
05:40	3.27	2.87	2.7	2.36	2.61	3.06	2.63	2.44	3.32	2.42	10.2	2.48	2.76	2.61	3.12
06:00	3.27	2.87	2.8	2.36	2.61	3.32	2.82	2.44	3.32	2.48	10.2	2.48	3.17	2.61	3.12
06:20	3.27	2.87	2.82	2.44	2.68	3.34	2.82	2.44	3.68	2.48	10.2	2.52	3.17	2.63	3.12
06:40	3.27	2.87	2.82	2.44	2.68	3.34	2.82	2.44	3.68	2.48	10.2	3.07	3.17	2.63	3.13
07:00	3.27	2.91	2.82	2.44	2.68	3.34	2.82	2.44	3.68	2.48	10.2	3.07	3.17	2.63	3.14
07:20	3.27	2.91	2.82	2.44	2.68	3.34	2.82	2.44	3.91	2.48	10.2	3.07	3.17	2.63	3.15
07:40	3.32	2.91	2.82	2.44	3.14	3.34	2.82	2.44	3.91	2.48	10.2	3.07	3.17	2.63	3.15
08:00	3.32	2.91	2.82	2.44	3.14	3.34	2.82	2.44	3.91	2.48	10.2	3.07	3.17	2.63	3.15
08:20	3.32	2.91	2.82	2.44	3.14	3.34	2.82	2.44	3.91	2.48	10.2	3.07	3.17	2.63	3.17
08:40	3.32	2.98	2.82	2.44	3.14	3.34	2.82	2.44	3.91	2.48	10.2	3.07	3.17	2.63	3.2
09:00	3.32	2.99	2.82	2.44	3.14	3.34	2.82	2.57	3.91	2.51	10.2	3.07	3.17	2.63	3.21
09:20	3.32	3.03	2.82	2.44	3.14	3.34	2.86	2.59	3.91	2.52	10.2	3.07	3.17	2.63	3.21
09:40	3.35	3.05	2.82	2.44	3.14	3.34	2.86	2.6	3.91	2.52	10.2	3.07	3.17	2.63	3.21
10:00	3.36	3.05	2.82	2.44	3.14	3.34	2.86	2.6	3.91	2.52	10.2	3.07	3.17	2.63	3.21
10:20	3.36	3.15	2.82	2.44	3.14	3.36	2.88	2.61	3.91	2.52	10.2	3.07	3.23	2.63	3.26
10:40	3.36	3.15	2.82	2.44	3.14	3.36	2.88	2.61	3.91	2.59	10.2	3.07	3.39	2.77	3.27
11:00	3.37	3.15	2.82	2.47	3.14	3.36	3.03	2.61	3.91	2.72	10.2	3.07	3.39	2.77	3.38
11:20	3.48	3.15	2.91	2.48	3.14	3.36	3.03	2.61	3.91	2.72	10.2	3.07	3.39	2.79	3.38
11:40	3.48	3.16	2.92	2.48	3.14	3.36	3.05	2.61	3.91	2.72	10.2	3.07	3.39	2.79	3.38
12:00	3.55	3.19	2.97	2.48	3.14	3.41	3.05	2.63	3.91	2.72	10.22	3.07	3.39	2.79	3.44
12:20	3.55	3.22	2.97	2.5	3.14	3.44	3.06	2.63	3.91	2.72	10.22	3.07	3.39	2.79	3.44
12:40	3.57	3.22	2.97	2.5	3.14	3.44	3.1	2.63	3.91	2.72	10.22	3.07	3.39	2.79	3.47
13:00	3.59	3.22	2.97	2.5	3.14	3.44	3.1	2.63	4.05	2.72	10.22	3.07	3.39	2.79	3.62
13:20	3.59	3.22	2.97	2.5	3.14	3.44	3.12	2.63	4.05	2.72	10.22	3.07	3.39	2.91	3.65
13:40	3.88	3.28	3.06	2.55	3.14	3.44	3.12	2.63	4.05	2.72	10.22	3.07	3.39	2.91	3.65
14:00	3.88	3.28	3.06	2.55	3.14	3.44	3.17	2.76	4.05	2.76	10.22	3.07	3.39	2.91	3.65
14:20	3.88	3.32	3.07	2.55	3.14	3.44	3.19	2.78	4.05	2.77	10.22	3.07	3.44	2.91	3.65
14:40	3.88	3.37	3.09	2.55	3.14	3.44	3.19	2.89	4.05	2.77	10.23	3.07	3.44	2.95	3.65
15:00	3.88	3.37	3.09	2.69	3.14	3.45	3.32	2.91	4.05	2.83	10.23	3.07	3.53	2.95	3.65
15:20	3.88	3.37	3.17	2.69	3.14	3.45	3.32	2.91	4.41	2.85	10.23	3.07	3.54	2.98	3.76
15:40	3.88	3.4	3.19	2.69	3.14	3.67	3.32	2.91	4.41	2.85	10.24	3.07	3.54	2.98	3.85
16:00	3.88	3.41	3.19	2.72	3.14	3.68	3.43	2.92	4.41	2.85	10.24	3.07	3.67	3.12	3.88
16:20	3.88	3.41	3.19	2.73	3.14	3.68	3.46	3.09	4.41	2.95	10.26	3.07	3.69	3.12	3.88
16:40	3.89	3.47	3.23	2.73	3.14	3.69	3.47	3.09	4.41	2.95	10.26	3.07	3.8	3.12	3.88
17:00	3.9	3.54	3.27	2.75	3.14	3.71	3.58	3.11	4.41	3.03	10.26	3.07	3.81	3.19	3.98
17:20	4.01	3.66	3.28	2.76	3.14	3.71	3.59	3.11	4.41	3.05	10.26	3.07	3.81	3.42	4
17:40	4.02	3.67	3.29	2.83	3.14	3.71	3.59	3.13	4.41	3.16	10.26	3.07	3.92	3.42	4.08
18:00	4.35	3.77	3.41	2.84	3.14	3.71	3.75	3.2	4.43	3.18	10.26	3.2	4.06	3.42	4.12
18:20	4.36	3.84	3.5	2.95	3.39	4.04	3.76	3.27	4.43	3.22	11.32	3.21	4.06	3.42	4.18
18:40	4.36	3.95	3.56	3.08	3.39	4.06	4.03	3.34	4.43	3.7	11.32	3.33	4.15	3.42	4.33
19:00	4.36	4.06	3.87	3.2	3.39	4.06	4.31	3.52	4.43	3.7	11.32	3.37	4.3	3.51	4.43
19:20	4.36	4.18	3.87	3.21	3.56	4.17	4.31	3.68	4.54	3.7	11.32	3.48	4.32	3.6	4.44
19:40	4.54	4.21	3.87	3.21	3.87	4.23	4.31	3.68	4.54	3.7	11.32	3.63	4.43	3.7	4.53
20:00	4.72	4.27	4.02	3.23	3.87	4.23	4.31	3.8	4.54	3.7	11.32	3.76	4.84	3.7	4.53
20:20	4.72	4.42	4.02	3.45	3.9	4.23	4.64	3.8	4.54	3.7	11.32	4.02	4.84	3.7	4.64
20:40	4.72	4.48	4.02	3.45	3.96	4.23	4.64	3.8	4.54	3.7	11.32	4.11	5.04	3.82	4.67
21:00	4.84	4.48	4.16	3.47	4.1	4.23	4.64	3.99	4.56	3.74	11.32	4.11	5.04	3.82	4.82
21:20	4.91	4.59	4.31	3.47	4.1	4.23	4.64	4.08	4.57	3.87	11.38	4.11	5.04	3.85	4.97
21:40	4.96	4.74	4.44	3.55	4.1	4.25	4.64	4.2	5.56	3.89	11.38	4.11	5.04	3.85	4.97
22:00	5.1	4.79	4.44	3.64	4.1	4.29	4.64	4.36	5.56	4.03	11.38	4.11	5.04	3.85	4.97
22:20	5.11	4.85	4.44	3.77	4.17	4.3	4.98	4.41	5.56	4.13	11.44	4.78	5.04	4.19	5.03
22:40	5.18	4.85	4.44	3.99	4.38	4.3	5.01	4.48	5.56	4.18	11.44	5.61	5.22	4.19	5.11
23:00	5.2	4.88	4.53	3.99	4.38	4.39	5.01	4.53	5.56	4.25	11.44	5.71	5.22	4.19	5.22
23:20	5.35	4.9	4.76	3.99	4.38	4.45	5.01	4.62	5.56	4.29	11.45	5.72	5.22	4.19	5.41
23:40	5.35	4.9	5.58	3.99	4.38	4.52	5.01	4.66	5.56	4.49	11.45	5.77	5.37	4.26	5.41
00:00	5.53	5.05	5.58	3.99	4.47	4.52	5.08	4.66	5.56	4.49	11.45	6.01	5.37	4.32	5.41
00:20	5.58	5.16	5.58	3.99	4.8	5.67	5.11	4.66	5.65	4.49	11.45	6.05	5.37	4.77	5.41
00:40	5.58	5.17	5.58	4.01	4.8	5.67	5.37	4.66	5.65	4.49	11.45	6.9	5.37	4.77	5.55
01:00	5.66	5.28	5.58	4.17	4.8	6.04	5.4	4.79	5.65	4.68	11.46	6.95	5.37	4.77	5.8
01:20	5.84	5.28	5.58	4.17	4.8	6.04	5.61	4.79	6.11	4.68	11.46	6.95	5.37	4.77	5.81
01:40	5.87	5.28	5.58	4.17	4.8	6.04	5.61	4.96	6.11	4.72	11.46	7.07	5.37	4.77	5.81
02:00	5.87	5.29	5.58	4.17	4.8	6.04	5.61	4.99	6.11	5	11.46	7.07	5.37	4.77	5.91
02:20	5.87	5.39	5.58	4.17	4.8	6.04	5.61	5.18	6.11	5	11.46	7.07	5.37	4.77	5.99
02:40	6.05	5.46	5.58	4.17	4.8	6.04	5.61	5.22	6.11	5	11.46	7.07	5.37	4.77	5.99
03:00	6.05	5.48	5.58	4.17	4.8	6.17	5.61	5.27	6.11	5	11.46	7.07	5.39	4.77	5.99
03:20	6.05	5.5	5.58	4.31	4.8	6.17	5.61	5.27	6.11	5	11.46	7.16	5.39	4.77	5.99
03:40	6.05	5.58	5.58	4.31	4.82	6.18	5.61	5.27	6.11	5	11.46	7.2	5.49	4.77	5.99
04:00	6.05	5.67	5.58	4.38	5.28	6.18	5.61	5.27	6.11	5	11.46	7.2	5.49	4.77	5.99
04:20	6.16	5.67	5.58	4.38	5.28	6.18	6.11	5.27	6.11	5.03	11.46	7.2	5.49	4.77	5.99
04:40	6.23	5.74	5.7	4.38	5.28	6.18	6.11	5.37	6.3	5.05	11.46	7.3	5.58	4.77	6.76
05:00	6.4	5.87	5.7	4.38	5.28	6.22	6.11	5.4	6.3	5.23	11.46	7.62	5.78	5.06	6.76
05:20	6.55	5.89	5.84	4.61	5.65	6.24	6.11	5.4	6.3	5.23	11.46	8.24	5.83	5.06	6.76
05:40	6.55	5.89	5.84	4.61	5.65	6.25	6.11	5.6	6.3	5.27	11.48	8.24	5.86	5.06	6.76
06:00	6.55	5.93	5.91	4.61	5.65	6.28	6.11	5.6	6.3	5.51	11.48	8.24	6.31	6.29	6.76
06:20	6.55	5.93	5.91	4.61	5.65	6.28	6.11	5.6	6.6	5.51	11.48	8.24	6.31	6.39	6.76
06:40	6.57	5.95	5.91	4.61	5.65	6.53	6.11	5.6	6.6	5.51	11.48	8.24	6.31	6.39	6.76
07:00	6.57	5.96	5.91	4.61	5.65	6.53	6.11	5.6	6.6	5.51	11.48	8.24	6.31	6.39	6.76
07:20	6.57	6	5.91	4.61	5.65	6.53	6.11	5.6	6.6	5.51	11.48	8.24	6.31	6.41	6.76
07:40	6.57	6.08	5.91	4.64	5.65	6.53	6.11	5.74	6.86	5.51	11.48	8.24	6.31	6.41	6.76
08:00	6.57	6.13	5.91	4.64	5.65	6.53	6.11	5.74	6.86	5.51	11.48	8.26	6.31	6.41	6.76
08:20	6.57	6.14	5.91	4.64	5.65	6.53	6.11	5.74	6.86	5.51	11.48	8.26	6.31	6.41	6.76
08:40	6.84	6.22	5.91	4.64	5.65	6.53	6.11	5.74	6.86	5.51	11.48	8.26	6.31	6.41	6.76
09:00	6.84	6.22	5.91	4.64	5.65	6.53	6.21	5.74	6.86	5.51	11.48	8.26	6.31	6.41	6.76
Two-way RM ANOVA
Source of Variation	% of total variation	P value	P value summary	Significant?
Time x Genotype	0.386	>0.9999	ns	No
Time	46.06	<0.0001	****	Yes
Genotype	0.9143	0.517	ns	No
Subject	26.79	<0.0001	****	Yes
ANOVA table	SS	DF	MS	F (DFn, DFd)
Time x Genotype	52.05	144	0.3615	F (144, 1872) = 0.6037
Time	6211	144	43.13	F (144, 1872) = 72.04
Genotype	123.3	1	123.3	F (1, 13) = 0.4437
Subject	3612	13	277.9	F (13, 1872) = 464.0
Residual	1121	1872	0.5988

## Sheet: Supplementary Fig. 5j
Supplementary Fig. 5j
left: Blood glucose levels (mg/dL) during an Insulin tolerance test (ITT) of HFD random-fed CerS6ΔSF-1 female mice and controls
	Control									CerS6ΔSF-1
time (min)	A:Y1	A:Y2	A:Y3	A:Y4	A:Y5	A:Y6	A:Y7	A:Y8	A:Y9	B:Y1	B:Y2	B:Y3	B:Y4	B:Y5	B:Y6	B:Y7	B:Y8	B:Y9	B:Y10	B:Y11	B:Y12	B:Y13
0	175.5	192	187.5	173	174.5	162	164	174	164	167	153	176	176.5	184	179.5	191.5	156.5	164.5	185.5	156.5	154.5	184
15	115	113	102.5	106.5	98	97	115.5	113.5	113.5	113.5	96.5	114	101.5	97	100	96.5	91.5	97	100	110.5	110	117.5
30	92.5	117	83.5	103	106.333	96	106.5	105.5	130	95.5	85.5	104	94	89	99.5	110.5	96	94.5	108.5	101.5	99.5	120.5
60	109	113	84.5	96.5	103.5	143	104.5	127	117.5	100.5	92	134	100	90.5	91.5	93.5	103	93	113	110.5	126	134.5
Two-way RM ANOVA
Source of Variation	% of total variation	P value	P value summary	Significant?
Time x Genotype	0.01964	0.9866	ns	No
Time	82.31	<0.0001	****	Yes
Genotype	0.4163	0.2331	ns	No
Subject	5.507	0.0243	*	Yes
ANOVA table	SS	DF	MS	F (DFn, DFd)
Time x Genotype	17.29	3	5.765	F (3, 60) = 0.04642
Time	72477	3	24159	F (3, 60) = 194.6
Genotype	366.6	1	366.6	F (1, 20) = 1.512
Subject	4850	20	242.5	F (20, 60) = 1.953
Residual	7450	60	124.2
right: Area under the curve (AUC)
	Control									CerS6ΔSF-1
	A:Y1	A:Y2	A:Y3	A:Y4	A:Y5	A:Y6	A:Y7	A:Y8	A:Y9	B:Y1	B:Y2	B:Y3	B:Y4	B:Y5	B:Y6	B:Y7	B:Y8	B:Y9	B:Y10	B:Y11	B:Y12	B:Y13
	6.758	7.463	6.09	6.66	6.724	6.975	6.926	7.286	7.62	6.611	5.899	7.38	6.461	6.195	6.458	6.773	6.251	6.21	7.028	6.773	6.938	7.871
Unpaired t test
P value	0.2465
P value summary	ns
Significantly different (P < 0.05)?	No
One- or two-tailed P value?	Two-tailed
t, df	t=1.194, df=20
How big is the difference?
Mean of group A (Control)	6.945
Mean of group B (CerS6ΔSF-1)	6.681
Difference between means (B - A) ± SEM	-0.2641 ± 0.2212
95% confidence interval	-0.7254 to 0.1973
R squared (eta squared)	0.06652

## Sheet: Supplementary Fig. 5k
Supplementary Fig. 5k
left: Blood glucose levels (mg/dL) during a glucose tolerance test following a 6 hr fast (6 hr fasted GTT) of HFD-fed CerS6ΔSF-1 female mice and controls
	Control									CerS6ΔSF-1
time (min)	A:Y1	A:Y2	A:Y3	A:Y4	A:Y5	A:Y6	A:Y7	A:Y8	A:Y9	B:Y1	B:Y2	B:Y3	B:Y4	B:Y5	B:Y6	B:Y7	B:Y8	B:Y9	B:Y10	B:Y11	B:Y12	B:Y13
0	161.5	150	155.5	144	161	168	156.5	162.5	167	147	130.5	166	164	142	137.5	144.5	140	138	146.5	167	177	169.5
15	401.5	395	454.5	307	415	346	270	438	312.5	355	321.5	451	371.5	315	380	399	338	343	367.5	405	381.5	485.5
30	265	248.5	335	210.5	238.5	272.5	239	278	179	236	206.5	315.5	271.5	247.5	207	244.5	157.5	201.5	340	366	250	265.5
60	192.5	181.5	201.5	167	178	181	164.5	185	181	174.5	168	247.5	220	182.5	153	187.5	159.5	163	295	282	175.5	210.5
120	144.5	145	131.5	130	149	127	138	143.5	159.5	138.5	136	173.5	147	134.5	137	123.5	144.5	143	170	157	127	151
Two-way RM ANOVA
Source of Variation	% of total variation	P value	P value summary	Significant?
Time x Genotype	0.2128	0.7122	ns	No
Time	80.55	<0.0001	****	Yes
Genotype	0.08012	0.6619	ns	No
Subject	8.135	<0.0001	****	Yes
ANOVA table	SS	DF	MS	F (DFn, DFd)
Time x Genotype	2019	4	504.7	F (4, 80) = 0.5325
Time	764024	4	191006	F (4, 80) = 201.5
Genotype	760	1	760	F (1, 20) = 0.1970
Subject	77163	20	3858	F (20, 80) = 4.071
Residual	75817	80	947.7
right: Area under the curve (AUC)
	Control									CerS6ΔSF-1
	A:Y1	A:Y2	A:Y3	A:Y4	A:Y5	A:Y6	A:Y7	A:Y8	A:Y9	B:Y1	B:Y2	B:Y3	B:Y4	B:Y5	B:Y6	B:Y7	B:Y8	B:Y9	B:Y10	B:Y11	B:Y12	B:Y13
	26.194	25.159	28.534	21.836	25.279	24.536	22.144	26.674	22.898	23.745	22.088	31.451	27.221	23.606	22.384	24.713	21.176	22.339	32.636	32.963	24.383	28.53
Unpaired t test
P value	0.4672
P value summary	ns
Significantly different (P < 0.05)?	No
One- or two-tailed P value?	Two-tailed
t, df	t=0.7412, df=20
How big is the difference?
Mean of group A (Control)	24.81
Mean of group B (CerS6ΔSF-1)	25.94
Difference between means (B - A) ± SEM	1.135 ± 1.532
95% confidence interval	-2.060 to 4.330
R squared (eta squared)	0.02673

## Sheet: Supplementary Fig. 5l
Supplementary Fig. 5l
left: Blood glucose levels (mg/dL) during a glucose tolerance test following a 16 hr fast (16 hr fasted GTT) of HFD-fed CerS6ΔSF-1 female mice and controls
	Control									CerS6ΔSF-1
time (min)	A:Y1	A:Y2	A:Y3	A:Y4	A:Y5	A:Y6	A:Y7	A:Y8	A:Y9	B:Y1	B:Y2	B:Y3	B:Y4	B:Y5	B:Y6	B:Y7	B:Y8	B:Y9	B:Y10	B:Y11	B:Y12	B:Y13
0	92	90.5	71.5	111	110	91.5	84.5	70	88	97	85	115.5	83.5	76.5	84.5	107.5	89.5	89.5	98.5	97	70.5	135.5
15	424	470	435	379	422.5	347.5	342.5	367.5	404	377.5	384	466	424.5	349.5	366.5	419.5	372	361.5	419.5	351	394	377
30	442	424	321.5	265.5	317	382	302.5	310	409	315	257.5	289	342	262.5	247	341	271	232.5	389.5	315.5	349	322.5
60	263.5	225	187.5	172	156	201	174.5	192	286.5	170	150.5	177.5	219	167.5	151	199	142.5	157	224.5	195.5	199	223
120	132.5	120.333	105.5	113	114	101.5	100.5	100.5	127.5	101	94	129.5	111	105	99	126	90.5	91.5	116	120.5	96.5	158.5
Two-way RM ANOVA
Source of Variation	% of total variation	P value	P value summary	Significant?
Time x Genotype	0.5991	0.0158	*	Yes
Time	90.09	<0.0001	****	Yes
Genotype	0.4164	0.1482	ns	No
Subject	3.682	<0.0001	****	Yes
ANOVA table	SS	DF	MS	F (DFn, DFd)
Time x Genotype	9980	4	2495	F (4, 80) = 3.257
Time	1500733	4	375183	F (2.079, 41.57) = 489.8
Genotype	6936	1	6936	F (1, 20) = 2.262
Subject	61337	20	3067	F (20, 80) = 4.004
Residual	61275	80	765.9
right: Area under the curve (AUC)
	Control									CerS6ΔSF-1
	A:Y1	A:Y2	A:Y3	A:Y4	A:Y5	A:Y6	A:Y7	A:Y8	A:Y9	B:Y1	B:Y2	B:Y3	B:Y4	B:Y5	B:Y6	B:Y7	B:Y8	B:Y9	B:Y10	B:Y11	B:Y12	B:Y13
	32.828	31.004	25.898	23.621	24.735	26.584	23.445	24.668	32.64	24.158	21.784	26.231	27.874	22.41	21.454	27.506	21.476	21.135	29.378	25.504	26.141	28.718
Unpaired t test
P value	0.12
P value summary	ns
Significantly different (P < 0.05)?	No
One- or two-tailed P value?	Two-tailed
t, df	t=1.624, df=20
How big is the difference?
Mean of group A (Control)	27.27
Mean of group B (CerS6ΔSF-1)	24.91
Difference between means (B - A) ± SEM	-2.364 ± 1.456
95% confidence interval	-5.400 to 0.6723
R squared (eta squared)	0.1165

[truncated: 2 more sheets: Supplementary Fig. 5m, Supplementary Fig. 5n]
