# Supplementary material for: CerS6-dependent ceramide synthesis in hypothalamic neurons promotes ER/mitochondrial stress and impairs glucose homeostasis in obese mice
Source: Nat Commun. 2023 Nov 29;14:7824. doi: 10.1038/s41467-023-42595-7 (PMC10684560; doi:10.1038/s41467-023-42595-7)
Supplement: Supplementary file 4 — Source Data [file 41467_2023_42595_MOESM4_ESM.zip › Source Data Supplementary Fig. 6.xlsx]

## Sheet: Supplementary Fig. 6c
Body weight development of CerS6ΔAgRP female mice and controls upon HFD feeding
Supplementary Fig. 6c
	Control												CerS6ΔAgRP
	A:Y1	A:Y2	A:Y3	A:Y4	A:Y5	A:Y6	A:Y7	A:Y8	A:Y9	A:Y10	A:Y11	A:Y12	B:Y1	B:Y2	B:Y3	B:Y4	B:Y5	B:Y6	B:Y7
4	13	12.4	12.9	14.1	13.6	11	12.3	15.3		14.8	12.9	13.5	14.2	14.5	16.1		15.3	15.3	12.5
5	16.9	16.5	18.1	17.1	16.2	14.1	14.2	16.9	17.4				17.2	16.3	17.1	18.3
6	18.3	18.6	20.9	18.7	18.2	15.1	17	18.1	19.4	16.5	16	16.6	18.3	17.7	19.3	19.8	18.8	18.3	15.8
7	18.9	20.3	22.2	19.1	19.3	16	17.9	19.1	19.3	18.5	15.9	17.3	18.8	18.2	20.1	21.7	18.7	19.3	16.2
8	19.3	20.3	22.8	20.1	19.9	16.9	18.2	19.6	20.8	19.6	16.5	18.7	19.5	18.8	20.3	21.9	19.9	19.9	18
9	21.2	22.7	24.5	21.3	21.8	18.3	21	21.5	22.4	19.6	16.4	19	21.4	21.3	22.2	22.2	19.5	19.3	17.3
10	21.8	23.9	26	22.1	21.1	18.8	21.3	22	22.6	21.2	17.9	20.3	21.5	22.1	24	25.5	21.6	21.4	18.6
11	23.1	25.3	27.4	22.9	22	18.9	22.4	23	23.6	22.6	20.3	20.9	23	22.8	23.8	24.6	24.7	24.1	20.8
12	23.1	25.9	28.2	23	22.3	19.7	21.8	23	25	23.8	19.7	22.3	23	23.6	24.2	28.2	24.4	22	21.2
13	24	29.1	31	23.8	25.9	19.4	21.7	22.5	28.4	28	23.2	23	22.8	24.2	25.2	27.8	29.4	27.1	24.8
14	25.3	31.2	32.2	25.2	23.9	20.9	23.6	23.4	28.6	27.8	23.9	23.3	23	26.4	26.9	28	29.8	27.6	24.4
15	26.4	35	34.4	25.5	26.8	22.2	24.5	24.8	29.8	31.3	24.6	23.2	27.8	30.4	28.3	31.7	32.4	29.5	25.6
16	28.5	35.2	35.8	27.3	29.9	23.8	25.6	26.3	32.6	29.5	25.5	23.8	27.8	29.9	31.2	34.7	33.8	30	25.6
17	29.4	35.9	37	27.9	30.7	24	25.7	26.9	31.7	29.6	26.3	23.9	26.1	30.7	31.9	32.3	35	32.2	26.8
18	29.8	36.4	37.5	28.2	28.9	23.7	25.8	27.4	33.8	28.1	25.9	24.2	26.2	32	32.2	35.4	35	31.6	26
19	30.3	38.3	37.8	30.6	29.6	23.6	27.22	28.8	36.1	28.5	25.9	25.1	27.3	30.4	33.1	38	35.5	32	26.2
20	32.9	41.4	40.3	33.4	30.6	26.5	30.1	30.2					29.5	33.3	35.1
Mixed-effects model (REML)
Fixed effects (type III)	P value	P value summary	Statistically significant (P < 0.05)?	F (DFn, DFd)
Time	<0.0001	****	Yes	F (1.683, 26.93) = 176.6
Column Factor	0.4301	ns	No	F (1, 17) = 0.6534
Time x Column Factor	0.721	ns	No	F (16, 256) = 0.7682
Random effects	SD	Variance
Subject	2.473	6.115
Residual	1.652	2.73
Was the matching effective?
Chi-square, df	261.0, 1
P value	<0.0001
P value summary	****
Is there significant matching (P < 0.05)?	Yes

## Sheet: Supplementary Fig. 6d
Body fat content (% of body weight) of HFD-fed CerS6ΔAgRP female mice and controls
Supplementary Fig. 6d
Control	CerS6ΔAgRP
42.6979	30.9699
52.1065	39.8256
47.5124	39.6755
40.5689	47.9469
35.9211	48.5908
31.0385	40.6087
36.3333	30.3788
32.7476
46.7989
33.6656
33.6496
18.2593
Unpaired t test
P value	0.6073
P value summary	ns
Significantly different (P < 0.05)?	No
One- or two-tailed P value?	Two-tailed
t, df	t=0.5236, df=17
How big is the difference?
Mean of group A (Control)	37.61
Mean of group B (CerS6ΔAgRP)	39.71
Difference between means (B - A) ± SEM	2.105 ± 4.021
95% confidence interval	-6.378 to 10.59
R squared (eta squared)	0.01587

## Sheet: Supplementary Fig. 6e
Fat pad mass (% of body weight) of HFD-fed CerS6ΔAgRP female mice and controls
Supplementary Fig. 6e
	Control												CerS6ΔAgRP
	A:Y1	A:Y2	A:Y3	A:Y4	A:Y5	A:Y6	A:Y7	A:Y8	A:Y9	A:Y10	A:Y11	A:Y12	B:Y1	B:Y2	B:Y3	B:Y4	B:Y5	B:Y6	B:Y7
gWAT	4.56897	6.77966	5.71078	4.83483	4.44068	3.38403	3.27759	4.13115	7.07617	5.0838	5.05051	2.37288	2.84884	4.69565	5.05319	6.60377	6.68258	5.65714	4.92857
sWAT	3.90805	5.42373	3.82353	3.72372	2.91525	2.73764	2.6087	2.88525	4.02948	3.57542	3.16498	1.62712	1.80233	3.07246	3.4279	3.91509	4.24821	3.65714	2.92857
BAT	0.287356	0.217918	0.220588	0.27027	0.271186	0.26616	0.267559	0.295082	0.2457	0.251397	0.20202	0.237288	0.203488	0.231884	0.295508	0.353774	0.334129	0.171429	0.321429
Unpaired t test	gWAT	sWAT	BAT
P value	0.4621	0.8616	0.384
P value summary	ns	ns	ns
Significantly different (P < 0.05)?	No	No	No
One- or two-tailed P value?	Two-tailed	Two-tailed	Two-tailed
t, df	t=0.7524, df=17	t=0.1770, df=17	t=0.8936, df=17
How big is the difference?
Mean of group A (Control)	4.726	3.369	0.2527
Mean of group B (CerS6ΔAgRP)	5.21	3.293	0.2731
Difference between means (B - A) ± SEM	0.4840 ± 0.6433	-0.07547 ± 0.4265	0.02038 ± 0.02281
95% confidence interval	-0.8733 to 1.841	-0.9753 to 0.8243	-0.02774 to 0.06850
R squared (eta squared)	0.03223	0.001839	0.04486

## Sheet: Supplementary Fig. 6f
Serum leptin levels (ng/mL) of HFD random-fed CerS6ΔAgRP female mice and controls
Supplementary Fig. 6f
Control	CerS6ΔAgRP
52.5104	27.4013
82.6066	43.702
59.2084	46.2598
37.6793	48.732
28.8754	79.7774
35.8635	71.2421
34.7719	31.5262
33.8405
102.675
61.4618
38.7263
20.0763
Unpaired t test
P value	0.9427
P value summary	ns
Significantly different (P < 0.05)?	No
One- or two-tailed P value?	Two-tailed
t, df	t=0.07300, df=17
How big is the difference?
Mean of group A (Control)	49.02
Mean of group B (CerS6ΔAgRP)	49.81
Difference between means (B - A) ± SEM	0.7812 ± 10.70
95% confidence interval	-21.80 to 23.36
R squared (eta squared)	0.0003134

## Sheet: Supplementary Fig. 6g
Average energy expenditure (kcal/h/kg BW) over 24 hr normalized for body weight in HFD-fed CerS6ΔAgRP female mice and controls
Supplementary Fig. 6g
Control	CerS6ΔAgRP
15.8658	13.1887
16.2453	15.6602
21.8285	18.383
13.1688	15.2191
18.376	17.443
17.7048	15.4682
17.7599	16.3977
16.8677
18.4458
21.3756
17.6657
13.4257
Unpaired t test
P value	0.2145
P value summary	ns
Significantly different (P < 0.05)?	No
One- or two-tailed P value?	Two-tailed
t, df	t=1.289, df=17
How big is the difference?
Mean of group A (Control)	17.39
Mean of group B (CerS6ΔAgRP)	15.97
Difference between means (B - A) ± SEM	-1.428 ± 1.108
95% confidence interval	-3.766 to 0.9090
R squared (eta squared)	0.08908

## Sheet: Supplementary Fig. 6h
Cumulative food intake (g) over 48 hr in CerS6ΔAgRP male femice and controls upon HFD feeding
Supplementary Fig. 6h
	Control												CerS6ΔAgRP
Time of day	A:Y1	A:Y2	A:Y3	A:Y4	A:Y5	A:Y6	A:Y7	A:Y8	A:Y9	A:Y10	A:Y11	A:Y12	B:Y1	B:Y2	B:Y3	B:Y4	B:Y5	B:Y6	B:Y7
9:00	0	0	0	0	0	0	0	0	0	0	0	0	0	0	0	0	0	0	0
9:20	0.02	0.05	0.34	0.04	0.05	0	0	0	0.31	0	0	0	0.02	0.05	0.01	0.08	0	0	0.19
9:40	0.03	0.05	0.34	0.05	0.36	0	0	0	0.31	0	0	0	0.02	0.05	0.01	0.31	0.03	0	0.22
10:00	0.08	0.05	0.34	0.07	0.36	0	0	0	0.31	0	0	0	0.03	0.05	0.01	0.31	0.03	0	0.22
10:20	0.08	0.05	0.34	0.21	0.36	0	0.06	0.02	0.31	0	0	0	0.03	0.05	0.02	0.31	0.03	0	0.22
10:40	0.08	0.05	0.34	0.3	0.36	0	0.06	0.02	0.31	0	0	0	0.03	0.08	0.02	0.32	0.03	0	0.22
11:00	0.08	0.05	0.34	0.3	0.36	0	0.06	0.02	0.31	0	0	0	0.04	0.08	0.02	0.32	0.03	0	0.22
11:20	0.08	0.06	0.34	0.3	0.36	0.01	0.06	0.06	0.31	0	0	0.01	0.04	0.08	0.03	0.32	0.03	0.01	0.22
11:40	0.08	0.07	0.34	0.3	0.36	0.01	0.06	0.06	0.31	0	0	0.01	0.04	0.08	0.03	0.32	0.03	0.01	0.22
12:00	0.08	0.07	0.34	0.3	0.36	0.01	0.07	0.06	0.31	0	0	0.01	0.04	0.48	0.18	0.32	0.03	0.01	0.22
12:20	0.08	0.07	0.34	0.36	0.36	0.01	0.07	0.06	0.31	0	0	0.01	0.04	0.48	0.18	0.32	0.03	0.01	0.22
12:40	0.1	0.07	0.34	0.36	0.36	0.01	0.07	0.06	0.31	0	0	0.01	0.04	0.48	0.18	0.32	0.03	0.01	0.24
13:00	0.1	0.07	0.34	0.37	0.36	0.01	0.07	0.06	0.31	0.03	0	0.01	0.04	0.48	0.18	0.32	0.03	0.01	0.25
13:20	0.1	0.07	0.34	0.44	0.57	0.01	0.07	0.06	0.31	0.03	0	0.02	0.04	0.48	0.18	0.32	0.03	0.01	0.25
13:40	0.1	0.07	0.34	0.44	0.57	0.01	0.07	0.18	0.31	0.03	0	0.02	0.05	0.48	0.18	0.32	0.03	0.03	0.31
14:00	0.1	0.07	0.48	0.47	0.57	0.01	0.22	0.18	0.31	0.03	0	0.02	0.06	0.48	0.18	0.32	0.03	0.03	0.37
14:20	0.1	0.07	0.48	0.58	0.57	0.01	0.22	0.18	0.41	0.1	0	0.02	0.31	0.48	0.18	0.32	0.03	0.03	0.38
14:40	0.1	0.1	0.48	0.58	0.57	0.01	0.22	0.18	0.41	0.11	0	0.02	0.31	0.48	0.18	0.33	0.03	0.03	0.48
15:00	0.1	0.1	0.48	0.65	0.57	0.01	0.22	0.18	0.41	0.12	0	0.24	0.31	0.48	0.45	0.33	0.03	0.03	0.49
15:20	0.1	0.1	0.48	0.67	0.57	0.01	0.22	0.19	0.41	0.12	0	0.24	0.31	0.48	0.45	0.33	0.03	0.03	0.51
15:40	0.1	0.1	0.48	0.67	0.57	0.01	0.22	0.19	0.41	0.13	0	0.24	0.31	0.48	0.45	0.33	0.03	0.03	0.55
16:00	0.45	0.1	0.53	0.67	0.57	0.07	0.39	0.19	0.41	0.35	0	0.24	0.31	0.48	0.45	0.36	0.03	0.03	0.6
16:20	0.45	0.1	0.63	0.77	0.59	0.07	0.39	0.19	0.41	0.36	0	0.24	0.31	0.48	0.45	0.36	0.03	0.03	0.79
16:40	0.45	0.1	0.63	0.79	0.75	0.07	0.54	0.19	0.41	0.36	0	0.24	0.31	0.48	0.45	0.36	0.03	0.03	0.79
17:00	0.45	0.1	0.71	0.83	0.75	0.07	0.54	0.19	0.41	0.36	0	0.24	0.31	0.48	0.45	0.36	0.03	0.03	0.79
17:20	0.45	0.1	0.77	0.83	0.75	0.08	0.54	0.19	0.53	0.48	0	0.24	0.31	0.48	0.45	0.36	0.03	0.03	0.81
17:40	0.45	0.1	0.95	0.83	0.75	0.17	0.66	0.19	0.53	0.48	0	0.24	0.31	0.48	0.7	0.38	0.03	0.03	0.84
18:00	0.45	0.1	0.95	0.98	0.79	0.29	0.75	0.19	0.53	0.48	0	0.24	0.31	0.48	0.7	0.58	0.03	0.03	0.85
18:20	0.45	0.15	0.95	1.17	0.85	0.29	0.86	0.25	0.53	0.62	0	1.33	0.31	0.49	0.7	0.6	0.03	0.03	1.05
18:40	0.45	0.26	0.95	1.19	1.01	0.32	0.86	0.25	0.57	0.68	0	1.55	0.31	0.59	0.7	0.64	0.04	0.08	1.05
19:00	0.45	0.26	0.95	1.31	1.25	0.53	1.01	0.25	0.74	0.7	0	1.58	0.32	1.74	0.7	0.71	0.04	0.1	1.11
19:20	0.45	0.26	0.97	1.31	1.25	0.77	1.2	0.25	0.82	1.06	0	1.58	0.32	1.74	0.7	0.71	0.07	0.35	1.26
19:40	0.45	0.28	1.2	1.41	1.4	0.77	1.2	0.25	0.82	1.08	0	1.72	0.33	1.74	0.7	0.73	0.07	0.6	1.26
20:00	0.45	0.33	1.2	1.57	1.6	0.77	1.41	0.25	0.89	1.08	0	2.31	0.34	2.51	0.7	0.73	0.07	1.2	1.26
20:20	0.65	0.34	1.21	1.6	2.03	0.83	1.54	0.27	1.07	2.34	0	2.41	0.35	2.51	0.7	0.73	0.1	2.21	1.26
20:40	0.68	0.35	1.26	1.69	2.03	0.87	1.54	0.27	1.07	2.34	0	2.41	0.35	2.51	0.7	0.73	0.13	2.24	1.35
21:00	0.72	0.35	1.26	1.69	2.03	1	1.81	0.38	1.07	2.35	0	2.42	0.35	2.51	0.7	0.74	0.13	2.43	1.46
21:20	0.77	0.35	1.35	1.74	2.03	1.17	2	0.46	1.07	3.67	0	2.42	0.73	2.51	0.7	0.74	0.13	2.64	1.48
21:40	0.83	0.35	1.77	1.92	2.03	1.28	2.21	0.46	1.07	4.52	0	2.42	0.87	2.51	0.7	0.91	0.13	2.64	1.48
22:00	0.84	0.38	1.77	2.03	2.03	1.33	2.21	0.46	1.08	4.52	0	2.42	0.87	2.51	0.75	0.99	0.13	2.91	1.7
22:20	0.9	0.47	1.77	2.03	2.03	1.38	2.21	0.46	1.16	4.52	0	2.42	0.87	2.51	0.76	2	0.13	2.92	1.72
22:40	0.9	0.47	1.77	2.03	2.03	1.46	2.21	0.98	1.44	4.55	0	2.75	0.87	2.51	0.76	2.05	0.13	2.92	1.74
23:00	0.9	0.47	1.77	2.03	2.09	1.46	2.28	1.52	1.52	5.44	0.04	3.64	0.87	2.51	0.77	2.05	0.13	2.92	1.96
23:20	0.9	0.47	1.77	2.03	2.12	1.52	2.34	2.84	1.52	5.46	0.04	3.78	0.87	3.3	1.06	2.05	0.13	2.92	2.13
23:40	0.9	0.53	1.77	2.13	2.12	1.58	2.4	3.19	1.59	5.46	0.04	4.03	0.87	3.3	1.08	2.05	0.13	2.92	2.13
00:00	0.91	0.91	1.77	2.13	2.12	2.01	2.58	3.24	1.59	5.46	0.04	4.07	0.87	3.31	1.08	2.05	0.13	2.92	2.18
00:20	0.91	0.91	2.02	2.13	2.12	2.01	2.58	3.29	1.59	5.46	0.04	4.11	0.87	3.31	1.08	2.05	0.13	2.94	2.18
00:40	0.98	0.91	2.03	2.14	2.12	2.72	2.79	3.29	1.64	5.47	0.04	4.11	0.87	3.31	1.08	2.05	0.13	2.96	2.18
01:00	0.98	0.91	2.36	2.14	2.12	2.72	2.88	3.29	1.64	5.48	0.04	4.11	0.87	3.49	1.08	2.06	0.59	3.03	2.18
01:20	0.98	0.91	2.36	2.33	2.12	2.72	2.88	3.29	1.64	5.59	0.04	4.11	1.08	4.63	1.08	2.06	0.59	3.03	2.22
01:40	0.98	0.91	2.41	2.36	2.35	2.72	2.88	3.29	1.64	5.59	0.04	4.11	1.24	4.73	1.14	2.12	0.59	3.03	2.73
02:00	0.98	0.91	2.41	2.37	2.35	4.11	2.88	3.29	1.64	5.6	0.04	4.11	1.24	4.73	1.54	2.12	0.59	3.03	2.73
02:20	0.98	0.91	2.41	2.38	2.35	4.15	2.88	3.29	1.73	5.61	0.04	4.11	1.24	4.73	1.54	2.12	0.59	3.03	2.73
02:40	0.98	0.91	2.41	2.38	2.35	4.15	2.88	3.29	1.82	5.68	0.04	4.39	1.24	4.73	1.54	2.12	0.59	3.03	2.73
03:00	0.98	0.96	2.41	2.56	2.35	4.15	2.88	3.29	1.82	5.77	0.04	4.41	1.24	4.73	1.54	2.12	0.59	3.03	2.73
03:20	1.08	0.98	2.41	2.58	2.35	4.15	2.88	3.29	1.82	5.78	0.04	4.41	1.24	4.77	1.62	2.85	0.59	3.03	2.73
03:40	1.18	0.98	2.41	2.58	2.35	5.11	2.88	3.29	1.82	5.8	0.04	4.41	1.24	4.77	1.62	3.1	0.59	3.03	2.73
04:00	1.72	1.14	2.41	2.58	2.35	5.92	3.81	3.29	1.82	6.09	0.04	4.41	1.24	4.77	1.62	3.12	0.59	3.03	2.73
04:20	1.73	1.14	2.41	2.68	2.35	5.92	5.12	4.87	1.94	6.12	0.04	4.82	1.27	4.77	1.62	3.12	0.59	3.06	2.73
04:40	1.73	1.14	2.41	2.68	2.45	6.01	5.12	4.87	1.94	6.12	0.04	4.86	1.3	4.77	1.62	3.34	0.59	3.06	2.75
05:00	1.73	1.14	2.41	2.7	2.57	6.27	5.12	4.87	2.17	7.43	0.04	4.87	1.43	4.77	1.8	3.66	0.59	3.06	2.76
05:20	1.73	1.14	2.7	2.86	2.57	6.27	5.12	4.87	2.17	9.37	0.04	4.87	1.77	5	1.8	5.64	0.59	3.06	2.82
05:40	1.73	1.18	2.7	2.89	2.57	6.27	5.12	4.87	2.46	9.95	0.04	5.6	1.77	5	1.94	5.64	0.59	3.09	3.64
06:00	1.87	1.18	2.7	2.9	2.57	6.29	5.12	4.94	2.6	10.75	0.04	6.95	1.79	5	3.04	5.8	0.59	3.09	3.64
06:20	1.87	1.18	2.94	2.94	2.58	6.33	5.44	5.01	2.6	10.78	0.04	7	1.79	5	3.62	5.8	0.59	3.09	3.64
06:40	1.87	1.18	2.94	2.94	2.58	6.33	5.44	5.01	4.56	10.78	0.04	7.02	1.79	5	3.64	6.13	0.59	3.09	3.64
07:00	1.87	1.18	2.94	2.94	2.59	6.33	5.44	5.01	4.56	10.78	0.04	7.02	1.79	5	3.64	6.13	0.59	3.09	3.64
07:20	1.87	1.18	2.94	2.94	2.59	6.33	5.44	5.01	4.57	10.78	0.04	7.02	1.79	5	3.65	6.13	0.59	3.09	3.64
07:40	1.87	1.18	2.94	2.94	2.73	6.33	5.44	5.01	4.58	10.81	0.04	7.02	1.81	5	3.65	6.13	0.59	3.09	3.64
08:00	1.87	1.18	2.94	2.94	2.73	6.33	5.44	5.01	4.58	10.81	0.04	7.02	1.93	5	3.65	6.63	0.59	3.09	3.64
08:20	1.87	1.18	3.02	3.07	2.78	6.38	5.44	5.01	4.58	10.81	0.04	7.02	1.93	5	3.65	6.64	0.59	3.09	3.64
08:40	1.87	1.18	3.12	3.08	3.44	6.38	5.44	5.01	4.58	10.81	0.07	7.02	1.93	5	3.74	6.64	0.59	3.09	3.64
09:00	1.87	1.18	3.12	3.08	3.44	6.38	5.44	5.01	4.58	10.82	0.07	7.48	1.93	5	3.74	6.66	0.59	3.09	3.64
09:20	1.87	1.18	3.12	3.36	3.44	6.38	5.44	5.44	4.59	10.82	0.07	7.48	1.93	5	3.74	6.7	0.59	3.09	3.64
09:40	1.87	1.18	3.12	3.36	3.44	6.38	5.44	5.66	4.6	10.83	0.07	7.5	1.93	5	3.74	6.72	0.59	3.09	3.64
10:00	1.87	1.18	3.12	3.36	3.44	6.38	5.44	5.66	4.6	10.83	0.07	7.5	2.01	5	3.74	6.72	0.59	3.09	3.64
10:20	1.87	1.18	3.15	3.36	3.44	6.45	5.44	5.66	4.6	10.85	0.07	7.5	2.01	5	3.74	6.72	0.59	3.09	3.64
10:40	1.87	1.18	3.19	3.36	3.44	6.45	5.44	5.66	4.6	10.86	0.07	7.5	2.01	5.2	3.74	6.72	0.59	3.09	3.64
11:00	1.87	1.18	3.19	3.36	3.44	6.45	5.44	5.66	4.6	10.86	0.07	7.5	2.01	5.2	3.74	6.72	0.59	3.11	3.64
11:20	1.87	1.18	3.2	3.4	3.44	6.45	5.44	5.66	4.6	10.86	0.07	7.5	2.01	5.2	3.74	6.72	0.59	3.11	3.64
11:40	1.87	1.18	3.2	3.42	3.44	6.45	5.44	5.66	4.6	10.86	0.07	7.5	2.02	5.2	3.74	6.72	0.59	3.11	3.64
12:00	1.87	1.18	3.2	3.42	3.44	6.45	5.44	5.66	4.61	10.86	0.07	7.5	2.17	5.2	3.74	6.72	0.59	3.11	3.64
12:20	1.87	1.18	3.2	3.43	3.44	6.45	5.44	5.66	4.64	10.87	0.07	7.5	2.17	5.2	3.74	6.72	0.59	3.11	3.66
12:40	1.87	1.18	3.2	3.43	3.44	6.45	5.44	5.66	4.64	10.87	0.07	7.5	2.17	5.2	3.74	6.72	0.59	3.11	3.72
13:00	1.87	1.18	3.21	3.58	3.44	6.45	5.44	5.66	4.65	10.87	0.07	7.5	2.17	5.2	3.74	6.72	0.59	3.11	3.77
13:20	1.91	1.18	3.31	3.58	3.44	6.45	5.44	5.66	4.65	10.87	0.07	7.5	2.17	5.2	3.74	6.72	0.59	3.11	3.83
13:40	1.91	1.18	3.32	3.58	3.93	6.45	5.44	5.66	4.67	10.87	0.07	7.5	2.17	5.2	3.74	6.72	0.59	3.11	3.84
14:00	1.91	1.18	3.38	3.58	3.93	6.45	5.44	5.66	4.67	10.87	0.07	7.5	2.17	5.2	3.74	6.72	0.59	3.11	3.96
14:20	1.91	1.18	3.38	3.67	3.93	6.45	5.44	5.66	4.67	10.88	0.07	7.5	2.33	5.2	3.74	6.72	0.59	3.11	3.96
14:40	1.91	1.18	3.38	5.14	3.93	6.45	5.44	5.66	4.67	10.88	0.07	7.5	2.33	5.2	3.74	6.72	0.59	3.11	4.01
15:00	1.91	1.18	3.46	5.14	3.93	6.45	5.44	5.7	4.67	10.88	0.07	7.5	2.33	5.2	3.74	6.72	0.59	3.11	4.02
15:20	1.91	1.18	3.51	5.14	3.93	6.45	5.44	5.7	4.67	10.88	0.11	7.5	2.33	5.2	3.74	6.72	0.59	3.11	4.07
15:40	1.91	1.18	3.53	5.14	3.93	6.45	5.44	5.7	4.67	10.89	0.11	7.5	2.33	5.2	3.74	6.72	0.59	3.11	4.1
16:00	1.91	1.18	3.63	5.14	3.93	6.45	5.44	5.7	4.68	10.89	0.11	7.5	2.33	5.2	3.74	6.72	0.59	3.11	4.32
16:20	1.91	1.18	3.82	5.14	3.93	6.45	5.44	5.7	4.68	10.89	0.11	7.52	2.41	5.2	3.74	6.72	0.59	3.11	4.38
16:40	1.91	1.18	3.82	5.14	3.93	6.45	5.44	5.7	4.68	10.89	0.11	7.52	2.41	5.2	3.74	6.72	0.59	3.11	4.38
17:00	1.91	1.18	3.82	5.14	3.93	6.45	5.44	5.7	4.68	10.9	0.11	7.52	2.44	5.2	3.74	6.72	0.59	3.11	4.38
17:20	1.91	1.18	3.82	5.14	3.93	6.5	5.44	5.7	4.68	10.92	0.11	7.52	2.44	5.2	3.74	6.72	0.59	3.11	4.59
17:40	1.91	1.18	3.82	5.14	3.93	6.5	5.44	5.7	4.69	10.93	0.11	7.52	2.59	5.2	3.74	6.72	0.59	3.11	4.59
18:00	1.91	1.18	3.9	5.14	3.93	6.5	5.44	5.7	4.69	10.95	0.11	7.52	2.59	5.2	3.74	6.72	0.59	3.11	4.59
18:20	1.91	1.3	4.08	5.14	3.93	6.5	5.44	5.97	4.79	10.97	0.11	7.52	2.7	5.2	3.74	7.18	0.59	3.11	4.61
18:40	1.91	1.3	4.08	5.14	3.93	6.54	5.44	6.14	4.79	10.97	0.11	8.03	2.83	5.2	3.74	8.05	0.59	3.11	5.05
19:00	2.3	1.3	4.14	5.14	3.93	6.75	5.44	7.46	4.84	11.15	0.11	8.03	2.85	5.2	3.74	8.47	0.59	3.11	5.14
19:20	2.3	1.3	4.23	5.14	4	6.84	5.44	8.6	4.84	11.49	0.11	8.03	3.2	5.2	3.74	8.47	0.59	3.11	5.14
19:40	2.3	1.41	4.27	5.14	4.03	6.91	5.44	8.6	4.84	11.8	0.11	8.03	3.2	5.2	3.82	8.47	0.59	3.11	5.14
20:00	2.3	1.79	4.29	5.14	4.15	6.97	5.57	8.6	4.84	11.8	0.11	8.08	3.2	5.2	3.82	8.47	0.59	3.11	5.14
20:20	2.3	1.8	5.3	5.14	4.15	7.07	5.57	8.6	4.99	11.92	0.11	8.13	3.21	5.2	3.82	8.47	0.59	3.11	5.14
20:40	2.3	1.8	5.3	5.14	4.5	7.07	5.57	8.6	4.99	11.94	0.11	8.17	3.25	5.2	3.82	8.47	0.59	3.11	5.14
21:00	2.3	1.8	5.3	5.14	4.5	7.07	5.57	8.83	5.36	12.01	0.11	8.36	3.31	5.2	3.82	8.47	0.59	3.11	5.26
21:20	2.3	1.86	5.3	5.14	4.61	7.1	7.11	8.94	5.36	12.28	0.11	8.5	3.33	5.2	3.92	8.47	0.59	3.11	5.26
21:40	2.3	1.97	5.3	5.14	4.61	7.16	8.29	8.95	5.36	12.28	0.11	8.5	3.34	5.2	3.92	8.47	0.59	3.11	5.29
22:00	2.3	1.97	5.3	5.14	4.61	7.48	9.4	9.2	5.36	12.28	0.11	8.73	3.43	5.2	3.92	8.47	0.59	3.11	5.32
22:20	2.3	2	5.3	5.14	4.61	7.48	9.43	9.2	5.36	12.28	0.11	8.73	3.6	5.2	3.92	9.03	0.59	3.11	5.34
22:40	2.3	2	5.3	5.14	4.63	7.48	9.43	9.2	5.36	12.28	0.11	8.73	3.6	5.2	3.92	10.88	0.59	3.11	5.34
23:00	2.3	3.45	5.3	5.14	4.63	7.48	9.43	9.2	5.36	12.28	0.11	8.73	4.06	5.2	3.92	11.6	0.59	3.11	5.48
23:20	2.3	4.79	5.3	5.14	4.63	7.48	9.43	9.2	5.36	12.28	0.11	8.75	4.06	5.2	3.92	11.75	0.59	3.11	5.56
23:40	2.3	4.81	5.3	5.14	4.76	7.48	9.43	9.2	5.36	12.49	0.11	8.75	4.12	5.2	3.92	12.47	0.59	3.11	5.68
00:00	2.3	4.81	5.3	5.14	4.86	7.48	9.58	9.2	5.36	13.11	0.11	8.75	4.12	5.2	3.92	12.47	0.59	3.11	5.68
00:20	2.3	4.9	5.3	5.14	5.18	7.58	9.58	9.51	5.36	13.28	0.11	8.76	4.12	5.2	4.01	12.47	0.59	3.11	5.98
00:40	2.3	4.9	5.3	5.26	5.18	7.69	9.58	9.51	5.36	13.28	0.11	8.76	4.12	5.2	4.01	12.47	0.59	3.11	5.98
01:00	2.3	4.9	5.3	5.26	5.18	7.73	9.58	9.51	5.36	14.64	0.11	8.76	4.12	5.2	4.01	12.47	0.59	3.11	5.98
01:20	2.3	4.9	5.3	5.26	5.18	7.73	9.58	9.51	5.36	14.64	0.11	8.76	4.12	5.2	4.01	12.47	0.59	3.11	5.98
01:40	2.3	4.9	5.3	5.26	5.18	8	9.58	9.51	5.87	14.64	0.11	8.76	4.12	5.2	4.01	12.53	0.59	3.11	5.98
02:00	2.3	4.9	5.33	5.26	5.18	8	9.62	9.51	5.87	14.64	0.11	8.76	4.19	5.2	4.01	12.91	0.59	3.11	5.98
02:20	2.3	4.9	5.36	5.36	5.18	8	9.62	9.51	5.87	14.69	0.11	8.76	4.19	5.2	4.01	12.91	0.59	3.11	5.98
02:40	2.3	4.9	5.36	5.39	5.18	8	9.62	9.51	5.87	14.7	0.11	8.76	4.19	5.2	4.01	12.91	0.59	3.11	5.98
03:00	2.3	5.45	5.36	5.47	5.18	8	9.62	9.51	5.87	14.7	0.11	8.76	4.19	5.2	4.01	12.93	0.59	3.11	6.05
03:20	2.3	5.45	5.36	5.47	5.18	8	9.62	9.51	5.87	14.7	0.11	8.79	5.38	5.2	4.01	12.93	0.59	3.11	6.13
03:40	2.3	5.45	5.36	5.47	5.18	8	9.62	9.51	5.87	14.7	0.11	8.8	6.32	5.2	4.01	12.93	0.59	3.11	6.13
04:00	2.3	5.45	5.36	5.47	5.18	8	9.62	9.51	5.87	14.77	0.11	8.8	6.42	5.2	4.01	12.93	0.59	3.11	6.13
04:20	2.3	5.45	5.36	5.47	5.32	8	9.64	9.51	5.87	14.78	0.11	8.8	6.45	5.2	4.01	12.93	0.59	3.11	6.13
04:40	2.3	5.45	5.45	6.08	5.33	8	9.64	9.51	5.87	14.89	0.11	8.8	6.53	5.2	4.01	12.93	0.59	3.11	6.38
05:00	2.3	5.45	5.72	6.08	5.34	8.13	9.64	9.51	5.87	14.89	0.11	8.8	6.53	5.2	4.01	13.69	0.59	3.11	6.38
05:20	2.3	5.45	5.72	6.08	5.59	8.25	9.77	9.58	5.87	14.89	0.11	8.8	6.53	5.2	4.01	13.7	0.59	3.11	6.38
05:40	2.3	5.45	6.09	6.08	5.63	8.25	9.77	9.61	5.87	15.36	0.11	8.8	6.53	5.2	4.01	13.7	0.59	3.13	6.46
06:00	2.3	5.45	6.09	6.08	5.63	8.25	9.77	9.61	5.87	15.48	0.11	8.8	6.53	5.2	4.06	13.72	0.59	3.33	6.48
06:20	2.3	5.45	6.09	6.08	5.67	8.25	9.77	9.63	5.87	15.49	0.11	8.8	6.59	5.2	4.06	14.07	0.59	3.33	6.59
06:40	2.3	5.45	6.09	6.08	5.67	8.25	9.77	9.63	5.87	15.49	0.11	8.8	6.59	5.2	4.06	14.08	0.59	3.33	6.93
07:00	2.3	5.45	6.09	6.08	5.67	8.25	9.77	9.63	5.87	15.5	0.11	8.8	6.59	5.2	4.06	14.08	0.59	3.33	6.93
07:20	2.3	5.45	6.09	6.08	5.67	8.25	9.77	9.63	5.87	15.5	0.11	8.8	6.59	5.2	4.06	14.08	0.59	3.33	6.99
07:40	2.3	5.45	6.09	6.08	5.67	8.25	9.77	9.63	5.87	15.51	0.11	8.8	6.59	5.2	4.06	14.14	0.59	3.33	6.99
08:00	2.3	5.45	6.09	6.08	5.68	8.25	9.77	9.63	5.87	15.51	0.11	8.81	6.59	5.2	4.06	14.14	0.59	3.33	6.99
08:20	2.3	5.45	6.09	6.08	5.68	8.25	9.78	9.63	5.87	15.52	0.11	8.81	6.59	5.2	4.06	14.15	0.59	3.33	6.99
08:40	2.3	5.45	6.11	6.08	5.78	8.25	9.78	9.63	5.87	15.52	0.11	8.81	6.59	5.2	4.06	14.15	0.59	3.33	7
09:00	2.3	5.45	6.11	6.08	6.06	8.25	9.78	9.63	5.87	15.53	0.11	8.81	6.59	5.2	4.06	14.15	0.59	3.33	7.23
Two-way RM ANOVA
Source of Variation	% of total variation	P value	P value summary	Significant?
Time x Genotype	0.5837	>0.9999	ns	No
Time	39.59	<0.0001	****	Yes
Genotype	1.075	0.4685	ns	No
Subject	33.25	<0.0001	****	Yes
ANOVA table	SS	DF	MS	F (DFn, DFd)
Time x Genotype	169.6	144	1.178	F (144, 2448) = 0.4983
Time	11503	144	79.88	F (144, 2448) = 33.80
Genotype	312.4	1	312.4	F (1, 17) = 0.5498
Subject	9659	17	568.2	F (17, 2448) = 240.4
Residual	5786	2448	2.363

## Sheet: Supplementary Fig. 6i
left: Blood glucose levels (mg/dL) during an insulin tolerance test in HFD random-fed CerS6ΔAgRP female mice and controls
	Control												CerS6ΔAgRP
Time (min)	A:Y1	A:Y2	A:Y3	A:Y4	A:Y5	A:Y6	A:Y7	A:Y8	A:Y9	A:Y10	A:Y11	A:Y12	B:Y1	B:Y2	B:Y3	B:Y4	B:Y5	B:Y6	B:Y7
0	172.5	173	171.5	164.5	174.5	162	166	170	162.5	169.333	168	183.5	157	159	168.667	153.5	143	174.333	163
15	107.5	101.5	107.5	103.5	106.5	96	104.5	127	116	91.5	95	116.5	105	89.5	109	126.5	96	91.5	70.5
30	88.5	85	97.5	81.5	93.5	67	95	107	97.5	75.5	89.5	104.5	93.6667	81	104.5	96.5	79.5	85	63.5
60	93.5	82.5	109.5	77	92.5	81	98.5	100.5	74	55	89	125	92	79	111	85	77.5	78.5	70
Two-way RM ANOVA
Source of Variation	% of total variation	P value	P value summary	Significant?
Time x Genotype	0.1086	0.7623	ns	No
Time	79.2	<0.0001	****	Yes
Genotype	0.8798	0.1804	ns	No
Subject	7.666	<0.0001	****	Yes
ANOVA table	SS	DF	MS	F (DFn, DFd)
Time x Genotype	98.25	3	32.75	F (3, 51) = 0.3877
Time	71661	3	23887	F (3, 51) = 282.8
Genotype	796.1	1	796.1	F (1, 17) = 1.951
Subject	6936	17	408	F (17, 51) = 4.830
Residual	4308	51	84.47
right: Area under the curve (AUC)
	Control												CerS6ΔAgRP
	A:Y1	A:Y2	A:Y3	A:Y4	A:Y5	A:Y6	A:Y7	A:Y8	A:Y9	A:Y10	A:Y11	A:Y12	B:Y1	B:Y2	B:Y3	B:Y4	B:Y5	B:Y6	B:Y7
	6.3	5.97	6.735	5.775	6.398	5.378	6.428	7.095	6.263	5.166	6.034	7.35	6.24	5.543	6.916	6.495	5.464	5.77	4.759
Unpaired t test
P value	0.2781
P value summary	ns
Significantly different (P < 0.05)?	No
One- or two-tailed P value?	Two-tailed
t, df	t=1.120, df=17
How big is the difference?
Mean of group A (Control)	6.241
Mean of group B (CerS6ΔAgRP)	5.884
Difference between means (B - A) ± SEM	-0.3571 ± 0.3188
95% confidence interval	-1.030 to 0.3154
R squared (eta squared)	0.06876

## Sheet: Supplementary Fig. 6j
left: Blood glucose levels (mg/dL) during a glucose tolerance test after a 6 hr fast (6 hr fasted GTT) in HFD-fed CerS6ΔAgRP female mice and controls
	Control												CerS6ΔAgRP
Time (min)	A:Y1	A:Y2	A:Y3	A:Y4	A:Y5	A:Y6	A:Y7	A:Y8	A:Y9	A:Y10	A:Y11	A:Y12	B:Y1	B:Y2	B:Y3	B:Y4	B:Y5	B:Y6	B:Y7
0	193.5	188	178	155.5	187	174.5	184.5	168	196	179.5	178	185.5	174.5	187.5	188.5	192	187	186.5	209.5
15	449	406.5	442	365	486.5	448.5	434.5	412	571.5	500	424.5	368	387.5	489	396.5	519.5	489.5	564	497.5
30	306	303.5	307	245.5	288.5	360	316	345	252.5	391.5	300.5	224	271.5	313.5	302	465	371.5	393.5	285.5
60	224.5	201	208	174	226.5	215.5	207	197	192	217	189.5	168	195.5	200.5	211	249.5	197	197.5	210.5
120	146.5	146	158	123	161	130	127	133.5	129.5	125	143	140.5	161.5	145	142.5	128.5	135	134.5	175
Two-way RM ANOVA
Source of Variation	% of total variation	P value	P value summary	Significant?
Time x Genotype	0.35	0.4326	ns	No
Time	86.01	<0.0001	****	Yes
Genotype	0.6271	0.0815	ns	No
Subject	3.109	0.022	*	Yes
ANOVA table	SS	DF	MS	F (DFn, DFd)	P value
Time x Genotype	4780	4	1195	F (4, 68) = 0.9647	P=0.4326
Time	1174719	4	293680	F (4, 68) = 237.1	P<0.0001
Genotype	8564	1	8564	F (1, 17) = 3.429	P=0.0815
Subject	42464	17	2498	F (17, 68) = 2.016	P=0.0220
Residual	84241	68	1239
right: Area under the curve (AUC)
	Control												CerS6ΔAgRP
	A:Y1	A:Y2	A:Y3	A:Y4	A:Y5	A:Y6	A:Y7	A:Y8	A:Y9	A:Y10	A:Y11	A:Y12	B:Y1	B:Y2	B:Y3	B:Y4	B:Y5	B:Y6	B:Y7
	29.569	27.761	28.973	23.685	30.214	29.734	28.136	28.073	28.249	31.17	27.281	23.726	26.873	29.168	27.926	34.778	30.019	31.635	30.18
Unpaired t test
P value	0.0943
P value summary	ns
Significantly different (P < 0.05)?	No
One- or two-tailed P value?	Two-tailed
t, df	t=1.772, df=17
How big is the difference?
Mean of group A (Control)	28.05
Mean of group B (CerS6ΔAgRP)	30.08
Difference between means (B - A) ± SEM	2.035 ± 1.149
95% confidence interval	-0.3881 to 4.458
R squared (eta squared)	0.1559

## Sheet: Supplementary Fig. 6k
left: Blood glucose levels (mg/dL) during a glucose tolerance test after a 16 hr fast (16 hr fasted GTT) in HFD-fed CerS6ΔAgRP female mice and controls
	Control												CerS6ΔAgRP
Time (min)	A:Y1	A:Y2	A:Y3	A:Y4	A:Y5	A:Y6	A:Y7	A:Y8	A:Y9	A:Y10	A:Y11	A:Y12	B:Y1	B:Y2	B:Y3	B:Y4	B:Y5	B:Y6
0	117.5	113.5	113	139	108.5	119.5	124.5	89	90.5	98	113.5	120.5	128	99.5	128.5	146.5	116.5	114.5
15	466	444	502	501	464	318	288.5	250	315.5	383	483	472	386.5	399.5	355.5	537.5	507.5	600
30	297	302.5	336.5	302.5	384	265.5	241	172.5	349	241.5	301.5	355	226	279.5	285.5	442.5	445	411
60	188.5	208	209.5	201.5	202.5	156	168	132	196.5	172.5	220.5	216	150	176	170.5	230.5	222	203.5
120	116.5	109.5	102	112	105.5	120	104.5	91.5	124.5	120.5	118.5	111	102.5	107	126.5	132	128.5	122.5
Two-way RM ANOVA
Source of Variation	% of total variation	P value	P value summary	Significant?
Time x Genotype	0.6986	0.2341	ns	No
Time	78.49	<0.0001	****	Yes
Genotype	0.8636	0.1895	ns	No
Subject	7.358	<0.0001	****	Yes
ANOVA table	SS	DF	MS	F (DFn, DFd)
Time x Genotype	11106	4	2776	F (4, 64) = 1.430
Time	1247686	4	311922	F (1.600, 25.59) = 160.7
Genotype	13729	1	13729	F (1, 16) = 1.878
Subject	116965	16	7310	F (16, 64) = 3.766
Residual	124220	64	1941
right: Area under the curve (AUC)
	Control												CerS6ΔAgRP
	A:Y1	A:Y2	A:Y3	A:Y4	A:Y5	A:Y6	A:Y7	A:Y8	A:Y9	A:Y10	A:Y11	A:Y12	B:Y1	B:Y2	B:Y3	B:Y4	B:Y5	B:Y6
	26.531	26.963	28.436	27.791	28.691	22.26	21.379	16.984	25.841	23.291	28.358	29.021	21.668	24.158	24.188	28.817	32.344	31.939
Unpaired t test
P value	0.3991
P value summary	ns
Significantly different (P < 0.05)?	No
One- or two-tailed P value?	Two-tailed
t, df	t=0.8664, df=16
How big is the difference?
Mean of group A (Control)	25.46
Mean of group B (CerS6ΔAgRP)	27.19
Difference between means (B - A) ± SEM	1.724 ± 1.989
95% confidence interval	-2.494 to 5.941
R squared (eta squared)	0.04481
