# Supplementary material for: CerS6-dependent ceramide synthesis in hypothalamic neurons promotes ER/mitochondrial stress and impairs glucose homeostasis in obese mice
Source: Nat Commun. 2023 Nov 29;14:7824. doi: 10.1038/s41467-023-42595-7 (PMC10684560; doi:10.1038/s41467-023-42595-7)
Supplement: Supplementary file 4 — Source Data [file 41467_2023_42595_MOESM4_ESM.zip › Source Data Supplementary Fig. 7.xlsx]

## Sheet: Supplementary Fig. 7c
Body weight development of CerS6ΔPOMC female mice and controls upon HFD feeding
Supplementary Fig. 7c
	Weekly body weight (g)
	Control																						CerS6ΔPOMC
Age (weeks)	A:Y1	A:Y2	A:Y3	A:Y4	A:Y5	A:Y6	A:Y7	A:Y8	A:Y9	A:Y10	A:Y11	A:Y12	A:Y13	A:Y14	A:Y15	A:Y16	A:Y17	A:Y18	A:Y19	A:Y20	A:Y21	A:Y22	B:Y1	B:Y2	B:Y3	B:Y4	B:Y5	B:Y6	B:Y7	B:Y8	B:Y9	B:Y10	B:Y11	B:Y12	B:Y13	B:Y14	B:Y15	B:Y16	B:Y17	B:Y18	B:Y19	B:Y20	B:Y21	B:Y22	B:Y23	B:Y24	B:Y25	B:Y26	B:Y27
4	13	12.7	12.6	10	10.8	8.2	8	11.7	11.4	12.4	15.5	15.6	16.5	15.3	16	15.2	15.7	17.4	15.7	15	15.3	13.7	13.9	13.6	13.6	12.7	10.3	11.3	11.8	11.2	10.3	10.4	8.6	9.3	8.6	12.6	10.7	15.5	13.8	15	18	14.1	14.9	14.5	14.3	14.5	15.6	16.8	14.8
5	16.9	15.2	15.2	15	15.4	15.6	14.3	16.9	17.3	18.6	18.2	16.8	20	16.8	17.3	17.1	17.7	18.1	16.9	16.7	17.1	17	16.3	15.1	15.9	14.4	15.3	16.2	15.9	16.1	13.9	15.1	14.7	17.1	15.6	18.7	17.4	18	16.8	17.7	19	16	17.6	18	17	16.4	17.3	17	17
6	18.5	16.9	14.4	16.4	16.5	18	16.4	17.5	17.8	17.8	19.3	17.8	21	17.7	18.8	18.2	19.3	19.4	17.4	17.4	18.8	18.3	17.6	16.1	17.3	15.3	16.7	16.5	17.2	16.5	15.4	17.2	18.1	18.1	17.8	19.3	18.9	18.6	18.5	19	20.5	16.9	18	18.6	18.3	17.3	18.4	17.8	17.8
7	19.1	17.7	15.4	17.6	18.1	18.6	17.1	18.4	18.8	18.5	20.7	19.3	20.7	18.5	20.1	20.1	21.8	20.8	17.6	18.4	18.9	19.1	18.3	17.1	17.8	16.6	17.9	17.5	18.5	17.8	16.8	18.4	19.4	18.1	18.5	20	19.4	20	19	19.9	22.8	17.8	19	19.9	19.8	18.4	19	19.5	19
8	20.4	18.7	17.4	19.2	20	20	18.8	19.1	19.7	19.7	22.3	20.5	22.1	19.1	21	21.5	22.6	22.8	18.5	19.9	20.5	20.5	20	18.9	19.4	18.1	18.8	19.1	19.8	19.3	17.6	19.6	21.2	19.8	20.2	21.4	20.9	21.5	19.4	21.2	24.1	18.8	20	21	20.3	19.2	20.4	21	20.4
9	20.9	19.8	19	19.7	21.2	20.3	19.1	19.6	20.6	19.9	23.6	21.5	23.3	19.8	22.1	22.4	22.4	23	19.2	21	21.6	20.9	20.4	19.3	20.7	19.5	19.2	20.3	20.3	19.7	17.8	20.1	21.1	20	20.6	21.9	21.7	22.5	20.8	22.5	25.4	19.3	21	21.9	21.9	21.4	21	21.2	21.2
10	21.3	20.8	18.9	20.4	21.7	20.8	19.8	20.7	21.5	21.4	25	21.9	24.4	20.4	22.6	22.9	22.9	24.9	20.14	22.9	22	21.2	21.4	20.7	21	19.5	20.2	20.2	21.5	20.9	19.6	20.9	22.1	20.8	21.5	23	22.8	23.3	21.2	23.5	25.3	19.6	21.5	22.1	22	21.7	22	22.4	22.2
11	23.5	21.3	19.8	21.4	22.4	22.1	20.5	21.5	22.3	22	26.2	23.2	24.9	20.8	23.6	25	24.2	25.8	21.6	22.7	22	22.5	24.1	21	22	20	20.7	21.7	21.9	23.3	20.6	21.8	24	22.8	22.5	23.7	24.4	23.7	21.9	24.9	26.5	20.3	21.6	22.6	23.3	22.6	22.9	23.9	22.4
12	22.3	21	20	20.8	22	20.8	20.8	23.2	22.8	23.1													22.6	20.4	23.2	19.8	20.9	21.6	21.2	22	20	21.7	23.5	21.6	23	24.8	24.9
13	24.7	23.7	21.2	22.4	24	22.6	20	23.4	22.8	23.7	30.5	24.1	28.4	22.5	25.9	27.2	28.1	29	23.4	27.3	24.1	23.6	24.4	22	22	20.3	22.5	22.4	22.4	22.4	21.2	23.8	23.6	23.1	23.1	25.4	25	26.4	22.7	26.5	30.2	22.4	24.2	25.1	23.7	23.6	24.6	26.2	25.2
14	24.8	23.6	22	23.2	24.3	22.95	20.6	23.2	23.5	23.65	30.7	24.2	31	22.3	27.2	29.1	30.4	31	23.8	27.7	23.5	23.5	24.6	22.3	22.2	20.6	22.2	22.6	26.3	22.9	21.2	23.7	24.2	22.8	23.75	27.05	25.65	27.6	23.6	28.1	31.5	22.7	25.8	23.3	25.8	24.3	25.3	26.3	24.8
15	26.1	24.8	22.2	23.9	25.1	23.3	21.2	23	24.2	23.6	30.3	24.5	33.4	24.3	28.8	31.2	30.8	34.1	25.3	29	25.5	24.7	25.2	22.4	23.4	20.8	23	23.2	26.8	23.1	21.5	24	24.8	22.5	24.4	28.7	26.3	29.9	24.2	30.2	33.9	24.7	27.4	25.7	27.3	27.1	26.8	29.2	26.8
16	26.8	25.5	23.1	25.5	26.2	24	21.95	25.45	24.85	24.4	30.1	25.2	25	33.4	28.1	30.7	31.8	36	26.3	29.6	26.3	25.2	26.9	23.3	24.5	21.6	25	25.1	29	25	23.7	25.9	25.45	23.9	25.25	27.85	28	30.8	24.5	30.7	35	24.6	28.1	26.4	27.4	25.5	28.2	30.6	26.7
17	28	25.8	23.1	28	27	24.7	22.7	27.9	25.5	25.2	32	26.6	36.8	26.6	29.8	33.5	35.4	38.7	27.5	28.4	27.3	25.2	28	24.5	25.2	21.6	26.7	25.3	30.8	26.2	23.8	25.8	26.1	25.3	26.1	27	29.7	31.3	24	34	35.8	26	28.7	28.8	28.4	25.6	28.2	31.4	28
18	28.9	26.8	23	27.8	25.2	24.8	22.2	27.4	24.2	23.8	33.9	27	38.1	27.8	31.3	35.5	38.6	40.7	28.4	27.6	29.1	25.6	29.2	23.8	24.7		27.2	25	31.9	25.2	23.8	24.8	25	24.5	25.4	27.1	29.5	31.6	24.9	36.6	36.7	27.1	30.3	27.5	27.5	28.2	29.9	33.5	28.8
19	31.8	28.7	23.25	30	27.95	25.1	22	27.5	25.1	24.2	38.4	28.4	40.6	27.9	32.6	37.2	40.8	41.6	29.8	29.4	31	25.8	31.55	25.45	24.6		28.3	26.2	34	27	25.35	25.9	25.5	25.5	25.4	28.1	30	32.9	25.7	38.4	38.4	28.4	32.1	29.2	28.6	30.6	31.1	35.2	28.4
20	34.7	30.6	23.5	32.2	30.7	25.7	22.1	29.3	25.6	24.8	39.6	28.3	42.1	30.7	33.5	38	43.3	42.1	31.2	32.1	32.8	26.4	33.9	27.1	24.5		29.4	27.4	36.1	28.8	26.9	27	27.3	27.3	26.1	30.5	34	33.3	26.5	40.6	40.7	29.1	33.2	33	28.8	33.4	32.9	36.8	26.7
Mixed-effects model (REML)
Fixed effects (type III)	P value	P value summary	Statistically significant (P < 0.05)?	F (DFn, DFd)
Time	<0.0001	****	Yes	F (1.775, 82.09) = 376.6
Genotype	0.4355	ns	No	F (1, 48) = 0.6184
Time x Genotype	0.7771	ns	No	F (16, 740) = 0.7181
Random effects	SD	Variance
Subject	2.32	5.382
Residual	1.775	3.149
Was the matching effective?
Chi-square, df	612.7, 1
P value	<0.0001
P value summary	****
Is there significant matching (P < 0.05)?	Yes
[truncated: 1 more columns]

## Sheet: Supplementary Fig. 7d
Body fat content (% of body weight) of HFD-fed CerS6ΔPOMC female mice and controls
Supplementary Fig. 7d
Control	CerS6ΔPOMC
54.3376	55.3744
49.0073	37.5083
33.535	31.2709
49.5943	38.4241
45.9439	42.8571
37.1471	53.2574
19.1729	33.5276
42.7644	46.114
26.6547	41.565
38.8623	20.7905
50.5181	18.3398
55.7303	40.4425
52.4884	27.6015
32.3746	40
50.9655	35.6037
39.306	30.8725
41.7365	38.7791
	46.5721
	33.4797
	49.8815
	38.546
	44.6174
Unpaired t test
P value	0.2198
P value summary	ns
Significantly different (P < 0.05)?	No
One- or two-tailed P value?	Two-tailed
t, df	t=1.248, df=37
How big is the difference?
Mean of group A (Control)	42.36
Mean of group B (CerS6ΔPOMC)	38.43
Difference between means (B - A) ± SEM	-3.933 ± 3.150
95% confidence interval	-10.32 to 2.451
R squared (eta squared)	0.04041

## Sheet: Supplementary Fig. 7e
Fat pad mass (% of body weight) of HFD-fed CerS6ΔPOMC female mice and controls
Supplementary Fig. 7e
	Control					CerS6ΔPOMC
	A:Y1	A:Y2	A:Y3	A:Y4	A:Y5	B:Y1	B:Y2	B:Y3	B:Y4	B:Y5	B:Y6	B:Y7	B:Y8	B:Y9
gWAT	6.42534	6.70103	4.40771	5.31328	2.03297	6.33147	2.98295	2.93907	5.08578	5.93407	7.24221	4.64516	5.53425	5.64103
sWAT	3.71041	4.3299	2.27273	2.85714	4.34066	4.05028	2.34375	2.07885	2.08333	2.85714	4.17266	2.3871	2.9589	2.67806
BAT	0.158371	0.206186	0.241047	0.200501	0.164835	0.18622	0.213068	0.179211	0.214461	0.137363	0.191847	0.16129	0.219178	0.19943
Unpaired t test	gWAT	sWAT	BAT
P value	0.8502	0.181	0.7619
P value summary	ns	ns	ns
Significantly different (P < 0.05)?	No	No	No
One- or two-tailed P value?	Two-tailed	Two-tailed	Two-tailed
t, df	t=0.1929, df=12	t=1.420, df=12	t=0.3100, df=12
How big is the difference?
Mean of group A (Control)	4.976	3.502	0.1942
Mean of group B (CerS6ΔPOMC)	5.148	2.846	0.1891
Difference between means (B - A) ± SEM	0.1724 ± 0.8935	-0.6566 ± 0.4623	-0.005069 ± 0.01635
95% confidence interval	-1.774 to 2.119	-1.664 to 0.3507	-0.04070 to 0.03056
R squared (eta squared)	0.003092	0.1439	0.007943

## Sheet: Supplementary Fig. 7f
Average energy expenditure (kcal/h/kg BW) over 24 hr normalized for body weight in HFD-fed CerS6ΔPOMC male femice and controls
Supplementary Fig. 7f
Control	CerS6ΔPOMC
18.1973	15.3311
21.5647	22.2822
22.3633	22.6329
22.548	20.689
21.915	16.7749
	14.2776
	20.8032
	21.8353
	16.557
Unpaired t test
P value	0.1742
P value summary	ns
Significantly different (P < 0.05)?	No
One- or two-tailed P value?	Two-tailed
t, df	t=1.445, df=12
How big is the difference?
Mean of group A (Control)	21.32
Mean of group B (CerS6ΔPOMC)	19.02
Difference between means (B - A) ± SEM	-2.297 ± 1.590
95% confidence interval	-5.762 to 1.168
R squared (eta squared)	0.1481

## Sheet: Supplementary Fig. 7g
Basal food intake (g) over 24 hr in HFD-fed CerS6ΔPOMC male femice and controls
Supplementary Fig. 7g
Control	CerS6ΔPOMC
3.62	0.88
3.47	2.8
2.57	3.57
2.95	3.07
3.19	3.34
	3.72
	3.41
	4.03
	3.07
Unpaired t test
P value	0.8909
P value summary	ns
Significantly different (P < 0.05)?	No
One- or two-tailed P value?	Two-tailed
t, df	t=0.1400, df=12
How big is the difference?
Mean of group A (Control)	3.16
Mean of group B (CerS6ΔPOMC)	3.099
Difference between means (B - A) ± SEM	-0.06111 ± 0.4364
95% confidence interval	-1.012 to 0.8897
R squared (eta squared)	0.001632

## Sheet: Supplementary Fig. 7h
left: Cumulative food intake (g) over 24 hr after refeeding in CerS6ΔPOMC female mice and controls upon HFD feeding
Time (hr)	Control					CerS6ΔPOMC
	A:Y1	A:Y2	A:Y3	A:Y4	A:Y5	B:Y1	B:Y2	B:Y3	B:Y4	B:Y5	B:Y6	B:Y7	B:Y8	B:Y9
	0	0	0	0	0	0	0	0	0	0	0	0	0	0
	0	0.01	0.14	0.06	0.08	0	0	0.25	0.06	0.28	0	0.19	0.12	0
1	0.11	0.06	0.49	0.06	0.25	0	0	0.42	0.06	0.28	0	0.19	0.16	0.04
	0.19	0.12	0.52	0.12	0.25	0	0.02	0.5	0.06	0.28	0.05	0.19	0.21	0.05
	0.31	0.36	0.52	0.23	0.25	0.02	0.03	0.51	0.33	0.28	0.05	0.19	0.36	0.07
2	0.31	0.36	0.52	0.23	0.25	0.02	0.1	0.52	0.36	0.35	0.05	0.27	0.61	0.15
	0.47	0.38	0.52	0.23	0.25	0.07	0.13	0.52	0.39	0.37	0.26	0.28	0.61	0.22
	0.47	0.38	0.54	0.29	0.25	0.09	0.56	0.53	0.46	0.46	0.26	0.34	0.61	0.29
3	0.58	0.58	0.61	0.35	0.31	0.09	0.58	0.9	0.52	0.51	0.33	0.49	0.61	0.31
	0.64	0.59	0.68	0.54	0.37	0.21	0.58	0.9	0.54	0.56	0.46	0.59	0.65	0.56
	0.74	0.59	0.82	0.58	0.39	0.47	0.72	0.9	0.61	0.64	0.49	0.74	0.65	0.59
4	0.84	0.68	0.82	0.64	0.59	0.47	0.74	0.9	0.74	0.77	0.56	0.74	0.73	0.59
	1.07	0.68	0.82	0.72	0.7	0.47	0.74	0.9	0.84	0.77	0.71	0.74	1.09	0.61
	1.07	0.79	1.05	0.85	0.7	0.52	0.74	0.96	0.88	0.79	0.71	0.77	1.09	0.64
5	1.07	0.87	1.05	0.94	0.7	0.6	0.74	1.11	0.98	0.88	0.73	0.8	1.09	0.74
	1.07	0.98	1.05	0.97	0.92	0.6	0.74	1.27	1	0.93	0.91	0.84	1.09	0.82
	1.2	1.04	1.07	1.12	0.92	0.63	0.83	1.32	1.08	0.95	0.97	0.96	1.09	0.83
6	1.37	1.06	1.08	1.32	1	0.8	0.83	1.32	1.17	1.12	1.15	1.06	1.15	1.04
	1.46	1.2	1.15	1.32	1.08	0.82	0.83	1.57	1.17	1.13	1.18	1.11	1.22	1.06
	1.46	1.26	1.24	1.41	1.13	0.82	0.91	1.57	1.29	1.38	1.24	1.2	1.29	1.07
7	1.56	1.26	1.3	1.46	1.2	0.97	0.94	1.57	1.4	1.38	1.34	1.21	1.57	1.17
	1.71	1.74	1.41	1.52	1.32	1.07	1.04	1.61	1.41	1.43	1.43	1.24	1.81	1.32
	1.79	1.74	1.62	1.66	1.32	1.08	1.04	1.65	1.48	1.43	1.47	1.34	1.81	1.43
8	1.79	1.74	1.62	1.74	1.36	1.26	1.06	1.67	1.5	1.53	1.53	1.41	1.81	1.43
	1.87	1.74	1.62	1.8	1.48	1.29	1.08	2.01	1.63	1.59	1.63	1.49	1.81	1.59
	1.92	1.74	1.68	1.88	1.54	1.3	1.11	2.01	1.68	1.72	1.7	1.55	1.81	1.73
9	2.06	1.8	1.75	2.02	1.58	1.38	1.12	2.01	1.72	1.77	1.78	1.66	1.82	1.79
	2.28	1.86	1.76	2.2	1.71	1.44	1.18	2.04	1.79	2.22	1.85	1.72	1.86	1.89
	2.53	2.17	1.97	2.29	2.22	1.61	1.26	2.3	1.87	2.22	2.04	1.9	2.06	2.17
10	2.61	2.17	2.38	2.47	2.22	1.81	1.43	2.3	2.06	2.3	2.04	1.9	2.06	2.17
	2.61	2.17	2.38	2.62	2.22	1.88	1.48	2.41	2.15	2.3	2.3	2.11	2.06	2.35
	2.61	2.17	2.6	2.67	2.22	1.88	1.48	2.41	2.15	2.3	2.3	2.11	2.11	2.35
11	2.61	2.17	2.6	2.67	2.22	1.88	1.61	2.41	2.24	2.3	2.41	2.11	2.11	2.35
	2.61	2.33	2.6	2.67	2.5	2.41	1.71	2.41	2.26	2.3	2.41	2.11	2.15	2.36
	2.61	2.47	2.6	2.67	2.5	2.41	1.9	2.48	2.33	2.31	2.61	2.17	2.24	2.46
12	2.73	2.47	2.6	2.7	2.5	2.41	1.9	2.48	2.47	2.39	2.61	2.17	2.24	2.47
	2.73	2.47	2.6	2.78	2.5	2.41	1.9	2.55	2.53	2.47	2.61	2.4	2.28	2.47
	2.91	2.49	2.6	2.85	2.51	2.41	1.95	2.74	2.62	2.47	2.66	2.43	2.39	2.53
13	3.43	2.55	2.6	2.98	2.64	2.45	1.96	2.74	2.63	2.61	2.66	2.48	2.69	2.85
	3.43	2.56	2.6	3.42	2.78	2.45	1.96	3.23	2.7	2.69	2.78	2.53	2.69	2.85
	3.43	2.86	2.6	3.42	2.81	2.45	2.09	3.23	2.87	2.81	2.78	2.53	2.94	2.87
14	3.45	2.86	2.61	3.42	3.04	2.45	2.09	3.23	2.98	2.93	2.79	2.78	2.94	3.07
	3.56	3.32	2.61	3.61	3.04	2.79	2.1	3.23	2.98	2.93	3.08	2.78	2.94	3.08
	3.78	3.32	2.68	3.68	3.06	2.79	2.38	3.23	3.09	2.93	3.17	2.78	2.94	3.14
15	3.78	3.32	2.72	4.09	3.09	2.79	2.49	3.36	3.11	3.04	3.17	2.82	2.96	3.21
	3.78	3.32	2.85	4.09	3.15	2.88	2.49	3.36	3.11	3.59	3.17	2.97	2.96	3.29
	3.78	3.32	3.25	4.09	3.26	2.88	2.54	3.36	3.12	3.59	3.23	2.97	3.48	3.33
16	3.78	3.32	3.25	4.09	3.26	2.88	2.69	3.36	3.21	3.59	3.35	2.97	3.48	3.35
	3.78	3.32	3.25	4.09	3.26	2.91	2.69	3.36	3.34	3.59	3.35	2.99	3.48	3.42
	3.93	3.32	3.25	4.09	3.26	2.91	2.69	3.36	3.34	3.59	3.35	2.99	3.48	3.42
17	3.95	3.32	3.27	4.09	3.27	2.91	2.69	3.41	3.34	3.59	3.35	3	3.48	3.42
	3.95	3.34	3.27	4.09	3.33	2.91	2.69	3.41	3.34	3.59	3.45	3	3.48	3.49
	3.95	3.34	3.29	4.09	3.53	2.91	2.69	3.44	3.34	3.59	3.57	3	3.48	3.54
18	3.95	3.34	3.29	4.09	3.53	2.92	2.69	3.48	3.34	3.59	3.69	3.01	3.48	3.62
	3.95	3.34	3.29	4.09	3.53	2.92	2.69	3.57	3.37	3.59	4.33	3.22	3.48	3.89
	3.95	3.34	3.35	4.09	3.53	3.08	2.69	3.93	3.37	3.81	4.33	3.22	3.48	3.89
19	3.95	3.61	3.35	4.17	3.54	3.25	2.69	3.93	3.41	4.09	4.33	3.22	3.48	3.89
	3.95	3.61	3.35	4.24	3.54	3.25	2.69	3.93	3.77	4.09	4.33	3.29	3.48	3.89
	4.11	3.61	3.35	4.3	3.78	3.25	2.72	3.93	3.89	4.11	4.33	3.29	3.48	3.91
20	4.11	3.63	3.37	4.6	3.78	3.3	2.72	3.93	3.89	4.11	4.33	3.43	3.48	3.99
	4.11	3.73	3.4	4.6	3.78	3.38	2.79	3.93	3.89	4.11	4.33	3.49	3.5	4.12
	4.49	3.88	3.4	4.6	3.85	3.52	2.91	3.93	3.89	4.11	4.33	3.7	3.52	4.13
21	4.49	3.88	3.5	4.6	3.88	3.52	2.91	3.93	3.89	4.11	4.33	3.7	3.59	4.23
	4.77	4.17	3.74	4.96	3.91	3.54	2.91	3.99	3.95	4.19	4.33	3.7	3.66	4.42
	4.77	4.17	3.74	4.96	3.91	3.54	2.91	3.99	3.95	4.19	4.33	3.72	3.77	4.42
22	4.77	4.17	3.74	4.96	3.91	3.54	2.91	3.99	3.95	4.28	4.33	3.78	3.77	4.42
	4.77	4.17	3.74	4.96	3.91	3.62	2.96	3.99	3.95	4.3	4.33	3.78	3.77	4.42
	4.77	4.17	3.74	4.96	3.91	3.62	2.96	4.06	3.95	4.3	4.33	3.78	3.77	4.85
23	4.77	4.17	3.74	4.96	4.05	3.68	3.04	4.19	4.06	4.3	4.33	3.78	3.77	4.85
	4.77	4.17	3.84	4.96	4.06	3.68	3.06	4.19	4.13	4.3	4.33	3.78	3.77	4.85
	4.77	4.17	3.9	4.96	4.06	3.84	3.06	4.19	4.13	4.36	4.59	3.87	3.77	4.85
24	4.77	4.17	3.9	4.96	4.14	3.87	3.14	4.19	4.48	4.36	4.59	3.97	3.9	4.85
Two-way RM ANOVA
Source of Variation	% of total variation	P value	P value summary	Significant?
Time x Genotype	0.2075	0.132	ns	No
Time	88.55	<0.0001	****	Yes
Genotype	0.5699	0.1467	ns	No
Subject	2.84	<0.0001	****	Yes
ANOVA table	SS	DF	MS	F (DFn, DFd)
Time x Genotype	3.854	71	0.05428	F (71, 852) = 1.200
Time	1644	71	23.16	F (1.911, 22.93) = 511.8
Genotype	10.58	1	10.58	F (1, 12) = 2.408
Subject	52.74	12	4.395	F (12, 852) = 97.14
Residual	38.55	852	0.04525
right: dark phase food intake after refeeding
	Control					CerS6ΔPOMC
	A:Y1	A:Y2	A:Y3	A:Y4	A:Y5	B:Y1	B:Y2	B:Y3	B:Y4	B:Y5	B:Y6	B:Y7	B:Y8	B:Y9
	2.43	2.08	1.75	2.58	2.3	2.14	1.79	1.92	2.17	2.34	2.55	2.04	1.77	2.44
Unpaired t test
P value	0.5566
P value summary	ns
Significantly different (P < 0.05)?	No
One- or two-tailed P value?	Two-tailed
t, df	t=0.6048, df=12
How big is the difference?
Mean of group A (Control)	2.228
Mean of group B (CerS6ΔPOMC)	2.129
Difference between means (B - A) ± SEM	-0.09911 ± 0.1639
95% confidence interval	-0.4562 to 0.2580
R squared (eta squared)	0.02958

## Sheet: Supplementary Fig. 7i
left: Blood glucose levels (mg/dL) during an Insulin tolerance test in HFD random-fed CerS6ΔPOMC female mice and controls
	Control																						CerS6ΔPOMC
time (min)	A:Y1	A:Y2	A:Y3	A:Y4	A:Y5	A:Y6	A:Y7	A:Y8	A:Y9	A:Y10	A:Y11	A:Y12	A:Y13	A:Y14	A:Y15	A:Y16	A:Y17	A:Y18	A:Y19	A:Y20	A:Y21	A:Y22	B:Y1	B:Y2	B:Y3	B:Y4	B:Y5	B:Y6	B:Y7	B:Y8	B:Y9	B:Y10	B:Y11	B:Y12	B:Y13	B:Y14	B:Y15	B:Y16	B:Y17	B:Y18	B:Y19	B:Y20	B:Y21	B:Y22	B:Y23	B:Y24	B:Y25	B:Y26	B:Y27
0	163	162.5	172	170.5	163.5	138	149	144.5	144	156	164	155	157.5	166.5	156	161	160	163.5	152	177.5	173.5	169	173	163.5	165	169.5	162.5	163.5	169.5	156.5	164.5	144.5	161	136.5	148	151	136	163	159.5	194.5	178.5	177.5	161.5	145	165.5	161.5	181	171	148
15	81	91.5	91	82	91.5	90.5	99	108	94.5	107	123	115	88.5	83	109	92	112.5	107.5	98.5	140	126	98.5	90	95.5	121	85	98.5	121.5	104.5	94	92	90	92.5	92.5	86	90	90.5	99.5	102	87	93	123	100	86	89.5	94.5	115	91	105
30	81.5	87	82.5	72.5	85	72	94	94	82.5	87.5	105.5	101	95	104.5	105	112.5	87.5	107	87.5	101	95.5	97	76	83	95.5	82	79.5	101.5	104.5	85.5	72.5	77.5	93	77.5	82	85.5	97	96	93.5	92	95.5	106.5	95.5	86.5	108.5	98.5	102	81.5	106.5
60	75	102	105	75.5	99	63.5	85	94.5	57	64	106.5	100	89	96	144	131	94.5	100.5	95	118	93	107	99	79.5	84.5	105	72	94.5	103	101	67	87	84.5	68.5	66	70	83.5	91	96	99	114.5	113	94.5	84.5	108.5	101.5	97	97	121
Two-way RM ANOVA
Source of Variation	% of total variation	P value	P value summary	Significant?
Time x Column Factor	0.1313	0.5072	ns	No
Time	79.84	<0.0001	****	Yes
Column Factor	0.02576	0.7271	ns	No
Subject	10.03	<0.0001	****	Yes
ANOVA table	SS	DF	MS	F (DFn, DFd)
Time x Column Factor	268	3	89.32	F (3, 144) = 0.7795
Time	162957	3	54319	F (2.499, 119.9) = 474.0
Column Factor	52.57	1	52.57	F (1, 48) = 0.1232
Subject	20479	48	426.6	F (48, 144) = 3.723
Residual	16501	144	114.6
right: Area under the curve (AUC)
	Control																						CerS6ΔPOMC
	A:Y1	A:Y2	A:Y3	A:Y4	A:Y5	A:Y6	A:Y7	A:Y8	A:Y9	A:Y10	A:Y11	A:Y12	A:Y13	A:Y14	A:Y15	A:Y16	A:Y17	A:Y18	A:Y19	A:Y20	A:Y21	A:Y22	B:Y1	B:Y2	B:Y3	B:Y4	B:Y5	B:Y6	B:Y7	B:Y8	B:Y9	B:Y10	B:Y11	B:Y12	B:Y13	B:Y14	B:Y15	B:Y16	B:Y17	B:Y18	B:Y19	B:Y20	B:Y21	B:Y22	B:Y23	B:Y24	B:Y25	B:Y26	B:Y27
	5.396	6.079	6.086	5.273	5.996	4.965	5.993	6.236	5.209	5.704	7.046	6.66	5.981	6.285	7.328	7.084	6.274	6.754	6.011	7.474	6.735	6.533	5.843	5.719	6.469	5.966	5.565	6.75	6.735	6.023	5.25	5.483	5.955	5.183	5.235	5.456	5.813	6.24	6.27	6.319	6.6	7.268	6.278	5.591	6.653	6.368	6.833	5.936	6.896
Unpaired t test
P value	0.6203
P value summary	ns
Significantly different (P < 0.05)?	No
One- or two-tailed P value?	Two-tailed
t, df	t=0.4986, df=48
How big is the difference?
Mean of group A (Control)	6.232
Mean of group B (CerS6ΔPOMC)	6.142
Difference between means (B - A) ± SEM	-0.09019 ± 0.1809
95% confidence interval	-0.4539 to 0.2735
R squared (eta squared)	0.005153
[truncated: 1 more columns]

## Sheet: Supplementary Fig. 7j
left: Blood glucose levels (mg/dL) during a glucose tolerance test after a 6 hr fast (6 h fasted GTT) in HFD-fed CerS6ΔPOMC female mice and controls
	Control																						CerS6ΔPOMC
time (min)	A:Y1	A:Y2	A:Y3	A:Y4	A:Y5	A:Y6	A:Y7	A:Y8	A:Y9	A:Y10	A:Y11	A:Y12	A:Y13	A:Y14	A:Y15	A:Y16	A:Y17	A:Y18	A:Y19	A:Y20	A:Y21	A:Y22	B:Y1	B:Y2	B:Y3	B:Y4	B:Y5	B:Y6	B:Y7	B:Y8	B:Y9	B:Y10	B:Y11	B:Y12	B:Y13	B:Y14	B:Y15	B:Y16	B:Y17	B:Y18	B:Y19	B:Y20	B:Y21	B:Y22	B:Y23	B:Y24	B:Y25	B:Y26	B:Y27
0	153	154.5	175	144	172.5	137.5	139	136	131.5	120	152.5	152.5	160	130.5	136.5	129.5	157	146	159.5	151.5	145	160.5	149	175	162.5	178	152	143	170.5	148	163.5	169	144	139	153	153.5	134.5	165	155.5	170.5	140.5	149.5	161.5	172	152	126.5	144	139	151.5
15	385	426	384	296	416	335	412.5	335.5	450.5	297.5	489	366.5	411.5	287.5	389	381.5	403	360	402.5	424	394	374.5	348.5	260	397	379	348.5	308	389.5	305	348	362.5	350	339.5	334.5	402.5	358.5	194	397	396	379.5	438.5	446	401	386.5	313	352	366.5	360.5
30	267.5	282.5	250	187.5	294	256	307	241	298.5	208	316.5	306.5	252.5	174	219	188.5	225	205	275	277.5	261	357.5	203	166.5	269.5	278	222.5	208.5	239.5	188	185	293.5	293.5	228	213	245.5	200	214	290.5	322	219	334.5	322.5	306	225.5	181.5	205.5	198	214
60	208.5	210	200	144.5	191	168.5	178	158	174	146.5	225.5	195	186.5	148	149	133.5	185.5	177.5	191.5	178	184	235	163.5	139.5	187.5	187	161	155.5	184	143	153	166.5	201.5	149	180	180	186.5	181.5	184	192	141	212	177.5	229	163	147.5	157.5	153.5	173
120	126	155.5	130.5	99	127	135.5	133	120.5	123	132	135.5	152	156	106.5	128	95.5	143	115.5	155	142.5	132	160	110	110	136	136	114.5	122.5	133	122	110.5	116.5	142.5	128.5	139.5	134.5	129.5	139	160.5	134	110	121.5	134.5	163.5	138	127	137.5	130	138.5
Two-way RM ANOVA
Source of Variation	% of total variation	P value	P value summary	Significant?
Time x Column Factor	0.391	0.0201	*	Yes
Time	86.2	<0.0001	****	Yes
Column Factor	0.2685	0.1773	ns	No
Subject	6.876	<0.0001	****	Yes
ANOVA table	SS	DF	MS	F (DFn, DFd)
Time x Column Factor	8419	4	2105	F (4, 192) = 2.989
Time	1856004	4	464001	F (2.115, 101.5) = 658.9
Column Factor	5782	1	5782	F (1, 48) = 1.874
Subject	148051	48	3084	F (48, 192) = 4.380
Residual	135215	192	704.2
right: Area under the curve (AUC)
	Control																						CerS6ΔPOMC
	A:Y1	A:Y2	A:Y3	A:Y4	A:Y5	A:Y6	A:Y7	A:Y8	A:Y9	A:Y10	A:Y11	A:Y12	A:Y13	A:Y14	A:Y15	A:Y16	A:Y17	A:Y18	A:Y19	A:Y20	A:Y21	A:Y22	B:Y1	B:Y2	B:Y3	B:Y4	B:Y5	B:Y6	B:Y7	B:Y8	B:Y9	B:Y10	B:Y11	B:Y12	B:Y13	B:Y14	B:Y15	B:Y16	B:Y17	B:Y18	B:Y19	B:Y20	B:Y21	B:Y22	B:Y23	B:Y24	B:Y25	B:Y26	B:Y27
	26.104	28.02	25.613	19.211	26.554	23.464	26.138	22.2	25.98	20.595	29.813	26.873	26.126	19.061	22.331	19.808	24.923	22.56	26.689	26.025	25.11	30.24	21.57	18.536	25.755	25.77	22.054	21.056	24.78	20.01	20.809	24.296	26.276	21.825	23.243	24.848	23.164	21.3	26.753	27.124	21.319	28.41	27.18	29.4	23.486	20.175	22.196	21.803	23.299
Unpaired t test
P value	0.159
P value summary	ns
Significantly different (P < 0.05)?	No
One- or two-tailed P value?	Two-tailed
t, df	t=1.431, df=48
How big is the difference?
Mean of group A (Control)	24.7
Mean of group B (CerS6ΔPOMC)	23.5
Difference between means (B - A) ± SEM	-1.202 ± 0.8400
95% confidence interval	-2.890 to 0.4872
R squared (eta squared)	0.04089
[truncated: 1 more columns]

## Sheet: Supplementary Fig. 7k
left: Blood glucose levels (mg/dL) during a glucose tolerance test after a 16 hr fast (16 h fasted GTT) in HFD-fed CerS6ΔPOMC female mice and controls
	Control																						CerS6ΔPOMC
time (min)	A:Y1	A:Y2	A:Y3	A:Y4	A:Y5	A:Y6	A:Y7	A:Y8	A:Y9	A:Y10	A:Y11	A:Y12	A:Y13	A:Y14	A:Y15	A:Y16	A:Y17	A:Y18	A:Y19	A:Y20	A:Y21	A:Y22	B:Y1	B:Y2	B:Y3	B:Y4	B:Y5	B:Y6	B:Y7	B:Y8	B:Y9	B:Y10	B:Y11	B:Y12	B:Y13	B:Y14	B:Y15	B:Y16	B:Y17	B:Y18	B:Y19	B:Y20	B:Y21	B:Y22	B:Y23	B:Y24	B:Y25	B:Y26	B:Y27
0	104.5	122.5	82.5	97.5	114	111	128	104.5	102	106	118.5	94.5	76.5	104	100.5	92	97	108.5	111.5	82.5	114	77	92	82.5	124.5	103	103.5	114	86	83	98.5	87	115.5	121.5	100	109	103.5	89	93	87.5	68.5	85	101	122	120.5	79	79	89	88
15	341.5	325	351.5	286	437.5	330	502	397	335	341	474.5	438	398	442	446	463.5	369	433	470.5	323.5	481	327.5	375	384.5	403.5	368	376.5	383	363	352	440	336	330	446	332	358	297.5	378.5	447.5	430.5	394	450	392.5	443.5	416	402	384.5	431	398
30	289.5	218	276.5	225.5	302.5	315	380	236.5	259	224.5	532.5	309.5	435.5	339.5	380	291.5	377	262.5	301	301.5	411	328	288	384.5	304.5	324.5	372.5	278.5	278.5	296.5	256	246.5	246	374.5	254	250.5	190.5	303	348	367.5	343	478.5	395.5	275.5	343.5	324	355.5	420	322
60	190.5	149.5	148.5	144	196	167.5	159	157	145.5	118.5	487	161.5	265.5	169.5	196.5	156.5	154.5	160.5	213	176	210	179.5	172.5	247.5	173.5	155	200	150.5	144.5	165	136.5	134.5	148	156.5	162	149.5	123.5	178.5	191	205.5	189.5	213.5	230	163	186.5	163	243.5	225.5	200
120	101.5	118	112.5	92	96	101	109	98.5	102	94	199	134	121.5	101.5	101	100	116.5	89.5	121.5	88	119	103	99	112	116	100	100.5	91.5	95.5	94	96.5	96.5	110.5	98.5	102	101	101.5	117.5	104	121	100	107.5	102	107	107	95.5	103	105.5	115.5
Two-way RM ANOVA
Source of Variation	% of total variation	P value	P value summary	Significant?
Time x Column Factor	0.01917	0.9703	ns	No
Time	85.16	<0.0001	****	Yes
Column Factor	0.05035	0.5459	ns	No
Subject	6.534	<0.0001	****	Yes
ANOVA table	SS	DF	MS	F (DFn, DFd)
Time x Column Factor	754.1	4	188.5	F (4, 192) = 0.1325
Time	3349734	4	837434	F (2.308, 110.8) = 588.5
Column Factor	1980	1	1980	F (1, 48) = 0.3699
Subject	257010	48	5354	F (48, 192) = 3.763
Residual	273207	192	1423
right: Area under the curve (AUC)
	Control																						CerS6ΔPOMC
	A:Y1	A:Y2	A:Y3	A:Y4	A:Y5	A:Y6	A:Y7	A:Y8	A:Y9	A:Y10	A:Y11	A:Y12	A:Y13	A:Y14	A:Y15	A:Y16	A:Y17	A:Y18	A:Y19	A:Y20	A:Y21	A:Y22	B:Y1	B:Y2	B:Y3	B:Y4	B:Y5	B:Y6	B:Y7	B:Y8	B:Y9	B:Y10	B:Y11	B:Y12	B:Y13	B:Y14	B:Y15	B:Y16	B:Y17	B:Y18	B:Y19	B:Y20	B:Y21	B:Y22	B:Y23	B:Y24	B:Y25	B:Y26	B:Y27
	26.104	28.02	25.613	19.211	26.554	23.464	26.138	22.2	25.98	20.595	29.813	26.873	26.126	19.061	22.331	19.808	24.923	22.56	26.689	26.025	25.11	30.24	21.57	18.536	25.755	25.77	22.054	21.056	24.78	20.01	20.809	24.296	26.276	21.825	23.243	24.848	23.164	21.3	26.753	27.124	21.319	28.41	27.18	29.4	23.486	20.175	22.196	21.803	23.299
Unpaired t test
P value	0.159
P value summary	ns
Significantly different (P < 0.05)?	No
One- or two-tailed P value?	Two-tailed
t, df	t=1.431, df=48
How big is the difference?
Mean of group A (Control)	24.7
Mean of group B (CerS6ΔPOMC)	23.5
Difference between means (B - A) ± SEM	-1.202 ± 0.8400
95% confidence interval	-2.890 to 0.4872
R squared (eta squared)	0.04089
[truncated: 1 more columns]

## Sheet: Supplementary Fig. 7m
left: Violonplot of log2 mitochondrial aspect ratios in POMC neurons of HFD random-fed CerS6ΔPOMC female mice and controls															right: Cumulative distribution of mitochondrial aspect ratios
															data			Histogram
Control (NCD)	Control (HFD)	CerS6ΔPOMC (HFD)		Ordinary one-way ANOVA											Control (HFD)	CerS6ΔPOMC (HFD)		Bin Center	Control (HFD)	CerS6ΔPOMC (HFD)
0.436162	0.942608	0.409255		ANOVA summary											1.922	1.328		1	22.0641	17.9587		Kolmogorov-Smirnov test
2.03175	1.26484	0.446786		F	4.647										2.403	1.363		1.5	68.6833	68.863		P value	0.4708
0.685267	0.345964	0.389567		P value	0.0097										1.271	1.31		2	84.9348	85.0129		Exact or approximate P value?	Approximate
2.35924	0.333424	1.43242		P value summary	**										1.26	2.699		2.5	92.1708	92.6357		P value summary	ns
1.08474	0.784923	0.291604		Significant diff. among means (P < 0.05)?	Yes										1.723	1.224		3	95.3737	95.9948		Significantly different (P < 0.05)?	No
2.69933	0.196607	0.421156		R squared	0.005039										1.146	1.339		3.5	98.3393	98.3204		Kolmogorov-Smirnov D	0.04213
0.7433	0.39835	1.9782													1.318	3.94		4	99.1696	98.9664
0.959028	0.509949	0.668119		ANOVA table	SS	DF	MS	F (DFn, DFd)							1.424	1.589		4.5	99.4069	99.354
0.323082	0.183963	0.495695		Treatment (between columns)	2.034	2	1.017	F (2, 1835) = 4.647							1.136	1.41		5	99.6441	99.4832
0.125651	0.240009	0.591679		Residual (within columns)	401.6	1835	0.2189								1.181	1.507		5.5	99.7628	99.7416
0.230203	0.264236	0.320773		Total	403.6	1837									1.201	1.249		6	99.8814	99.7416
0.42975	0.492622	0.940355													1.407	1.919		6.5	99.8814	100
1.15121	0.794936	0.414677		Tukey's multiple comparisons test	Mean Diff.	95.00% CI of diff.	Below threshold?	Summary	Adjusted P Value						1.735	1.333		7	100	100
0.992043	0.549916	0.707525		Control (NCD) vs. Control (HFD)	0.1044	0.02146 to 0.1873	Yes	**	0.009						1.464	1.633
0.697774	1.20727	1.90342		Control (NCD) vs. CerS6ΔPOMC (HFD)	0.09948	0.01579 to 0.1832	Yes	*	0.0148						2.309	3.741
0.690641	0.319618	0.408168		Control (NCD) vs. CerS6ΔPOMC (HFD)	-0.004903	-0.05953 to 0.04972	No	ns	0.9759						1.248	1.327
1.56218	0.405992	0.393965													1.325	1.314
2.39039	0.434028	0.347099		Test details	Mean 1	Mean 2	Mean Diff.	SE of diff.	n1	n2	q	DF			1.351	1.272
1.30393	0.932061	0.0949117		Control (NCD) vs. Control (HFD)	0.7921	0.6877	0.1044	0.03535	221	843	4.176	1835			1.908	1.068
1.41522	0.402722	0.389567		Control (NCD) vs. CerS6ΔPOMC (HFD)	0.7921	0.6926	0.09948	0.03568	221	774	3.943	1835			1.322	1.31
0.634129	1.49211	1.68257		Control (NCD) vs. CerS6ΔPOMC (HFD)	0.6877	0.6926	-0.004903	0.02329	843	774	0.2977	1835			2.813	3.21
0.339137	0.385155	0.659925													1.306	1.58
1.27143	0.169925	0.479231													1.125	1.394
0.286881	0.409255	0.347099													1.328	1.272
0.895303	0.0894981	1.26063													1.064	2.396
0.194087	0.481299	0.706641													1.396	1.632
0.609755	0.733788	1.62012													1.663	3.074
0.93885	0.159629	1.34369													1.117	2.538
0.318461	0.140124	0.571434													1.102	1.486
0.261832	0.636915	0.321928													1.555	1.25
0.342555	1.27798	0.793272													2.425	1.733
0.634129	0.327687	1.17313													1.255	2.255
1.26963	0.623867	0.195348													1.541	1.145
1.18903	0.669027	0.22033													1.59	1.165
0.638769	0.932817	1.19219													1.909	2.285
0.412511	0.959028	0.489543													1.944	1.404
0.424385	0.549916	0.97673													1.464	1.968
1.95345	0.389567	0.411426													1.31	1.33
0.442545	0.560715	0.719841													1.475	1.647
0.479231	0.24732	0.389567													1.187	1.31
1.51147	0.522056	1.08882													1.436	2.127
2.33914	0.706641	0.60027													1.632	1.516
0.898402	0.821302	0.389567													1.767	1.31
0.359521	0.543991	1.5008													1.458	2.83
1.01792	1.16672	1.30217													2.245	2.466
0.22404	0.6107	1.14012													1.527	2.204
1.51299	0.308011	0.67717													1.238	1.599
1.488	0.580145	0.993493													1.495	1.991
1.33743	1.38571	0.936591													2.613	1.914
0.420078	1.40327	0.509949													2.645	1.424
0.549916	1.05172	0.370722													2.073	1.293
0.496718	1.55385	0.331132													2.936	1.258
0.445727	0.448901	0.732052													1.365	1.661
0.43082	0.897628	1.92865													1.863	3.807
0.608809	0.883621	0.367371													1.845	1.29
0.80488	0.519039	1.00072													1.433	2.001
1.42277	0.389567	1.21475													1.31	2.321
1.514	0.603122	0.469886													1.519	1.385
1.4547	1.17505	0.597412													2.258	1.513
0.187768	0.528071	0.902267													1.442	1.869
0.286881	0.408168	0.694212													1.327	1.618
0.543991	1.06074	0.249749													2.086	1.189
1.23327	0.672652	0.370722													1.594	1.293
0.617298	0.362891	0.864731													1.286	1.821
0.746743	0.317304	0.78576													1.246	1.724
0.751892	1.18967	0.49774													2.281	1.412
0.267835	0.501821	1.41522													1.416	2.667
0.526069	0.789103	0.818851													1.728	1.764
0.744161	1.28392	1.30743													2.435	2.475
1.5612	0.187768	1.49006													1.139	2.809
0.635987	0.434028	0.899949													1.351	1.866
0.385155	0.305679	0.395063													1.236	1.315
0.553852	0.254594	0.115033													1.193	1.083
1.76765	0.886745	0.0565835													1.849	1.04
1.4916	0.24123	0.347099													1.182	1.272
0.358396	1.79618	0.664483													3.473	1.585
0.325386	0.425459	0.532068													1.343	1.446
1.47716	0.821302	1.06557													1.767	2.093
1.09491	0.344828	0.186501													1.27	1.138
0.435095	0.747602	1.14012													1.679	2.204
0.528071	0.504875	0.886745													1.419	1.849
0.41792	0.43082	0.469886													1.348	1.385
0.953079	0.768925	0.853597													1.704	1.807
0.299831	0.813114	1.6884													1.757	3.223
0.175045	1.74201	0.27023													3.345	1.206
1.25036	0.258217	0.745883													1.196	1.677
0.415759	0.464668	1.14012													1.38	2.204
1.46989	1.71589	2.11203													3.285	4.323
0.77989	0.258217	0.491597													1.196	1.406
0.512985	0.164786	0.0285692													1.121	1.02
0.351628	0.986957	0.0690147													1.982	1.049
0.804054	0.725959	0.108357													1.654	1.078
1.2762	0.792439	1.32077													1.732	2.498
1.80735	0.185232	0.434028													1.137	1.351
0.675364	0.629473	0.117695													1.547	1.085
0.727703	0.642471	0.444667													1.561	1.361
0.725959	0.85997	0.377401													1.815	1.299
0.386259	0.476122	0.534062													1.391	1.448
1.04893	0.364012	0.676267													1.287	1.598
0.468844	0.608809	1.2345													1.525	2.353
0.833497	0.360645	1.30685													1.284	2.474
0.411426	0.303342	0.558757													1.234	1.473
0.85997	0.303342	0.569491													1.234	1.484
0.721591	0.176323	0.108357													1.13	1.078
0.504875	0.887525	0.678072													1.85	1.6
0.414677	0.350497	0.183963													1.275	1.136
0.583038	0.513996	0.74932													1.428	1.681
0.74932	1.28511	2.17473													2.437	4.515
0.592636	0.816395	0.454176													1.761	1.37
2.38681	0.438293	1.13553													1.355	2.197
1.02857	1.42438	0.557778													2.684	1.472
1.74803	0.140124	1.76129													1.102	3.39
0.329985	0.297485	1.82334													1.229	3.539
1.3173	0.485427	0.253384													1.4	1.192
0.436162	0.651683	0.609755													1.571	1.526
0.747602	0.329985	0.83754													1.257	1.787
2.60763	0.992043	0.420078													1.989	1.338
0.886745	0.407081	0.983313													1.326	1.977
0.578214	0.541019	0.327687													1.455	1.255
0.603122	0.424385	0.200379													1.342	1.149
0.255803	0.496718	0.714575													1.411	1.641
1.28096	0.134878	1.12631													1.098	2.183
0.88049	0.501821	1.46467													1.416	2.76
0.524064	0.168642	1.15769													1.124	2.231
2.51425	1.338	0.219091													2.528	1.164
1.13553	1.09626	0.312665													2.138	1.242
0.244887	1.5064	0.392867													2.841	1.313
0.271426	0.317304	0.415759													1.246	1.334
0.953824	0.621993	0.280956													1.539	1.215
0.833497	0.260628	0.341417													1.198	1.267
0.550901	0.646163	0.807355													1.565	1.75
0.635987	0.335712	0.108357													1.262	1.078
1.18333	1.25278	0.21661													2.383	1.162
0.543001	0.669027	0.518031													1.59	1.432
0.273814	1.38791	0.0468402													2.617	1.033
0.348232	0.692427	0.348232													1.616	1.273
1.26364	0.147958	0.465713													1.108	1.381
1.03492	0.587845	0.534062													1.503	1.448
0.940355	0.226509	0.467801													1.17	1.383
0.543001	0.509949	0.133564													1.424	1.097
0.116365	0.520045	0.710173													1.434	1.636
0.337996	0.176323	0.703101													1.13	1.628
0.483364	1.53854	0.301002													2.905	1.232
0.321928	0.425459	0.516015													1.343	1.43
0.715454	0.621993	0.372952													1.539	1.295
1.37128	0.41792	0.240009													1.336	1.181
1.43563	0.244887	0.805705													1.185	1.748
1.31441	0.813114	0.40163													1.757	1.321
0.358396	0.382944	0.434028													1.304	1.351
0.308011	0.991318	0.525067													1.988	1.439
0.830255	0.40163	1.07313													1.321	2.104
0.16092	0.513996	0.41684													1.428	1.335
0.313826	1.09828	0.271426													2.141	1.207
0.347099	0.222805	0.372952													1.167	1.295
0.455229	0.370722	0.344828													1.293	1.27
0.24123	0.0676387	0.388465													1.048	1.309
0.878921	0.35727	1.55336													1.281	2.935
0.494672	0.194087	0.475085													1.144	1.39
0.0648829	0.0786098	0.402722													1.056	1.322
0.583038	0.151859	0.0949117													1.111	1.068
0.969381	0.482332	0.482332													1.397	1.397
0.498761	0.720716	0.486457													1.648	1.401
0.290424	0.279768	0.851999													1.214	1.805
1.42761	0.705757	1.20539													1.631	2.306
2.50487	1.09424	1.83269													2.135	3.562
0.372952	0.558757	0.125651													1.473	1.091
1.23634	0.138814	0.437228													1.101	1.354
0.496718	1.27023	0.557778													2.412	1.472
0.390668	0.90381	0.205393													1.871	1.153
0.43082	0.397255	0.533065													1.317	1.447
1.32077	0.686164	0.316146													1.609	1.245
1.0861	0.790772	1.69019													1.73	3.227
1.1117	0.163499	0.246104													1.12	1.186
0.839153	0.480265	0.662661													1.395	1.583
0.425459	0.400538	0.275007													1.32	1.21
0.259423	0.699552	0.511974													1.624	1.426
0.835116	0.744161	0.56267													1.675	1.477
0.0935602	0.420078	0.715454													1.338	1.642
0.299831	0.316146	0.611645													1.245	1.528
0.77989	0.200379	0.624803													1.149	1.542
0.67084	0.427606	0.964214													1.345	1.951
0.176323	1.08406	1.32481													2.12	2.505
0.0482362	0.339137	0.626673													1.265	1.544
0.636915	0.144046	0.443607													1.105	1.36
0.463622	0.424385	0.134878													1.342	1.098
0.317304	0.879706	0.57918													1.84	1.494
0.950095	0.405992	0.333424													1.325	1.26
0.266637	0.655352	1.02503													1.575	2.035
1.02006	0.501821	1.36345													1.416	2.573
0.828632	1.00863	0.411426													2.012	1.33
1.5955	1.64708	0.689746													3.132	1.613
0.623867	0.299831	0.195348													1.231	1.145
0.944109	1.3051	1.85917													2.471	3.628
0.772308	0.941106	0.379621													1.92	1.301
1.63552	0.454176	0.314986													1.37	1.244
0.489543	0.775683	1.85718													1.712	3.623
0.302173	0.329985	1.3454													1.257	2.541
0.704872	0.408168	0.285698													1.327	1.219
0.716332	0.24732	2.07895													1.187	4.225
0.635058	0.642471	0.752749													1.561	1.685
0.650765	0.298658	0.104337													1.23	1.075
0.465713	0.391768	1.54646													1.312	2.921
0.378512	2.11869	1.14274													4.343	2.208
1.09963	1.28333	0.831877													2.434	1.78
0.393965	0.485427	1.51096													1.4	2.85
0.632268	0.54498	0.309176													1.459	1.239
0.77905	0.755315	0.978196													1.688	1.97
0.794936	2.45812	0.813935													5.495	1.758
0.266637	0.374066	0.511974													1.296	1.426
1.55925	0.22404	1.23266													1.168	2.35
0.649845	0.0786098	0.395063													1.056	1.315
0.379621	0.573375	0.465713													1.488	1.381
0.989139	0.434028	1.76256													1.351	3.393
0.625738	0.522056	1.51349													1.436	2.855
0.382944	1.83754	0.0607392													3.574	1.043
1.03069	0.961994	0.829444													1.948	1.777
0.41792	0.267835	0.572405													1.204	1.487
1.64939	0.443607	0.116365													1.36	1.084
0.299831	2.5912	0.202888													6.026	1.151
0.14274	0.801573	0.404903													1.743	1.324
0.559737	0.296311	1.07793													1.228	2.111
	0.324235	0.235114													1.252	1.177
	0.882056	0.730314													1.843	1.659
	0.708408	0.92524													1.634	1.899
	0.469886	1.0115													1.385	2.016
	1.85599	0.408168													3.62	1.327
	0.41792	0.237564													1.336	1.179
	0.421156	1.07245													1.339	2.103
	0.248535	0.27023													1.188	1.206
	0.260628	1.89879													1.198	3.729
	0.930548	0.714575													1.906	1.641
	1.83956	0.355016													3.579	1.279
	0.349365	0.336855													1.274	1.263
	1.82619	0.894527													3.546	1.859
	0.237564	0.233888													1.179	1.176
	0.316146	0.217851													1.245	1.163
	0.325386	1.26544													1.253	2.404
	0.698663	0.396159													1.623	1.316
	0.603122	1.02077													1.519	2.029
	0.219091	1.11237													1.164	2.162
	1.14926	1.7229													2.218	3.301
	1.18396	1.37239													2.272	2.589
	0.0565835	0.380729													1.04	1.302
	0.961994	0.0745054													1.948	1.053
	0.292782	0.580145													1.225	1.495
	0.102994	0.438293													1.074	1.355
	0.250962	1.15704													1.19	2.23
	0.547943	0.438293													1.462	1.355
	0.584963	0.580145													1.5	1.495
	0.295135	1.16672													1.227	2.245
	0.680774	0.97673													1.603	1.968
	1.05242	0.157044													2.074	1.115
	0.318461	0.424385													1.247	1.342
	1.42761	0.279768													2.69	1.214
	0.410341	0.691534													1.329	1.615
	1.10232	0.634129													2.147	1.552
	0.360645	0.340277													1.284	1.266
	0.409255	0.874994													1.328	1.834
	0.827819	1.03633													1.775	2.051
	0.874207	0.913033													1.833	1.883
	0.720716	1.84358													1.648	3.589
	0.392867	0.775683													1.313	1.712
	1.77779	2.41711													3.429	5.341
	0.658097	0.803227													1.578	1.745
	0.155749	0.308011													1.114	1.238
	0.190299	1.82904													1.141	3.553
	0.8024	0.572405													1.744	1.487
	1.12433	1.36121													2.18	2.569
	0.778209	0.181421													1.715	1.134
	1.37295	0.583038													2.59	1.498
	0.67717	0.597412													1.599	1.513
	1.18396	1.31904													2.272	2.495
	0.200379	0.508936													1.149	1.423
	0.93885	0.38405													1.917	1.305
	0.539035	0.706641													1.453	1.632
	1.71765	1.09694													3.289	2.139
	1.13027	1.39177													2.189	2.624
	1.74545	1.06764													3.353	2.096
	0.289244	0.507921													1.222	1.422
	1.44837	0.194087													2.729	1.144
	0.269033	0.518031													1.205	1.432
	0.0989585	0.659011													1.071	1.579
	0.436162	0.952334													1.353	1.935
	1.20101	0.863938													2.299	1.82
	0.919912	1.2345													1.892	2.353
	0.311503	0.74932													1.241	1.681
	0.123004	1.37407													1.089	2.592
	0.443607	2.14241													1.36	4.415
	1.94785	0.682573													3.858	1.605
	0.455229	0.397255													1.371	1.317
	1.01293	0.946357													2.018	1.927
	0.457332	0.831877													1.373	1.78
	0.352759	1.05589													1.277	2.079
	0.545968	1.06488													1.46	2.092
	1.47612	0.0243197													2.782	1.017
	0.31034	0.411426													1.24	1.33
	0.605968	0.591679													1.522	1.507
	0.462576	0.691534													1.378	1.615
	0.678072	0.72334													1.6	1.651
	0.704872	0.492622													1.63	1.407
	0.471968	0.0635029													1.387	1.045
	0.906891	2.41954													1.875	5.35
	0.437228	1.0545													1.354	2.077
	1.67084	0.46048													3.184	1.376
	0.978928	1.00144													1.971	2.002
	0.201634	1.47716													1.15	2.784
	1.09424	0.823749													2.135	1.77
	0.45628	1.2135													1.372	2.319
	1.64754	0.201634													3.133	1.15
	0.547943	0.52306													1.462	1.437
	0.683472	1.35614													1.606	2.56
	0.569491	0.390668													1.484	1.311
	1.90535	0.477159													3.746	1.392
	0.396159	0.792439													1.316	1.732
	1.85639	0.611645													3.621	1.528
	0.248535	1.25942													1.188	2.394
	0.422233	1.09626													1.34	2.138
	1.04124	0.311503													2.058	1.241
	0.479231	0.707525													1.394	1.633
	0.584	0.42975													1.499	1.347
	1.12961	1.02148													2.188	2.03
	0.714575	0.532068													1.641	1.446
	0.343692	0.734655													1.269	1.664
	2.06867	1.49876													4.195	2.826
	0.31034	0.331132													1.24	1.258
	0.984772	0.835924													1.979	1.785
	1.02928	0.455229													2.041	1.371
	0.835924	1.18713													1.785	2.277
	1.19535	0.335712													2.29	1.262
	0.756169	0.42975													1.689	1.347
	0.440421	0.386259													1.357	1.307
	1.11503	0.157044													2.166	1.115
	1.10232	1.02786													2.147	2.039
	0.674461	0.291604													1.596	1.224
	0.169925	0.695103													1.125	1.619
	1.17632	1.0861													2.26	2.123
	1.54696	0.436162													2.922	1.353
	0.724214	0.500802													1.652	1.415
	0.67717	0.353888													1.599	1.278
	0.413594	0.175045													1.332	1.129
	0.442545	0.117695													1.359	1.085
	0.984772	0.658097													1.979	1.578
	0.405992	0.552869													1.325	1.467
	1.80488	0.177599													3.494	1.131
	0.100305	0.842375													1.072	1.793
	1.02077	0.543991													2.029	1.458
	1.68212	1.43349													3.209	2.701
	0.674461	1.16607													1.596	2.244
	0.835116	0.470927													1.784	1.386
	1.11437	0.650765													2.165	1.57
	0.522056	1.90766													1.436	3.752
	0.126973	0.448901													1.092	1.365
	1.18269	0.634129													2.27	1.552
	0.585924	1.54151													1.501	2.911
	1.75275	0.674461													3.37	1.596
	1.49723	0.380729													2.823	1.302
	0.695103	0.200379													1.619	1.149
	0.37629	0.111031													1.298	1.08
	0.596458	0.21661													1.512	1.162
	0.465713	0.358396													1.381	1.282
	0.276199	0.365133													1.211	1.288
	1.15056	0.646163													2.22	1.565
	0.92448	1.19219													1.898	2.285
	1.25822	0.259423													2.392	1.197
	0.827819	1.14405													1.775	2.21
	0.144046	0.671746													1.105	1.593
	0.995665	0.202888													1.994	1.151
	0.534062	0.535058													1.448	1.449
	0.491597	0.469886													1.406	1.385
	0.60502	0.355016													1.521	1.279
	0.689746	0.471968													1.613	1.387
	0.396159	0.435095													1.316	1.352
	0.285698	1.04054													1.219	2.057
	0.405992	1.72378													1.325	3.303
	1.02148	1.81926													2.03	3.529
	0.613532	0.405992													1.53	1.325
	0.361768	0.616358													1.285	1.533
	0.615416	0.928276													1.532	1.903
	0.425459	0.345964													1.343	1.271
	0.701327	0.0827026													1.626	1.059
	0.388465	0.551885													1.309	1.466
	0.553852	1.00144													1.468	2.002
	0.92372	0.476122													1.897	1.391
	0.453122	1.47197													1.369	2.774
	0.619178	0.175045													1.536	1.129
	1.3471	0.349365													2.544	1.274
	0.27858	0.396159													1.213	1.316
	1.89297	0.368489													3.714	1.291
	0.588805	0.521051													1.504	1.435
	0.60027	0.371838													1.516	1.294
	1.04824	0.90766													2.068	1.876
	1.64155	0.362891													3.12	1.286
	0.820485	0.870266													1.766	1.828
	0.741575	0.164786													1.672	1.121
	0.331132	0.0854247													1.258	1.061
	0.627607	0.295135													1.545	1.227
	0.296311	0.40163													1.228	1.321
	0.389567	0.167358													1.31	1.123
	0.320773	0.396159													1.249	1.316
	0.440421	0.537048													1.357	1.451
	0.311503	0.366252													1.241	1.289
	0.333424	0.212881													1.26	1.159
	1.77568	0.202888													3.424	1.151
	0.800745	0.403813													1.742	1.323
	0.959028	0.396159													1.944	1.316
	0.953079	0.665393													1.936	1.586
	0.636915	0.794104													1.555	1.734
	1.6951	0.225275													3.238	1.169
	0.885184	0.337996													1.847	1.264
	0.747602	1.67627													1.679	3.196
	1.64108	0.405992													3.119	1.325
	0.739848	0.799087													1.67	1.74
	0.313826	1.29219													1.243	2.449
	0.492622	0.358396													1.407	1.282
	0.832688	0.371838													1.781	1.294
	0.571434	0.823749													1.486	1.77
	0.49057	0.458382													1.405	1.374
	0.62293	0.147958													1.54	1.108
	0.418999	0.480265													1.337	1.395
	0.343692	0.445727													1.269	1.362
	0.507921	1.37962													1.422	2.602
	0.78576	0.38405													1.724	1.305
	0.458382	2.74416													1.374	6.7
	0.448901	0.574344													1.365	1.489
	0.0370307	0.378512													1.026	1.3
	0.187768	1.31962													1.139	2.496
	0.0370307	0.40163													1.026	1.321
	0.196607	0.620117													1.146	1.537
	0.231432	0.457332													1.174	1.373
	0.210389	0.232661													1.157	1.175
	0.392867	0.605968													1.313	1.522
	0.312665	0.512985													1.242	1.427
	0.559737	0.703987													1.474	1.629
	0.321928	0.319618													1.25	1.248
	1.00504	0.439357													2.007	1.356
	0.507921	0.635058													1.422	1.553
	0.510962	0.414677													1.425	1.333
	0.393965	0.233888													1.314	1.176
	1.74674	1.06557													3.356	2.093
	0.199123	0.850399													1.148	1.803
	1.17313	0.137504													2.255	1.1
	1.30042	0.253384													2.463	1.192
	0.166073	0.984042													1.122	1.978
	1.17121	0.657183													2.252	1.577
	0.289244	1.64662													1.222	3.131
	1.94785	1.13488													3.858	2.196
	1.02006	1.14926													2.028	2.218
	0.668119	0.402722													1.589	1.322
	0.812293	1.03281													1.756	2.046
	0.389567	1.40381													1.31	2.646
	0.349365	0.132248													1.274	1.096
	1.1117	0.766383													2.161	1.701
	0.813935	0.793272													1.758	1.733
	0.375178	0.314986													1.297	1.244
	0.85997	0.727703													1.815	1.656
	0.557778	1.52907													1.472	2.886
	0.913033	0.498761													1.883	1.413
	0.302173	0.830255													1.233	1.778
	1.32711	1.60455													2.509	3.041
	0.125651	0.434028													1.091	1.351
	1.38957	0.325386													2.62	1.253
	0.280956	0.471968													1.215	1.387
	0.283329	0.611645													1.217	1.528
	0.56267	1.08406													1.477	2.12
	1.0115	2.64962													2.016	6.275
	1.33571	0.453122													2.524	1.369
	0.543991	0.590722													1.458	1.506
	0.78073	0.651683													1.718	1.571
	0.496718	0.515006													1.411	1.429
	0.409255	0.701327													1.328	1.626
	1.12697	0.533065													2.184	1.447
	0.500802	0.747602													1.415	1.679
	0.21661	0.120352													1.162	1.087
	0.589763	0.269033													1.505	1.205
	0.217851	0.439357													1.163	1.356
	0.930548	0.116365													1.906	1.084
	0.211635	0.451013													1.158	1.367
	0.240009	1.83835													1.181	3.576
	0.136191	1.44042													1.099	2.714
	0.510962	0.331132													1.425	1.258
	2.83552	0.360645													7.138	1.284
	0.459432	0.878921													1.375	1.839
	0.663572	1.50792													1.584	2.844
	1.12697	1.76043													2.184	3.388
	0.871844	0.632268													1.83	1.55
	0.741575	0.446786													1.672	1.363
	0.289244	0.635987													1.222	1.554
	0.395063	0.650765													1.315	1.57
	0.412511	0.441483													1.331	1.358
	0.72334	0.182692													1.651	1.135
	0.31034	0.534062													1.24	1.448
	1.22219	0.473008													2.333	1.388
	0.455229	0.731183													1.371	1.66
	1.29748	0.422233													2.458	1.34
	0.267835	0.371838													1.204	1.294
	0.447844	1.23327													1.364	2.351
	0.608809	0.508936													1.525	1.423
	0.62293	0.67717													1.54	1.599
	0.331132	0.493647													1.258	1.408
	0.896078	0.564622													1.861	1.479
	0.238787	0.474047													1.18	1.389
	1.32884	1.17441													2.512	2.257
	0.16221	1.11969													1.119	2.173
	0.458382	0.0935602													1.374	1.067
	0.0840643	0.891419													1.06	1.855
	0.395063	0.328836													1.315	1.256
	0.818032	0.922959													1.763	1.896
	0.964214	1.37072													1.951	2.586
	0.587845	0.249749													1.503	1.189
	0.529071	0.337996													1.443	1.264
	1.46467	0.374066													2.76	1.296
	0.517024	0.612588													1.431	1.529
	0.305679	0.382944													1.236	1.304
	1.75916	0.275007													3.385	1.21
	0.483364	0.507921													1.398	1.422
	1.13881	0.326537													2.202	1.254
	0.507921	0.22033													1.422	1.165
	0.811471	0.23634													1.755	1.178
	0.367371	0.077243													1.29	1.055
	1.03422	0.56267													2.048	1.477
	0.85599	1.04824													1.81	2.068
	0.473008	1.51197													1.388	2.852
	1.38571	0.175045													2.613	1.129
	1.46519	1.43883													2.761	2.711
	0.424385	0.231432													1.342	1.174
	0.279768	0.641546													1.214	1.56
	0.564622	0.104337													1.479	1.075
	1.57531	1.54251													2.98	2.913
	0.549916	1.08134													1.464	2.116
	0.390668	0.599318													1.311	1.515
	0.955313	0.451013													1.939	1.367
	1.51501	1.80983													2.858	3.506
	0.275007	0.413594													1.21	1.332
	0.237564	0.385155													1.179	1.306
	0.38405	0.201634													1.305	1.15
	0.350497	0.399445													1.275	1.319
	0.648005	0.041243													1.567	1.029
	0.296311	0.317304													1.228	1.246
	0.215368	0.667211													1.161	1.588
	0.46048	0.922959													1.376	1.896
	0.759582	1.33571													1.693	2.524
	0.648926	1.49057													1.568	2.81
	1.00863	1.07724													2.012	2.11
	1.83915	0.375178													3.578	1.297
	0.522056	0.388465													1.436	1.309
	0.912267	0.43189													1.882	1.349
	1.04334	0.665393													2.061	1.586
	1.49467	0.22033													2.818	1.165
	1.28036	1.67717													2.429	3.198
	0.577248	0.441483													1.492	1.358
	0.588805	0.316146													1.504	1.245
	0.308011	0.627607													1.238	1.545
	0.180148	1.20351													1.133	2.303
	0.43082	0.658097													1.348	1.578
	0.154454	1.32826													1.113	2.511
	1.17632	0.324235													2.26	1.252
	0.0962618	0.974529													1.069	1.965
	0.701327	0.498761													1.626	1.413
	0.350497	0.835924													1.275	1.785
	0.744161	0.524064													1.675	1.438
	1.65444	0.481299													3.148	1.396
	1.29514	0.893751													2.454	1.858
	0.566572	1.06281													1.481	2.089
	0.702214	1.38902													1.627	2.619
	0.975997	0.457332													1.967	1.373
	0.578214	1.24671													1.493	2.373
	1.11902	1.23818													2.172	2.359
	0.775683	0.720716													1.712	1.648
	0.0786098	0.732052													1.056	1.661
	1.40436	0.524064													2.647	1.438
	0.629473	0.471968													1.547	1.387
	0.35727	1.0895													1.281	2.128
	1.49416	1.32135													2.817	2.499
	0.886745	0.761285													1.849	1.695
	0.437228	0.926759													1.354	1.901
	0.49774	0.370722													1.412	1.293
	0.928276	0.503858													1.903	1.418
	0.825379	1.29042													1.772	2.446
	0.350497	0.509949													1.275	1.424
	0.528071	0.202888													1.442	1.151
	0.572405	0.763836													1.487	1.698
	1.05936	0.706641													2.084	1.632
	0.323082	0.899176													1.251	1.865
	0.597412	1.03844													1.513	2.054
	0.798258	0.311503													1.739	1.241
	0.721591	1.48646													1.649	2.802
	0.648005	1.01293													1.567	2.018
	1.17951	1.28983													2.265	2.445
	2.25429	1.01006													4.771	2.014
	0.718088	0.235114													1.645	1.177
	0.763836	0.632268													1.698	1.55
	0.333424	0.728574													1.26	1.657
	0.602172	0.752749													1.518	1.685
	0.190299	0.0827026													1.141	1.059
	0.673556	0.52306													1.595	1.437
	1.13422	0.586885													2.195	1.502
	0.263034	0.448901													1.2	1.365
	0.41684	0.367371													1.335	1.29
	0.559737	0.75873													1.474	1.692
	0.890641	0.77989													1.854	1.717
	1.01792	1.16479													2.025	2.242
	0.841571	0.197865													1.792	1.147
	0.485427	0.588805													1.4	1.504
	1	1.01436													2	2.02
	0.62854	0.541019													1.546	1.455
	0.522056	1.21723													1.436	2.325
	0.564622	0.264236													1.479	1.201
	0.965692	0.045443													1.953	1.032
	0.395063	0.206643													1.315	1.154
	1.5435	0.476122													2.915	1.391
	0.27739	0.180148													1.212	1.133
	0.238787	0.932061													1.18	1.908
	0.650765	0.611645													1.57	1.528
	0.237564	1.39177													1.179	2.624
	1.39835	0.459432													2.636	1.375
	0.608809	0.709291													1.525	1.635
	0.591679	0.446786													1.507	1.363
	0.551885	1.23082													1.466	2.347
	0.437228	0.328836													1.354	1.256
	1.48852	0.56267													2.806	1.477
	0.491597	0.276199													1.406	1.211
	2.17377	0.153157													4.512	1.112
	0.54201	1.18587													1.456	2.275
	1.40272	0.705757													2.644	1.631
	0.0989585	0.970117													1.071	1.959
	1.86116	1.06005													3.633	2.085
	0.0676387	0.275007													1.048	1.21
	1.36401	1.1846													2.574	2.273
	1.46728	0.709291													2.765	1.635
	2.05866	1.01221													4.166	2.017
	2.39094	0.387363													5.245	1.308
	0.989866	0.483364													1.986	1.398
	0.894527	1.47923													1.859	2.788
	0.366252	0.591679													1.289	1.507
	0.212881	0.656268													1.159	1.576
	0.43082	0.154454													1.348	1.113
	0.353888	0.690641													1.278	1.614
	1.07998	0.997834													2.114	1.997
	0.31034	1.18078													1.24	2.267
	0.249749	0.232661													1.189	1.175
	0.413594	0.327687													1.332	1.255
	0.200379	0.960512													1.149	1.946
	0.443607	0.348232													1.36	1.273
	1.14339	0.834307													2.209	1.783
	0.469886	0.626673													1.385	1.544
	0.982583	0.505891													1.976	1.42
	1.26364	1.08338													2.401	2.119
	0.199123	0.283329													1.148	1.217
	0.125651	0.446786													1.091	1.363
	0.635987	0.590722													1.554	1.506
	1.45049	1.2558													2.733	2.388
	0.558757	0.599318													1.473	1.515
	0.191563	0.240009													1.142	1.181
	0.285698	0.267835													1.219	1.204
	0.0854247	0.863938													1.061	1.82
	1.86275	0.372952													3.637	1.295
	0.528071	0.526069													1.442	1.44
	0.137504	0.342555													1.1	1.268
	0.621055	0.10165													1.538	1.073
	0.810649	0.488515													1.754	1.403
	0.444667	0.590722													1.361	1.506
	1.26424	0.134878													2.402	1.098
	1.27798	0.6107													2.425	1.527
	0.31034	0.591679													1.24	1.507
	0.790772	0.43082													1.73	1.348
	0.265437	0.324235													1.202	1.252
	0.0745054	0.770618													1.053	1.706
	0.273814	0.112367													1.209	1.081
	0.226509	0.115033													1.17	1.083
	0.366252	0.489543													1.289	1.404
	1.35163	0.341417													2.552	1.267
	0.424385	0.519039													1.342	1.433
	0.713696	0.587845													1.64	1.503
	0.927517	0.427606													1.902	1.345
	0.942608	0.598365													1.922	1.514
	0.326537	0.809826													1.254	1.753
	0.194087	0.953824													1.144	1.937
	1.01293	0.339137													2.018	1.265
	0.356144	0.75446													1.28	1.687
	0.266637	1.20977													1.203	2.313
	0.326537	0.953079													1.254	1.936
	0.319618	0.755315													1.248	1.688
	0.426533	1.0072													1.344	2.01
	0.636915	0.551885													1.555	1.466
	0.748461	0.816395													1.68	1.761
	0.851999	0.348232													1.805	1.273
	0.909965	0.876566													1.879	1.836
	0.332278	0.27858													1.259	1.213
	0.121679	1.15251													1.088	2.223
	0.660837	0.457332													1.581	1.373
	1.7277	0.202888													3.312	1.151
	0.463622	0.378512													1.379	1.3
	0.454176	0.60027													1.37	1.516
	1.9953	0.552869													3.987	1.467
	0.584	1.14339													1.499	2.209
	0.507921	0.23634													1.422	1.178
	0.909197	0.735522													1.878	1.665
	0.409255	2.02645													1.328	4.074
	0.290424	0.388465													1.223	1.309
	0.261832	0.227741													1.199	1.171
	0.436162	0.6107													1.353	1.527
	0.415759	0.379621													1.334	1.301
	0.361768	0.734655													1.285	1.664
	0.377401	0.199123													1.299	1.148
	1.15575	1.01935													2.228	2.027
	0.711054	0.773996													1.637	1.71
	0.271426	0.413594													1.207	1.332
	1.11902	0.584													2.172	1.499
	0.641546	0.405992													1.56	1.325
	1.07382	0.941106													2.105	1.92
	1.09288	1.05311													2.133	2.075
	0.104337	0.298658													1.075	1.23
	0.404903	2.26574													1.324	4.809
	0.697774	0.789103													1.622	1.728
	1.08882	0.910733													2.127	1.88
	0.711054	0.865523													1.637	1.822
	2.02645	0.825379													4.074	1.772
	1.17887	0.518031													2.264	1.432
	0.478195	0.989139													1.393	1.985
	0.526069	0.854395													1.44	1.808
	0.299831	0.636915													1.231	1.555
	0.668119	0.483364													1.589	1.398
	1.82823	0.78576													3.551	1.724
	0.71721	0.0922074													1.644	1.066
	0.210389	1.38239													1.157	2.607
	0.598365	0.8024													1.514	1.744
	0.166073	0.577248													1.122	1.492
	0.285698	0.299831													1.219	1.231
	0.16221	0.701327													1.119	1.626
	1.33457	0.407081													2.522	1.326
	1.27322	0.882839													2.417	1.844
	0.597412	0.27739													1.513	1.212
	1.43082	0.414677													2.696	1.333
	0.342555	0.642471													1.268	1.561
	0.453122	0.538041													1.369	1.452
	0.811471	0.526069													1.755	1.44
	0.753605	0.651683													1.686	1.571
	0.451013	0.311503													1.367	1.241
	0.584	0.719841													1.499	1.647
	0.371838	0.0813396													1.294	1.058
	0.328836	0.326537													1.256	1.254
	0.537048	0.768925													1.451	1.704
	0.464668	0.372952													1.38	1.295
	0.352759	0.561693													1.277	1.476
	1.41305	0.725087													2.663	1.653
	1.86037	0.54893													3.631	1.463
	0.400538	0.199123													1.32	1.148
	0.293959	0.463622													1.226	1.379
	0.972325	0.297485													1.962	1.229
	1.07929	0.669934													2.113	1.591
	0.282143	1.75275													1.216	3.37
	0.46048	0.0285692													1.376	1.02
	0.506907	0.589763													1.421	1.505
	0.495695	0.567545													1.41	1.482
	0.958286	0.676267													1.943	1.598
	0.46048	0.710173													1.376	1.636
	0.211635	0.885965													1.158	1.848
	0.591679	0.446786													1.507	1.363
	0.537048	0.666302													1.451	1.587
	0.788268	0.668119													1.727	1.589
	1.17696	0.678973													2.261	1.601
	0.313826	0.325386													1.243	1.253
	1.28688	0.725959													2.44	1.654
	0.350497	0.961253													1.275	1.947
	0.410341	0.171207													1.329	1.126
	0.141433	0.432959													1.103	1.35
	0.751892	0.766383													1.684	1.701
	0.737254	1.86354													1.667	3.639
	1.52957	0.393965													2.887	1.314
	0.248535	0.648926													1.188	1.568
	0.374066	0.776525													1.296	1.713
	0.377401	1.30393													1.299	2.469
	1.93319	0.496718													3.819	1.411
	0.605968	1.33743													1.522	2.527
	0.201634														1.15
	0.209141														1.156
	0.225275														1.169
	0.244887														1.185
	0.574344														1.489
	0.626673														1.544
	0.368489														1.291
	1.15575														2.228
	0.496718														1.411
	1.25942														2.394
	0.264236														1.201
	0.54201														1.456
	0.852798														1.806
	0.474047														1.389
	0.215368														1.161
	0.45628														1.372
	0.140124														1.102
	0.140124														1.102
	0.945608														1.926
	0.382944														1.304
	0.494672														1.409
	1.07108														2.101
	1.10969														2.158
	1.43616														2.706
	1.12763														2.185
	0.846393														1.798
	0.232661														1.175
	0.981853														1.975
	0.319618														1.248
	0.87578														1.835
	0.22404														1.168
	0.637842														1.556
	1.68661														3.219
	0.517024														1.431
	0.311503														1.241
	1.4049														2.648
	0.789938														1.729
	0.630405														1.548
	1.70708														3.265
	0.734655														1.664
	0.302173														1.233
	0.201634														1.15
	0.227741														1.171
	0.640621														1.559
	0.625738														1.543
	0.678973														1.601
	0.214125														1.16
	0.783247														1.721
	1.00863														2.012
	0.298658														1.23
	1.514														2.856
	0.27739														1.212
	0.284514														1.218
	0.529071														1.443
	0.222805														1.167
	0.819668														1.765
	0.879706														1.84
	0.668119														1.589
	0.482332														1.397
	1.0635														2.09
	0.518031														1.432
	0.337996														1.264
	0.232661														1.175
	0.316146														1.245
	1.27202														2.415
	0.704872														1.63
	0.313826														1.243
	0.157044														1.115
	0.602172														1.518

[truncated: 1 more sheets: Supplementary Fig. 7n]
